# Supplementary material for: Alternative Splicing-Based Differences Between Hepatocellular Carcinoma and Intrahepatic Cholangiocarcinoma: Genes, Immune Microenvironment, and Survival Prognosis
Source: Front Oncol. 2021 Oct 25;11:731993. doi: 10.3389/fonc.2021.731993 (PMC8574058; doi:10.3389/fonc.2021.731993)
Supplement: Supplementary file 1 [file DataSheet_1.zip]

Archive with 8 entries (8 files):
- Table S1 + Table S2.xlsx
- Table S10 + Table S11.xlsx
- Table S12.xlsx
- Table S13.xlsx
- Table S3 + Table S4.xlsx
- Table S5 + Table S6.xlsx
- Table S7.xlsx
- Table S8 + Table S9.xlsx
