# Supplementary material for: Alternative Splicing-Based Differences Between Hepatocellular Carcinoma and Intrahepatic Cholangiocarcinoma: Genes, Immune Microenvironment, and Survival Prognosis
Source: Front Oncol. 2021 Oct 25;11:731993. doi: 10.3389/fonc.2021.731993 (PMC8574058; doi:10.3389/fonc.2021.731993)
Supplement: Supplementary file 1 [file DataSheet_1.zip › Table S1 + Table S2.xlsx]

## Sheet: Supplementary Table S1
Table S1. Clinical characteristics of HCC patients in TCGA
Characteristics	Number of Cases (n, %)
	(n = 371)
Age (years)
<= 60	165 (48.1%)
>60	178 (51.9%)
Sex
Female	110 (32.1%)
Male	233 (67.9%)
BMI
< 25	190 (55.4%)
>= 25	153 (44.6%)
Albumin (g/dl)
< 4	128 (45.6%)
>= 4	153 (54.4%)
Alpha_fetoprotein (ng/ml)
<= 20	85 (32.7%)
> 20	175 (67.3%)
Creatinine (mg/dl)
< 1.1	189 (67.3%)
>= 1.1	92 (32.7%)
Platelet (×109/L)
< 200	119 (41.5%)
>= 200	168 (58.5%)
Local_invasion
T1	168 (49.4%)
T2+T3+T4	172 (50.6%)
Lymph_node_metastasis
N0	239 (69.9%)
N1+NX	103 (30.1%)
Distant_metastasis
M0	245 (71.4%)
M1+MX	98 (28.6%)
TNM_stage
Stage I	161 (50.2%)
Stage II+III+IV	160 (49.8%)
Child_pugh_classification
A	204 (90.7%)
B+C	21 (9.3%)
Adjacent_tissue_inflammation
No	112 (50.5%)
Yes	110 (49.5%)
Family_history
No	194 (65.1%)
Yes	104 (34.9%)
Race
Not_white	164 (49.2%)
White	169 (50.8%)
Residual_tumor
R0	303 (90.2%)
R1+R2+RX	33 (9.8%)
Vascular_invasion
No	188 (65.1%)
Yes	101 (34.9%)
Recurrence
No	164 (48.7%)
Yes	173 (51.3%)
Survival_status
No	123 (35.9%)
Yes	220 (64.1%)
Abbreviations: HCC, hepatocellular carcinoma; TCGA, the cancer genome atlas; BMI, body mass index.

## Sheet: Supplementary Table S2
Table S2. Clinical characteristics of ICC patients in TCGA
Characteristics	Number of Cases (n, %)
	(n = 371)
Age (years)
<= 60	13 (39.4%)
>60	20 (60.6%)
Sex
Female	19 (57.6%)
Male	14 (42.4%)
BMI
< 25	9 (27.3%)
>= 25	24 (72.7%)
Albumin (g/dl)
< 4	7 (24.1%)
>= 4	22 (75.9%)
Creatinine (ng/ml)
< 1.1	26 (83.9%)
>= 1.1	5 (16.1%)
Platelet (×109/L)
< 200	6 (19.4%)
>= 200	25 (80.6%)
Local_invasion
T1	18 (54.5%)
T2+T3+T4	15 (45.5%)
Lymph_node_metastasis
N0	25 (75.8%)
N1+NX	8 (24.2%)
Distant_metastasis
M0	27 (81.8%)
M1+MX	6 (18.2%)
TNM_stage
Stage I	18 (54.5%)
Stage II+III+IV	15 (45.5%)
Child_pugh_classification
A	19 (90.5%)
B+C	2 (9.5%)
Family_history
No	12 (40%)
Yes	18 (60%)
Perineural_invasion
No	25 (80.6%)
Yes	6 (19.4%)
Race
Not_white	5 (15.2%)
White	28 (84.8%)
Residual_tumor
R0	27 (81.8%)
R1+R2+RX	6 (18.2%)
Recurrence
No	15 (45.5%)
Yes	18 (54.5%)
Survival_status
No	16 (48.5%)
Yes	17 (51.5%)
Abbreviations: ICC, intrahepatic cholangiocarcinoma; TCGA, the cancer genome atlas; BMI, body mass index.
