# Supplementary material for: Alternative Splicing-Based Differences Between Hepatocellular Carcinoma and Intrahepatic Cholangiocarcinoma: Genes, Immune Microenvironment, and Survival Prognosis
Source: Front Oncol. 2021 Oct 25;11:731993. doi: 10.3389/fonc.2021.731993 (PMC8574058; doi:10.3389/fonc.2021.731993)
Supplement: Supplementary file 1 [file DataSheet_1.zip › Table S10 + Table S11.xlsx]

## Sheet: Supplementary Table S10
Table S10. Uni-cox analyses of DEAS in HCC
ID	Splice_type	exons	from_exon	to_exon	Univariate analysis (OS)				Univariate analysis (DFS)
					HR	95% CI	P value		HR	95% CI	P value
AA〇ABCG5〇ID〇053407	AA	4.1	3	4.2	1.4	(0.96-2.1)	0.079		1.3	(0.91-1.7)	0.16
AA〇ABHD14B〇ID〇065146	AA	3.1:3.2	2.2	3.3	1.2	(0.85-1.8)	0.28		1.3	(0.99-1.8)	0.061
AA〇ADHFE1〇ID〇084004	AA	11.1	10	11.2	1.8	(1.2-2.6)	0.0019		1.9	(1.4-2.6)	4.9e-05
AA〇DECR2〇ID〇032885	AA	7.1	6	7.2	1.6	(1.1-2.3)	0.013		1.5	(1.1-2)	0.012
AA〇FAM3A〇ID〇090637	AA	3.1	2	3.2	0.84	(0.58-1.2)	0.35		0.93	(0.68-1.3)	0.63
AA〇FN1〇ID〇057393	AA	40.1:40.2:40.3	39	40.4	1.5	(1.1-2.2)	0.022		1.4	(1-1.8)	0.044
AA〇FXYD1〇ID〇049060	AA	5.1	4	5.2	1.1	(0.73-1.6)	0.67		1.3	(0.92-1.8)	0.15
AA〇PTGR1〇ID〇087219	AA	12.1	11	12.2	0.97	(0.68-1.4)	0.85		1.1	(0.85-1.5)	0.36
AA〇SERPINA1〇ID〇029123	AA	2.1:2.2:2.3	1.1	2.4	1.3	(0.91-1.9)	0.14		1.3	(0.97-1.8)	0.083
AA〇SRSF5〇ID〇028158	AA	8.1	7.2	8.2	1.3	(0.93-1.9)	0.12		1.4	(1.1-2)	0.015
AA〇TPM1〇ID〇031008	AA	2.1	1	2.2	1.1	(0.74-1.7)	0.6		1.3	(0.96-1.9)	0.088
AA〇WDR6〇ID〇064803	AA	4.1	1	4.2	1.3	(0.91-1.9)	0.15		1.2	(0.84-1.6)	0.38
AA〇YME1L1〇ID〇011061	AA	3.1:3.2	2	3.3	1	(0.7-1.4)	0.98		0.95	(0.7-1.3)	0.72
AA〇ZGPAT〇ID〇060161	AA	6.1	5.2	6.2	0.56	(0.39-0.81)	0.0022		0.89	(0.66-1.2)	0.47
AD〇ATG4B〇ID〇058398	AD	14.2:14.3	14.1	15	0.94	(0.66-1.3)	0.75		1.3	(0.94-1.7)	0.13
AD〇BCS1L〇ID〇057544	AD	1.2:1.3:1.4:1.5:1.6:1.7:1.8	1.1	2	1	(0.7-1.5)	0.94		1.3	(0.97-1.8)	0.074
AD〇COASY〇ID〇041070	AD	1.2:1.3	1.1	1.5	1.5	(1-2.2)	0.04		1	(0.75-1.4)	0.83
AD〇CYP2C8〇ID〇012599	AD	1.2	1.1	2.1	1.5	(0.98-2.1)	0.06		1.3	(0.96-1.8)	0.092
AD〇DCUN1D4〇ID〇069271	AD	9.2:9.3	9.1	10	1.1	(0.72-1.6)	0.77		1.3	(0.96-1.8)	0.082
AD〇GSKIP〇ID〇029199	AD	1.2	1.1	2.2	1.4	(1-2.1)	0.046		1.1	(0.82-1.5)	0.49
AD〇HYAL2〇ID〇065007	AD	1.2:1.3	1.1	1.5	0.71	(0.48-1)	0.086		1	(0.74-1.4)	0.87
AD〇IP6K2〇ID〇064756	AD	11.3:11.4:11.5:11.6:11.7	11.2	11.9	0.91	(0.63-1.3)	0.61		0.96	(0.71-1.3)	0.81
AD〇KIF22〇ID〇035935	AD	1.2:1.3	1.1	2.2	0.95	(0.65-1.4)	0.81		0.93	(0.67-1.3)	0.64
AD〇LRRC28〇ID〇032712	AD	1.2	1.1	2	0.68	(0.46-1)	0.063		0.93	(0.66-1.3)	0.66
AD〇PIR〇ID〇088558	AD	1.2	1.1	2	1.7	(1.2-2.5)	0.0054		1.1	(0.78-1.5)	0.65
AD〇PROX1〇ID〇009790	AD	1.2	1.1	2.1	1.1	(0.73-1.7)	0.62		0.69	(0.49-0.98)	0.039
AD〇RMND1〇ID〇078158	AD	4.2	4.1	5	1	(0.71-1.5)	0.93		1.1	(0.83-1.5)	0.43
AD〇TMEM177〇ID〇055137	AD	1.3	1.2	2.1	0.97	(0.67-1.4)	0.86		1.1	(0.83-1.6)	0.43
AD〇ZFP36〇ID〇049820	AD	1.2	1.1	2	0.82	(0.57-1.2)	0.29		1.1	(0.82-1.5)	0.5
AP〇ACOT7〇ID〇000388	AP	3	null	null	0.93	(0.65-1.3)	0.68		1	(0.75-1.4)	0.92
AP〇ACP5〇ID〇047745	AP	3.1	null	null	0.98	(0.65-1.5)	0.91		1.4	(0.96-2)	0.084
AP〇ACSL5〇ID〇013108	AP	3	null	null	1.4	(0.97-2.1)	0.072		1.1	(0.79-1.5)	0.64
AP〇ADAMTSL2〇ID〇088071	AP	2	null	null	0.8	(0.56-1.1)	0.21		0.89	(0.66-1.2)	0.45
AP〇ADK〇ID〇012258	AP	1	null	null	1.5	(1-2.1)	0.037		1.6	(1.2-2.2)	0.0028
AP〇ADSSL1〇ID〇029549	AP	13.1	null	null	1	(0.69-1.5)	0.95		0.92	(0.67-1.3)	0.63
AP〇ALDH6A1〇ID〇028367	AP	7.1	null	null	1.5	(1-2.1)	0.033		1.2	(0.92-1.7)	0.15
AP〇ANGPT1〇ID〇084860	AP	1	null	null	0.83	(0.57-1.2)	0.33		0.72	(0.52-0.98)	0.037
AP〇AQP1〇ID〇079157	AP	1	null	null	1.4	(0.94-2)	0.1		1.1	(0.77-1.4)	0.75
AP〇ARAP1〇ID〇017639	AP	2	null	null	1.4	(0.99-2.1)	0.056		1.2	(0.88-1.6)	0.26
AP〇ARHGEF39〇ID〇086269	AP	3	null	null	1.7	(1.2-2.4)	0.0057		1.2	(0.9-1.6)	0.2
AP〇ATG5〇ID〇077115	AP	2	null	null	0.81	(0.56-1.2)	0.26		0.97	(0.71-1.3)	0.83
AP〇BCAR1〇ID〇037594	AP	4.1	null	null	1.6	(1.1-2.3)	0.024		1.2	(0.86-1.7)	0.29
AP〇BCAT2〇ID〇050810	AP	1	null	null	1.2	(0.83-1.7)	0.35		1.1	(0.82-1.5)	0.51
AP〇BCAT2〇ID〇050811	AP	2	null	null	0.82	(0.57-1.2)	0.28		0.9	(0.66-1.2)	0.51
AP〇BCL2L1〇ID〇058900	AP	2.1	null	null	1	(0.7-1.4)	0.97		1	(0.74-1.4)	0.98
AP〇C19orf66〇ID〇047446	AP	2.1	null	null	0.95	(0.66-1.4)	0.76		0.98	(0.72-1.3)	0.89
AP〇CES3〇ID〇036907	AP	10	null	null	1.3	(0.86-1.9)	0.22		1.4	(1-2)	0.033
AP〇CHID1〇ID〇013804	AP	3.1	null	null	1.7	(1.2-2.5)	0.0044		1.2	(0.9-1.6)	0.22
AP〇CHN2〇ID〇079084	AP	1	null	null	1.4	(0.92-2)	0.12		1.2	(0.86-1.6)	0.29
AP〇CLDN14〇ID〇060529	AP	6	null	null	1.8	(1.3-2.7)	0.00093		1.3	(0.94-1.7)	0.12
AP〇CLDN7〇ID〇038894	AP	1	null	null	1.5	(1-2.1)	0.051		1.3	(0.92-1.8)	0.15
AP〇CLU〇ID〇083170	AP	3.1	null	null	0.92	(0.64-1.3)	0.63		1.1	(0.82-1.5)	0.51
AP〇CREM〇ID〇011229	AP	1	null	null	1.1	(0.75-1.5)	0.69		1.1	(0.81-1.5)	0.54
AP〇CSAD〇ID〇021944	AP	6.1	null	null	1.2	(0.79-1.8)	0.41		1.1	(0.8-1.5)	0.54
AP〇CTAGE5〇ID〇027371	AP	1	null	null	1.2	(0.8-1.7)	0.43		0.82	(0.6-1.1)	0.21
AP〇CTBP1〇ID〇068460	AP	2.1	null	null	1.1	(0.79-1.6)	0.48		1.8	(1.3-2.5)	0.00018
AP〇CX3CL1〇ID〇036541	AP	2.1	null	null	1	(0.73-1.5)	0.82		1.3	(0.93-1.7)	0.13
AP〇DCAF11〇ID〇026831	AP	1.1	null	null	1.6	(1.1-2.3)	0.011		1.5	(1.1-2)	0.018
AP〇DUT〇ID〇030485	AP	3.1	null	null	1.3	(0.92-1.9)	0.13		1.3	(0.97-1.8)	0.08
AP〇ETNK2〇ID〇009466	AP	3	null	null	0.57	(0.39-0.82)	0.0029		0.68	(0.49-0.92)	0.014
AP〇ETS1〇ID〇019408	AP	1	null	null	1	(0.68-1.5)	0.92		0.91	(0.65-1.3)	0.58
AP〇EXOC6〇ID〇012541	AP	1	null	null	0.84	(0.56-1.3)	0.41		0.94	(0.67-1.3)	0.72
AP〇FAM149A〇ID〇071398	AP	2	null	null	1.3	(0.88-2)	0.18		1.3	(0.89-1.8)	0.2
AP〇FAM72A〇ID〇009576	AP	3.1	null	null	1.3	(0.94-1.9)	0.1		1.4	(1.1-2)	0.017
AP〇FAXDC2〇ID〇074223	AP	3	null	null	1	(0.71-1.5)	0.83		0.97	(0.7-1.3)	0.83
AP〇FBXW7〇ID〇070848	AP	4	null	null	0.56	(0.37-0.85)	0.0065		0.98	(0.7-1.4)	0.91
AP〇FGGY〇ID〇003208	AP	2	null	null	0.7	(0.44-1.1)	0.11		0.99	(0.69-1.4)	0.95
AP〇FITM1〇ID〇026850	AP	2.1	null	null	1.3	(0.9-1.9)	0.16		1.3	(0.97-1.8)	0.079
AP〇FXYD1〇ID〇049055	AP	3	null	null	1.3	(0.88-1.8)	0.21		0.98	(0.72-1.3)	0.92
AP〇GALNT4〇ID〇023641	AP	1	null	null	1	(0.7-1.5)	0.85		1.3	(0.96-1.9)	0.085
AP〇GBP2〇ID〇003713	AP	4.1	null	null	1.4	(0.93-2)	0.12		1	(0.75-1.4)	0.9
AP〇GLYATL1〇ID〇092588	AP	1	null	null	1.2	(0.83-1.8)	0.33		1.6	(1.2-2.2)	0.0032
AP〇GNE〇ID〇086337	AP	1	null	null	1.2	(0.79-1.8)	0.4		0.9	(0.64-1.3)	0.54
AP〇GRAMD1C〇ID〇066220	AP	1	null	null	1.6	(1.1-2.3)	0.019		1.1	(0.82-1.5)	0.45
AP〇GRB2〇ID〇043438	AP	3.1	null	null	1.4	(0.99-2.1)	0.06		1.2	(0.88-1.6)	0.24
AP〇GSTZ1〇ID〇028583	AP	4	null	null	0.74	(0.52-1.1)	0.099		0.93	(0.69-1.3)	0.64
AP〇GSTZ1〇ID〇028584	AP	1	null	null	1.2	(0.86-1.8)	0.26		1	(0.78-1.4)	0.76
AP〇HLF〇ID〇042576	AP	1	null	null	1.3	(0.88-1.9)	0.19		1.3	(0.94-1.8)	0.11
AP〇HNF4A〇ID〇059462	AP	1	null	null	1.5	(1.1-2.2)	0.023		1.2	(0.89-1.6)	0.23
AP〇HOOK2〇ID〇047862	AP	1	null	null	1.2	(0.84-1.8)	0.29		1	(0.76-1.4)	0.77
AP〇IDS〇ID〇090286	AP	1	null	null	0.95	(0.66-1.4)	0.77		1.2	(0.88-1.6)	0.26
AP〇IGF2〇ID〇013896	AP	6.1	null	null	1.2	(0.82-1.8)	0.33		1.1	(0.83-1.6)	0.4
AP〇IGF2〇ID〇013898	AP	5	null	null	1.4	(0.92-2)	0.12		1.1	(0.77-1.5)	0.68
AP〇IGF2〇ID〇013899	AP	1	null	null	0.75	(0.5-1.1)	0.14		0.97	(0.7-1.3)	0.86
AP〇IMMP2L〇ID〇081423	AP	2.1	null	null	0.96	(0.67-1.4)	0.84		1.1	(0.81-1.5)	0.56
AP〇IPO13〇ID〇002491	AP	16.1	null	null	0.91	(0.64-1.3)	0.62		1	(0.75-1.4)	0.94
AP〇KDM4C〇ID〇085823	AP	2	null	null	0.75	(0.52-1.1)	0.12		0.9	(0.66-1.2)	0.5
AP〇KIAA1217〇ID〇010995	AP	3	null	null	1	(0.66-1.5)	0.99		1.1	(0.77-1.5)	0.64
AP〇KRT8〇ID〇021908	AP	1.1	null	null	1.1	(0.75-1.5)	0.69		1.1	(0.79-1.4)	0.67
AP〇L3HYPDH〇ID〇027738	AP	2	null	null	1.4	(0.99-2)	0.057		1.3	(0.99-1.8)	0.06
AP〇LIMS1〇ID〇054881	AP	2	null	null	1	(0.69-1.5)	0.89		0.9	(0.64-1.3)	0.52
AP〇LTBP3〇ID〇016864	AP	17	null	null	1	(0.72-1.5)	0.89		1.2	(0.92-1.7)	0.16
AP〇LYRM1〇ID〇034404	AP	3	null	null	1.2	(0.84-1.7)	0.32		0.93	(0.69-1.3)	0.67
AP〇MAGED2〇ID〇089246	AP	3	null	null	1.1	(0.76-1.6)	0.65		0.94	(0.69-1.3)	0.67
AP〇MAST4〇ID〇072279	AP	4	null	null	1.1	(0.76-1.7)	0.53		1.1	(0.8-1.6)	0.5
AP〇MBD3〇ID〇046523	AP	2.1	null	null	1	(0.73-1.5)	0.82		1.4	(1-1.8)	0.053
AP〇MCF2L〇ID〇026317	AP	8	null	null	0.84	(0.56-1.2)	0.37		0.88	(0.63-1.2)	0.43
AP〇MDK〇ID〇015567	AP	1.1	null	null	0.7	(0.49-1)	0.056		0.87	(0.64-1.2)	0.35
AP〇MEIS1〇ID〇053805	AP	3	null	null	0.77	(0.51-1.1)	0.19		1	(0.74-1.4)	0.87
AP〇MFSD5〇ID〇021984	AP	1	null	null	1.1	(0.78-1.6)	0.51		1.1	(0.84-1.6)	0.41
AP〇MGAT1〇ID〇075020	AP	3	null	null	1.2	(0.81-1.7)	0.4		1.1	(0.82-1.5)	0.51
AP〇MGAT4B〇ID〇074928	AP	2.1	null	null	0.83	(0.58-1.2)	0.32		1.2	(0.9-1.6)	0.2
AP〇MICAL1〇ID〇077197	AP	2	null	null	1.2	(0.81-1.6)	0.44		0.93	(0.69-1.3)	0.64
AP〇MICU1〇ID〇012093	AP	1	null	null	1.9	(1.3-2.7)	0.0012		1.3	(0.93-1.7)	0.13
AP〇MID1〇ID〇088464	AP	4	null	null	1.3	(0.86-1.9)	0.22		1.1	(0.79-1.5)	0.54
AP〇MRRF〇ID〇087463	AP	2.1	null	null	1.2	(0.84-1.7)	0.3		1.3	(0.96-1.8)	0.094
AP〇MTERFD1〇ID〇084617	AP	3.1	null	null	1.2	(0.84-1.7)	0.32		1.4	(1-1.9)	0.033
AP〇MTHFD2L〇ID〇069494	AP	3	null	null	0.93	(0.65-1.3)	0.71		1	(0.75-1.4)	0.91
AP〇MTUS1〇ID〇082815	AP	10	null	null	1.2	(0.83-1.8)	0.31		1.1	(0.79-1.6)	0.56
AP〇NGLY1〇ID〇063751	AP	1	null	null	1.2	(0.83-1.8)	0.32		1.2	(0.87-1.6)	0.28
AP〇NINJ2〇ID〇019604	AP	3	null	null	1.8	(1.3-2.6)	0.0013		1.2	(0.86-1.6)	0.34
AP〇NPIPB3〇ID〇034444	AP	8.1	null	null	1.2	(0.82-1.7)	0.39		1.1	(0.82-1.5)	0.51
AP〇NR3C1〇ID〇073877	AP	5	null	null	1.1	(0.73-1.5)	0.75		1.1	(0.77-1.5)	0.71
AP〇NR3C1〇ID〇073880	AP	3	null	null	0.97	(0.67-1.4)	0.86		1	(0.77-1.4)	0.76
AP〇NR4A1〇ID〇021887	AP	2	null	null	1.6	(1.1-2.3)	0.01		1.2	(0.87-1.6)	0.29
AP〇NR4A2〇ID〇055613	AP	1	null	null	1.2	(0.81-1.7)	0.39		1.2	(0.87-1.6)	0.28
AP〇NR4A2〇ID〇055614	AP	2	null	null	0.8	(0.56-1.2)	0.25		0.79	(0.58-1.1)	0.14
AP〇NUMA1〇ID〇017514	AP	2	null	null	1.2	(0.79-1.8)	0.42		0.92	(0.66-1.3)	0.65
AP〇OGFOD2〇ID〇025005	AP	1	null	null	2.3	(1.6-3.3)	1.8e-05		1.2	(0.9-1.6)	0.2
AP〇PANK1〇ID〇012493	AP	1	null	null	1.5	(1-2.1)	0.041		1.3	(0.94-1.7)	0.11
AP〇PCGF2〇ID〇040583	AP	3.1	null	null	0.97	(0.66-1.4)	0.88		1.1	(0.82-1.6)	0.42
AP〇PDE4DIP〇ID〇004408	AP	13.1	null	null	0.96	(0.67-1.4)	0.83		1.4	(1-1.9)	0.054
AP〇PEMT〇ID〇039486	AP	1.1	null	null	1.4	(0.99-2)	0.06		1.3	(0.95-1.7)	0.1
AP〇PI4K2B〇ID〇068958	AP	1	null	null	1.2	(0.85-1.8)	0.28		1.2	(0.87-1.6)	0.29
AP〇PI4KA〇ID〇061188	AP	33.1	null	null	1.3	(0.84-1.9)	0.25		1.3	(0.95-1.9)	0.099
AP〇PIDD〇ID〇013764	AP	1	null	null	1.6	(1.1-2.4)	0.014		1.3	(0.91-1.7)	0.16
AP〇PPARG〇ID〇063413	AP	5	null	null	0.98	(0.67-1.4)	0.9		1.1	(0.78-1.5)	0.65
AP〇PPP2R4〇ID〇087830	AP	2.1	null	null	1	(0.71-1.4)	0.96		0.97	(0.72-1.3)	0.84
AP〇PRKCSH〇ID〇047706	AP	2.1	null	null	0.84	(0.58-1.2)	0.36		0.77	(0.57-1.1)	0.1
AP〇PSPH〇ID〇079773	AP	2.1	null	null	1.3	(0.87-1.8)	0.22		1.1	(0.84-1.6)	0.4
AP〇RAD17〇ID〇072351	AP	1	null	null	0.92	(0.6-1.4)	0.69		1.1	(0.75-1.5)	0.73
AP〇RAD23B〇ID〇087147	AP	2	null	null	0.76	(0.53-1.1)	0.15		0.71	(0.52-0.97)	0.031
AP〇RASA4〇ID〇081120	AP	2.1	null	null	1.2	(0.78-1.7)	0.47		0.94	(0.68-1.3)	0.74
AP〇RCL1〇ID〇085780	AP	1	null	null	1.7	(1.2-2.5)	0.0041		1.4	(1-1.9)	0.031
AP〇RNASE4〇ID〇026459	AP	1.1	null	null	1.5	(1-2.1)	0.027		1.2	(0.86-1.6)	0.35
AP〇RNF14〇ID〇073840	AP	1	null	null	1.1	(0.72-1.6)	0.7		1.2	(0.84-1.7)	0.33
AP〇SAR1B〇ID〇073412	AP	7.1	null	null	1.1	(0.74-1.5)	0.75		1.1	(0.82-1.5)	0.51
AP〇SARDH〇ID〇088074	AP	2	null	null	1.6	(1.1-2.4)	0.013		1.2	(0.86-1.6)	0.29
AP〇SH3YL1〇ID〇052491	AP	1	null	null	0.95	(0.64-1.4)	0.81		0.81	(0.58-1.1)	0.19
AP〇SH3YL1〇ID〇052493	AP	3	null	null	1	(0.67-1.5)	0.99		0.83	(0.6-1.2)	0.27
AP〇SH3YL1〇ID〇052495	AP	6	null	null	1.3	(0.9-2)	0.15		1.5	(1.1-2)	0.024
AP〇SHF〇ID〇030407	AP	1	null	null	1.4	(1-2.1)	0.05		1.4	(1-1.9)	0.043
AP〇SLC17A3〇ID〇075557	AP	1	null	null	1.1	(0.74-1.7)	0.6		1.1	(0.81-1.6)	0.49
AP〇SLC19A1〇ID〇060877	AP	4	null	null	0.63	(0.42-0.94)	0.023		0.77	(0.55-1.1)	0.13
AP〇SLC25A22〇ID〇013760	AP	1	null	null	1.1	(0.73-1.5)	0.78		1.2	(0.86-1.6)	0.3
AP〇SLC25A25〇ID〇087692	AP	1	null	null	2.3	(1.6-3.4)	1.2e-05		1.4	(1-1.9)	0.026
AP〇SLC35A5〇ID〇066110	AP	3	null	null	1.1	(0.78-1.6)	0.56		1.3	(0.95-1.8)	0.1
AP〇SLC39A5〇ID〇022412	AP	3.1	null	null	0.97	(0.66-1.4)	0.87		0.89	(0.64-1.2)	0.47
AP〇SLC3A2〇ID〇016462	AP	1	null	null	1.5	(1.1-2.2)	0.019		1.4	(1-1.9)	0.035
AP〇SLC41A3〇ID〇066564	AP	5	null	null	1.5	(1-2.2)	0.049		1.3	(0.91-1.8)	0.15
AP〇SLC50A1〇ID〇007940	AP	1	null	null	0.68	(0.47-0.97)	0.035		0.77	(0.57-1)	0.089
AP〇SLCO1A2〇ID〇020676	AP	3.1	null	null	0.83	(0.55-1.3)	0.37		0.86	(0.61-1.2)	0.4
AP〇SLCO2B1〇ID〇017818	AP	1	null	null	1.5	(1-2.1)	0.05		1.1	(0.83-1.6)	0.43
AP〇SMCO4〇ID〇018299	AP	1	null	null	1.6	(1.1-2.3)	0.013		1.4	(1.1-1.9)	0.022
AP〇SP140L〇ID〇057884	AP	3	null	null	1.1	(0.79-1.6)	0.5		1.2	(0.89-1.6)	0.23
AP〇ST20〇ID〇032164	AP	2	null	null	1.1	(0.76-1.5)	0.65		1.3	(0.97-1.8)	0.082
AP〇SUN2〇ID〇062257	AP	1	null	null	1.3	(0.86-1.8)	0.24		1.1	(0.81-1.5)	0.52
AP〇SUOX〇ID〇022333	AP	5.1	null	null	1.2	(0.84-1.8)	0.29		1.4	(1-1.9)	0.051
AP〇TACC1〇ID〇083435	AP	4	null	null	1.5	(0.99-2.4)	0.056		1.4	(0.98-2)	0.065
AP〇TBCK〇ID〇070265	AP	3	null	null	0.79	(0.55-1.1)	0.21		0.93	(0.69-1.3)	0.62
AP〇THAP4〇ID〇058391	AP	1	null	null	1.3	(0.94-1.9)	0.1		1.2	(0.88-1.6)	0.25
AP〇TMEM59〇ID〇003108	AP	4.1	null	null	0.72	(0.51-1)	0.075		1	(0.75-1.4)	0.98
AP〇TMEM63B〇ID〇076351	AP	2	null	null	0.81	(0.55-1.2)	0.29		1.2	(0.84-1.6)	0.35
AP〇TPM4〇ID〇048124	AP	1	null	null	0.48	(0.33-0.7)	0.00017		0.72	(0.53-0.98)	0.039
AP〇TRAP1〇ID〇033617	AP	9.1	null	null	1.4	(0.95-2)	0.096		1.5	(1.1-2)	0.009
AP〇TRIM16L〇ID〇039631	AP	6.1	null	null	1.1	(0.78-1.7)	0.48		0.98	(0.71-1.4)	0.9
AP〇TSKU〇ID〇017902	AP	2	null	null	1.3	(0.88-1.8)	0.2		1.2	(0.86-1.6)	0.34
AP〇UBE2Z〇ID〇042241	AP	2.1	null	null	1.1	(0.75-1.6)	0.61		1.5	(1.1-2.1)	0.014
AP〇UGP2〇ID〇053744	AP	1	null	null	1.5	(1-2.1)	0.036		1.3	(0.95-1.7)	0.1
AP〇XPO1〇ID〇053695	AP	2	null	null	1	(0.69-1.6)	0.85		1.2	(0.83-1.6)	0.36
AP〇ZCCHC2〇ID〇045703	AP	2.1	null	null	0.82	(0.57-1.2)	0.3		1	(0.77-1.4)	0.76
AP〇ZNF331〇ID〇051722	AP	1	null	null	1.1	(0.75-1.6)	0.6		1.2	(0.89-1.7)	0.2
AP〇ZNF331〇ID〇051724	AP	8	null	null	1.1	(0.74-1.6)	0.66		0.88	(0.63-1.2)	0.44
AP〇ZNF567〇ID〇049414	AP	4	null	null	2	(1.3-3.1)	0.00086		1.5	(1.1-2.1)	0.018
AP〇ZNF83〇ID〇051479	AP	1	null	null	1.4	(1-2.1)	0.045		0.99	(0.73-1.3)	0.93
AT〇ABLIM2〇ID〇068745	AT	18.4	null	null	1.6	(1.1-2.3)	0.011		1.6	(1.2-2.2)	0.0018
AT〇ACAN〇ID〇032395	AT	18	null	null	1.3	(0.9-1.9)	0.16		1	(0.77-1.4)	0.82
AT〇ADCY1〇ID〇079596	AT	10	null	null	1	(0.72-1.5)	0.89		0.85	(0.63-1.2)	0.3
AT〇ADORA3〇ID〇004174	AT	3	null	null	0.89	(0.62-1.3)	0.52		1.2	(0.89-1.6)	0.24
AT〇ADRA1A〇ID〇083135	AT	8	null	null	1.8	(1.2-2.6)	0.0016		1.4	(1-1.8)	0.045
AT〇ADRA1A〇ID〇083138	AT	5.2	null	null	0.79	(0.56-1.1)	0.21		0.73	(0.54-0.99)	0.042
AT〇AIFM2〇ID〇012029	AT	10	null	null	0.62	(0.43-0.89)	0.0088		0.85	(0.63-1.2)	0.3
AT〇ANKRD29〇ID〇044842	AT	3.2	null	null	1.3	(0.93-1.9)	0.12		1.2	(0.91-1.7)	0.19
AT〇ANKS1B〇ID〇023885	AT	32.3	null	null	1.2	(0.82-1.7)	0.38		0.97	(0.71-1.3)	0.83
AT〇ANTXR1〇ID〇053844	AT	13	null	null	1.1	(0.76-1.5)	0.68		1	(0.75-1.4)	0.97
AT〇ARHGEF39〇ID〇086272	AT	12	null	null	1.3	(0.88-1.8)	0.21		1.3	(0.95-1.7)	0.098
AT〇ATP8B3〇ID〇046544	AT	29	null	null	0.84	(0.59-1.2)	0.33		0.66	(0.49-0.89)	0.0074
AT〇BCCIP〇ID〇013433	AT	8.2	null	null	1.2	(0.84-1.7)	0.33		1.1	(0.84-1.5)	0.43
AT〇C20orf96〇ID〇058437	AT	9.2	null	null	1	(0.73-1.5)	0.79		1.1	(0.84-1.5)	0.42
AT〇CDH23〇ID〇012060	AT	72	null	null	0.79	(0.55-1.1)	0.19		0.88	(0.65-1.2)	0.39
AT〇CHM〇ID〇089564	AT	5	null	null	1.3	(0.93-1.9)	0.12		1.3	(0.97-1.8)	0.078
AT〇CLIC5〇ID〇076411	AT	7	null	null	1.3	(0.86-1.9)	0.22		1.2	(0.85-1.7)	0.31
AT〇CLSPN〇ID〇001730	AT	25	null	null	2.2	(1.5-3.1)	3.6e-05		1.2	(0.9-1.6)	0.21
AT〇CORIN〇ID〇069182	AT	16.2	null	null	1.1	(0.76-1.6)	0.63		1.1	(0.79-1.5)	0.6
AT〇ECHDC2〇ID〇003021	AT	9.2	null	null	1.2	(0.81-1.7)	0.41		1.2	(0.86-1.6)	0.34
AT〇ENO3〇ID〇038619	AT	9.2	null	null	1.5	(1-2.1)	0.035		1.2	(0.9-1.6)	0.21
AT〇ENTPD5〇ID〇028354	AT	18	null	null	1.3	(0.91-1.9)	0.15		1.1	(0.83-1.5)	0.44
AT〇EPB41L5〇ID〇055146	AT	26	null	null	1.3	(0.94-1.9)	0.11		1.3	(0.95-1.7)	0.11
AT〇EXD3〇ID〇088296	AT	3	null	null	1.8	(1.2-2.5)	0.0023		1.3	(0.96-1.8)	0.088
AT〇FAM154B〇ID〇032217	AT	6.2	null	null	1.3	(0.91-2)	0.14		1.3	(0.91-1.8)	0.16
AT〇FAM186B〇ID〇021593	AT	8	null	null	1.7	(1.1-2.5)	0.0088		1.4	(1-2)	0.037
AT〇FAM72A〇ID〇009577	AT	2	null	null	0.61	(0.43-0.87)	0.0069		0.63	(0.47-0.85)	0.0026
AT〇FAM72A〇ID〇009578	AT	6	null	null	1.7	(1.2-2.5)	0.0033		1.5	(1.1-2)	0.0072
AT〇FANCD2〇ID〇063304	AT	10.2	null	null	0.59	(0.41-0.85)	0.0045		0.71	(0.53-0.96)	0.026
AT〇FARP2〇ID〇058380	AT	18.2	null	null	1.4	(0.99-2)	0.059		1.3	(0.93-1.7)	0.13
AT〇FGFR2〇ID〇013296	AT	26	null	null	1	(0.71-1.4)	0.95		1.1	(0.81-1.5)	0.55
AT〇FIP1L1〇ID〇069311	AT	31	null	null	0.85	(0.6-1.2)	0.38		0.78	(0.58-1.1)	0.11
AT〇GREB1〇ID〇052701	AT	9.2	null	null	1.1	(0.77-1.6)	0.63		1.3	(1-1.8)	0.051
AT〇GSTM2〇ID〇004057	AT	13	null	null	0.98	(0.69-1.4)	0.92		1.1	(0.83-1.5)	0.47
AT〇HPS1〇ID〇012760	AT	10.2	null	null	1.6	(1.1-2.3)	0.013		1.3	(0.97-1.8)	0.081
AT〇ITSN1〇ID〇060467	AT	24	null	null	1.3	(0.93-1.9)	0.11		1.1	(0.82-1.5)	0.51
AT〇IYD〇ID〇078140	AT	6.4	null	null	1.9	(1.3-2.7)	0.00083		1.6	(1.2-2.2)	0.0014
AT〇KIF4A〇ID〇089372	AT	29	null	null	0.46	(0.32-0.67)	4.1e-05		0.77	(0.57-1)	0.086
AT〇KIF4A〇ID〇089373	AT	32	null	null	2.2	(1.5-3.2)	3.4e-05		1.3	(0.95-1.7)	0.1
AT〇LAMC2〇ID〇009169	AT	22.2	null	null	0.94	(0.66-1.3)	0.74		1.2	(0.89-1.6)	0.23
AT〇LRRFIP1〇ID〇058130	AT	26	null	null	0.93	(0.65-1.3)	0.67		1	(0.74-1.4)	0.99
AT〇MASP1〇ID〇068074	AT	10	null	null	1.5	(1.1-2.2)	0.018		1.2	(0.89-1.6)	0.22
AT〇MCM9〇ID〇077354	AT	7.2	null	null	1.4	(0.98-2)	0.063		1.5	(1.1-2)	0.011
AT〇MORN1〇ID〇000252	AT	8	null	null	1.5	(1-2.2)	0.04		1.5	(1.1-2)	0.017
AT〇MORN1〇ID〇000254	AT	13	null	null	0.97	(0.66-1.4)	0.86		0.85	(0.62-1.2)	0.31
AT〇MYCL〇ID〇001976	AT	1.4	null	null	1.2	(0.84-1.7)	0.31		0.93	(0.69-1.3)	0.65
AT〇NEIL3〇ID〇071227	AT	10	null	null	2.3	(1.6-3.3)	1.3e-05		1.5	(1.1-2.1)	0.0052
AT〇NEK2〇ID〇009718	AT	7.2	null	null	0.51	(0.35-0.73)	0.00028		0.67	(0.49-0.9)	0.0081
AT〇NR1I3〇ID〇008624	AT	6.8	null	null	1.6	(1.1-2.3)	0.0087		1.4	(1-1.9)	0.027
AT〇NRG4〇ID〇031911	AT	18	null	null	1.1	(0.79-1.6)	0.48		1.2	(0.92-1.7)	0.15
AT〇PADI4〇ID〇000851	AT	17	null	null	0.78	(0.55-1.1)	0.19		0.81	(0.59-1.1)	0.17
AT〇PARD6G〇ID〇046293	AT	3	null	null	0.82	(0.57-1.2)	0.27		1.2	(0.86-1.6)	0.33
AT〇PCDHA9〇ID〇073785	AT	1.2	null	null	0.87	(0.61-1.2)	0.44		1.5	(1.1-2)	0.013
AT〇PDE4DIP〇ID〇004410	AT	11.2	null	null	1	(0.73-1.5)	0.84		0.82	(0.61-1.1)	0.2
AT〇PDGFRA〇ID〇069320	AT	17	null	null	1.4	(0.96-2)	0.082		1	(0.76-1.4)	0.81
AT〇PHACTR1〇ID〇075364	AT	14.3	null	null	1.1	(0.76-1.6)	0.6		0.9	(0.65-1.2)	0.5
AT〇PHACTR1〇ID〇075366	AT	13.3	null	null	0.86	(0.59-1.2)	0.43		1	(0.73-1.4)	0.99
AT〇POM121〇ID〇079928	AT	18	null	null	1.3	(0.88-1.8)	0.22		1.1	(0.82-1.5)	0.49
AT〇PTGIR〇ID〇050570	AT	3	null	null	1.4	(0.95-1.9)	0.089		1.3	(0.95-1.7)	0.1
AT〇RDM1〇ID〇040348	AT	6	null	null	1.2	(0.84-1.7)	0.3		1.2	(0.88-1.7)	0.24
AT〇RNF165〇ID〇045394	AT	8	null	null	1.2	(0.82-1.7)	0.39		1.2	(0.89-1.6)	0.21
AT〇RNF180〇ID〇072195	AT	5.2	null	null	1.2	(0.86-1.8)	0.25		1.7	(1.3-2.3)	0.00054
AT〇ROR1〇ID〇003274	AT	8.2	null	null	1.2	(0.85-1.8)	0.26		1.1	(0.78-1.5)	0.6
AT〇SAMD12〇ID〇084993	AT	5	null	null	1.1	(0.74-1.6)	0.66		0.85	(0.61-1.2)	0.35
AT〇SLC13A3〇ID〇059696	AT	5	null	null	1.6	(1.1-2.2)	0.017		1.1	(0.81-1.5)	0.56
AT〇SLCO1A2〇ID〇020679	AT	15.2	null	null	0.84	(0.58-1.2)	0.38		1.1	(0.77-1.4)	0.73
AT〇SOD2〇ID〇078301	AT	5.3	null	null	1.1	(0.74-1.5)	0.75		1.1	(0.83-1.5)	0.46
AT〇ST6GAL2〇ID〇054867	AT	7	null	null	1.4	(0.96-2)	0.086		1.3	(0.98-1.8)	0.063
AT〇STEAP4〇ID〇080362	AT	4.2	null	null	1.6	(1.1-2.3)	0.0085		1.4	(1-1.9)	0.03
AT〇SVEP1〇ID〇087186	AT	28.2	null	null	1.5	(1.1-2.2)	0.02		1.4	(1.1-1.9)	0.021
AT〇TFPI〇ID〇056493	AT	8	null	null	1.4	(1-2)	0.05		1.2	(0.92-1.7)	0.15
AT〇TM4SF19〇ID〇068240	AT	5.2	null	null	2	(1.4-2.9)	0.00017		1.2	(0.92-1.7)	0.16
AT〇TMEM145〇ID〇050151	AT	16	null	null	0.97	(0.68-1.4)	0.89		0.97	(0.72-1.3)	0.82
AT〇TMPRSS3〇ID〇060708	AT	8.2	null	null	1.7	(1.2-2.4)	0.006		1.1	(0.85-1.6)	0.37
AT〇TNFRSF10C〇ID〇083065	AT	4.3	null	null	1.5	(1-2.1)	0.032		1.1	(0.79-1.4)	0.67
AT〇TRIM7〇ID〇075047	AT	3.3	null	null	1.1	(0.76-1.5)	0.65		1.1	(0.83-1.5)	0.46
AT〇TROAP〇ID〇021551	AT	10.2	null	null	0.43	(0.3-0.63)	1e-05		0.6	(0.44-0.81)	0.00085
AT〇TROAP〇ID〇021552	AT	2.8	null	null	1.5	(1.1-2.2)	0.021		1.3	(0.99-1.8)	0.058
AT〇TROAP〇ID〇021553	AT	13	null	null	1.5	(1-2.1)	0.033		1.3	(0.99-1.8)	0.055
AT〇VTI1A〇ID〇013116	AT	8	null	null	0.92	(0.64-1.3)	0.63		1.1	(0.82-1.5)	0.49
AT〇ZNF141〇ID〇068344	AT	5	null	null	1.3	(0.93-1.9)	0.12		1.2	(0.86-1.6)	0.35
AT〇ZNF208〇ID〇048799	AT	5	null	null	1	(0.68-1.5)	0.99		0.82	(0.59-1.1)	0.23
ES〇ACSM2A〇ID〇099290	ES	2.1:2.2	1	3.2	1.1	(0.74-1.6)	0.68		1.2	(0.87-1.6)	0.28
ES〇AFMID〇ID〇043801	ES	7:8:9:10:11.1:11.2	6	12	0.58	(0.4-0.83)	0.0031		0.71	(0.53-0.96)	0.026
ES〇AFMID〇ID〇043811	ES	8	6	12	1.7	(1.2-2.5)	0.0033		1.4	(1-1.9)	0.039
ES〇AFMID〇ID〇099319	ES	08:12:00	6	13	1.5	(1-2.2)	0.027		1.2	(0.9-1.6)	0.2
ES〇AFMID〇ID〇101483	ES	8:10:11.1:12	6	13	1.1	(0.72-1.5)	0.79		1.1	(0.77-1.5)	0.74
ES〇ANO1〇ID〇017387	ES	17	16	18	1.5	(0.99-2.4)	0.056		1	(0.73-1.5)	0.8
ES〇APOC3〇ID〇235465	ES	3	1	4	1.5	(1.1-2.2)	0.019		1.2	(0.89-1.6)	0.23
ES〇BCS1L〇ID〇057545	ES	1.4:1.5:1.6:1.7:1.8	1.1	2	1.2	(0.83-1.7)	0.32		1.3	(0.96-1.8)	0.092
ES〇BIRC5〇ID〇043864	ES	3	2.1	4	0.9	(0.62-1.3)	0.59		0.99	(0.72-1.4)	0.95
ES〇C8orf59〇ID〇084336	ES	2.1:2.2:2.3	1	3.2	0.98	(0.69-1.4)	0.92		0.95	(0.7-1.3)	0.74
ES〇CCDC115〇ID〇055334	ES	5	4	6	1.5	(1.1-2.2)	0.022		1.3	(0.95-1.8)	0.1
ES〇CCL16〇ID〇040365	ES	02:03:00	1	4	1.6	(1.1-2.3)	0.011		1.6	(1.2-2.2)	0.0014
ES〇CCNB1IP1〇ID〇026422	ES	6	5	8	0.93	(0.65-1.3)	0.7		0.93	(0.69-1.3)	0.64
ES〇CEACAM1〇ID〇050162	ES	9	8	10	1.3	(0.9-1.8)	0.17		1.4	(1-1.9)	0.032
ES〇COG4〇ID〇037401	ES	9	8	10	0.78	(0.54-1.1)	0.2		1.1	(0.8-1.5)	0.57
ES〇D2HGDH〇ID〇058414	ES	00:10:11.100000	9	11.2	0.65	(0.45-0.93)	0.019		1.1	(0.84-1.5)	0.39
ES〇DCUN1D4〇ID〇069269	ES	12	11	13	1.2	(0.81-1.8)	0.35		1.3	(0.96-1.9)	0.084
ES〇DDX46〇ID〇073426	ES	13	12	14	0.88	(0.6-1.3)	0.49		1.1	(0.78-1.5)	0.64
ES〇DECR1〇ID〇084407	ES	4.1:4.2:5.1	1	5.2	1.2	(0.83-1.8)	0.3		1.2	(0.86-1.6)	0.3
ES〇DECR2〇ID〇032892	ES	3	2	4.1	1.4	(0.98-2)	0.068		1.5	(1.1-2)	0.011
ES〇DNAJC25〇ID〇087229	ES	2.1:2.2	1	3.2	1.1	(0.75-1.7)	0.6		1	(0.72-1.4)	1
ES〇DPP9〇ID〇046825	ES	5	3	6	0.84	(0.57-1.3)	0.4		0.95	(0.68-1.3)	0.74
ES〇ELMOD3〇ID〇054206	ES	9	8	10	1	(0.7-1.5)	0.98		1.1	(0.82-1.5)	0.49
ES〇ENOSF1〇ID〇044474	ES	6	5	7	1	(0.71-1.5)	0.88		1.5	(1.1-2.1)	0.0076
ES〇ERBB2IP〇ID〇072263	ES	22:24.1:24.2:24.3	21	25	0.66	(0.43-1)	0.055		0.99	(0.7-1.4)	0.97
ES〇EXOC7〇ID〇043568	ES	00:07:08.100000	6	8.2	0.94	(0.63-1.4)	0.79		1.3	(0.89-1.8)	0.2
ES〇F7〇ID〇026339	ES	3.1:3.2:4.1:4.2:4.3	1	4.4	0.89	(0.59-1.3)	0.58		0.97	(0.68-1.4)	0.85
ES〇FBXL12〇ID〇047421	ES	3.1:3.2	2.4	5	0.76	(0.52-1.1)	0.17		0.97	(0.7-1.3)	0.83
ES〇FBXL12〇ID〇047422	ES	3.2	2.4	5	0.98	(0.67-1.4)	0.91		0.86	(0.62-1.2)	0.38
ES〇FMO3〇ID〇008978	ES	3	2	4	1.1	(0.78-1.7)	0.49		1.1	(0.79-1.5)	0.63
ES〇FMO5〇ID〇007372	ES	7.2	6	8	1.4	(0.91-2.1)	0.13		1.1	(0.76-1.5)	0.66
ES〇FN1〇ID〇057397	ES	33	32	34	1.6	(1.1-2.3)	0.0085		1.4	(1-1.9)	0.036
ES〇GPR116〇ID〇076429	ES	22	21	23	1.6	(1.1-2.4)	0.025		1.3	(0.95-1.8)	0.099
ES〇HDHD2〇ID〇045441	ES	3	1	4.1	1.6	(1-2.3)	0.035		1.1	(0.79-1.6)	0.55
ES〇HINT1〇ID〇073214	ES	2.3:3.1	2.1	3.2	1.2	(0.81-1.8)	0.35		0.99	(0.71-1.4)	0.96
ES〇IL32〇ID〇033441	ES	1.4:1.5	1.1	1.9	0.8	(0.56-1.1)	0.22		0.9	(0.67-1.2)	0.5
ES〇INO80E〇ID〇036005	ES	7:8:9:10	6.3	11	0.59	(0.41-0.85)	0.005		0.9	(0.67-1.2)	0.5
ES〇ITGA7〇ID〇022216	ES	29	28	30	1.1	(0.79-1.6)	0.49		1	(0.73-1.4)	0.98
ES〇ITIH4〇ID〇065280	ES	15.1:15.2:15.3:15.4	14	16	1	(0.7-1.4)	0.99		1.2	(0.89-1.6)	0.24
ES〇KDM5C〇ID〇089196	ES	4	3	5	0.9	(0.61-1.3)	0.6		1.1	(0.77-1.5)	0.7
ES〇NDRG2〇ID〇026508	ES	4.5:4.6	4.1	5.2	1.1	(0.77-1.7)	0.55		1.2	(0.87-1.7)	0.26
ES〇NEIL1〇ID〇031857	ES	00:05:06.100000	4	6.2	1	(0.68-1.5)	0.94		1.3	(0.94-1.9)	0.11
ES〇NPC1L1〇ID〇079528	ES	15	14	16	0.73	(0.48-1.1)	0.13		1.2	(0.88-1.8)	0.21
ES〇OGFOD2〇ID〇025010	ES	6.3:8.1:8.2	6.2	8.3	0.98	(0.68-1.4)	0.9		1.1	(0.82-1.5)	0.49
ES〇PGAP2〇ID〇014009	ES	8	6	10	1	(0.69-1.5)	0.91		0.72	(0.52-1)	0.053
ES〇RNF115〇ID〇007297	ES	3	2	4	0.55	(0.38-0.82)	0.0029		0.71	(0.51-0.98)	0.039
ES〇RPS9〇ID〇051824	ES	4.1:4.2:4.3	3	4.5	1.2	(0.85-1.7)	0.29		1.1	(0.79-1.4)	0.66
ES〇SCP2〇ID〇003045	ES	12	11	13	1.7	(1.2-2.4)	0.0046		1.3	(0.98-1.8)	0.065
ES〇SERPINA1〇ID〇029114	ES	1.2:2.1:2.2:2.3:2.4	1.1	2.5	1.1	(0.72-1.6)	0.71		0.93	(0.66-1.3)	0.68
ES〇SERPINA1〇ID〇029122	ES	1.2:2.1:2.2:2.3	1.1	2.4	1.1	(0.76-1.7)	0.54		0.96	(0.68-1.3)	0.81
ES〇SERPINA1〇ID〇114585	ES	2.1:2.2:2.3:2.4:2.5:3.2:4.1:4.2	1.1	5.1	0.99	(0.67-1.5)	0.97		1.1	(0.83-1.6)	0.43
ES〇SLC25A16〇ID〇011952	ES	2.1:2.2	1	3	1.1	(0.72-1.6)	0.77		1.5	(1.1-2)	0.021
ES〇SORBS1〇ID〇012636	ES	14:16:00	13	17	0.94	(0.63-1.4)	0.77		1.2	(0.87-1.7)	0.26
ES〇SULT1A2〇ID〇035779	ES	1.2:1.3:1.4:2.1:2.2:2.3:3:4	1.1	5.2	1.3	(0.88-1.9)	0.18		1.2	(0.84-1.6)	0.34
ES〇TACC2〇ID〇013343	ES	14	13	15.1	1	(0.71-1.5)	0.82		1.3	(0.95-1.8)	0.097
ES〇TMEM143〇ID〇050751	ES	3.1:3.2	2	4	1.1	(0.73-1.6)	0.66		1.2	(0.84-1.7)	0.34
ES〇TMEM218〇ID〇019278	ES	4.3:4.4:5.1	4.2	5.2	1.1	(0.75-1.7)	0.59		0.92	(0.66-1.3)	0.61
ES〇TMEM254〇ID〇012337	ES	04:05:00	3	6	1.7	(1.2-2.5)	0.0035		1.2	(0.84-1.6)	0.37
ES〇TMEM45A〇ID〇065828	ES	02:03:00	1	4	1.3	(0.89-2)	0.16		0.94	(0.67-1.3)	0.73
ES〇TMEM63A〇ID〇010003	ES	00:10:11.100000	9.2	11.2	0.97	(0.66-1.4)	0.89		1.2	(0.87-1.7)	0.27
ES〇TNFRSF11B〇ID〇084998	ES	3	2	4	0.92	(0.63-1.4)	0.68		1.3	(0.92-1.8)	0.14
ES〇TWF1〇ID〇021276	ES	3	2	4	0.77	(0.51-1.1)	0.2		0.93	(0.67-1.3)	0.65
ES〇USO1〇ID〇069551	ES	14	13	15	0.72	(0.49-1.1)	0.1		0.98	(0.71-1.4)	0.89
ES〇VPS29〇ID〇024446	ES	3.1	1	5	1.4	(0.97-2)	0.074		1.3	(0.96-1.7)	0.096
ME〇KHK〇ID〇052929	ME	3|4	2	5	1.5	(1-2.1)	0.035		1.4	(1-1.9)	0.031
RI〇APOA1〇ID〇018870	RI	1.3:1.4	1.2	1.5	1.3	(0.87-1.8)	0.22		1.3	(0.99-1.8)	0.056
RI〇APOA1〇ID〇018872	RI	1.2:1.3:1.4	1.1	1.5	1.5	(1.1-2.2)	0.022		1.3	(0.97-1.8)	0.083
RI〇BAD〇ID〇016616	RI	1.2	1.1	1.3	0.6	(0.42-0.86)	0.0055		1.1	(0.81-1.5)	0.57
RI〇C16orf58〇ID〇036278	RI	8.3	8.2	8.4	1.3	(0.94-1.9)	0.11		1.3	(0.94-1.7)	0.11
RI〇CALCOCO1〇ID〇022108	RI	14.3	14.2	14.4	1	(0.72-1.5)	0.85		1.2	(0.89-1.6)	0.24
RI〇CCL14〇ID〇040370	RI	5.5	5.4	5.6	1.4	(0.96-2)	0.085		1.2	(0.89-1.6)	0.24
RI〇CCL14〇ID〇040381	RI	5.3	5.2	5.4	0.99	(0.64-1.5)	0.95		0.88	(0.62-1.3)	0.49
RI〇CDK10〇ID〇038115	RI	10.2	10.1	10.3	1.5	(1-2.1)	0.034		1.6	(1.2-2.1)	0.0028
RI〇CDK2〇ID〇022325	RI	1.2	1.1	1.3	0.81	(0.55-1.2)	0.28		1.1	(0.77-1.4)	0.75
RI〇CDK5RAP3〇ID〇042152	RI	2.2:2.3:2.4	2.1	2.5	1.3	(0.89-1.8)	0.19		1.3	(0.98-1.8)	0.071
RI〇COQ6〇ID〇028346	RI	10.2	10.1	10.3	1.3	(0.94-1.9)	0.11		1.1	(0.82-1.5)	0.53
RI〇CRIP3〇ID〇076262	RI	7.2	7.1	7.3	1.4	(0.94-2)	0.097		1.5	(1.1-2.1)	0.013
RI〇CYP4F12〇ID〇048110	RI	12.2	12.1	12.3	1.1	(0.73-1.5)	0.78		1.4	(1-1.9)	0.025
RI〇ERLIN1〇ID〇012788	RI	1.2	1.1	1.3	0.65	(0.43-0.98)	0.042		1	(0.72-1.4)	0.98
RI〇ERRFI1〇ID〇000533	RI	3.3	3.2	3.4	0.97	(0.68-1.4)	0.88		1.2	(0.88-1.6)	0.25
RI〇FMO5〇ID〇007374	RI	2.2:2.3	2.1	2.4	1	(0.72-1.5)	0.82		1.7	(1.2-2.3)	0.0014
RI〇GGA3〇ID〇043399	RI	14.2	14.1	14.3	0.9	(0.61-1.3)	0.57		1.1	(0.78-1.5)	0.71
RI〇GSS〇ID〇059053	RI	5.2	5.1	5.3	1.3	(0.9-1.8)	0.17		1.5	(1.1-2)	0.01
RI〇HDAC6〇ID〇089011	RI	13.2	13.1	13.3	1.5	(1-2.2)	0.047		1.4	(1-1.9)	0.039
RI〇ICAM3〇ID〇047503	RI	3.2	3.1	3.3	1.3	(0.88-1.8)	0.22		1.3	(0.99-1.8)	0.055
RI〇IP6K2〇ID〇064753	RI	11.3:11.4:11.5:11.6:11.7:11.8	11.2	11.9	1.2	(0.84-1.7)	0.3		1.2	(0.9-1.6)	0.2
RI〇ITIH4〇ID〇065278	RI	15.2:15.3	15.1	15.4	1.3	(0.92-1.9)	0.13		1.3	(0.98-1.8)	0.069
RI〇LRTOMT〇ID〇017536	RI	6.2	6.1	6.3	1.1	(0.73-1.5)	0.77		1.5	(1.1-2.1)	0.011
RI〇METTL17〇ID〇026476	RI	9.2	9.1	9.3	1.2	(0.81-1.6)	0.43		1.4	(1-1.9)	0.034
RI〇MLXIPL〇ID〇079987	RI	16.2	16.1	16.3	1.4	(0.98-2)	0.064		1.4	(1-1.9)	0.037
RI〇MST1〇ID〇064899	RI	8.2	8.1	8.3	1.3	(0.89-1.8)	0.19		1.4	(1-1.9)	0.033
RI〇MYL6B〇ID〇022371	RI	7.2	7.1	7.3	0.9	(0.63-1.3)	0.58		1.2	(0.86-1.6)	0.3
RI〇NAPRT1〇ID〇085430	RI	11.5:11.6:11.7	11.4	11.8	1.1	(0.78-1.6)	0.55		1.1	(0.82-1.5)	0.51
RI〇NECAB3〇ID〇059006	RI	6.2:6.3	6.1	6.4	0.96	(0.67-1.4)	0.8		1.2	(0.9-1.6)	0.2
RI〇NPRL2〇ID〇065037	RI	3.3	3.2	3.4	1.3	(0.91-1.9)	0.14		1.4	(1-1.8)	0.046
RI〇NR1I3〇ID〇008626	RI	6.5:6.6	6.4	6.7	1	(0.72-1.5)	0.83		1.2	(0.87-1.6)	0.29
RI〇NR1I3〇ID〇008628	RI	6.5	6.4	6.6	1.5	(1-2.1)	0.04		1.5	(1.1-2)	0.013
RI〇NR1I3〇ID〇008629	RI	6.2:6.3	6.1	6.4	1.2	(0.82-1.7)	0.35		1.5	(1.1-2)	0.015
RI〇NR1I3〇ID〇008631	RI	6.2:6.3:6.4:6.5	6.1	6.6	1.1	(0.77-1.7)	0.52		1.4	(1-1.9)	0.047
RI〇NR1I3〇ID〇008637	RI	6.2:6.3:6.4:6.5:6.6	6.1	6.7	1.3	(0.88-1.9)	0.2		1.4	(1-1.9)	0.047
RI〇NR1I3〇ID〇008647	RI	6.2	6.1	6.3	1.3	(0.87-1.9)	0.22		1.5	(1.1-2.1)	0.0097
RI〇NRBP2〇ID〇085507	RI	5.2	5.1	5.3	0.79	(0.54-1.2)	0.22		1.2	(0.91-1.7)	0.17
RI〇NUDT8〇ID〇017259	RI	3.2	3.1	3.3	1.1	(0.75-1.5)	0.69		1.3	(0.94-1.7)	0.11
RI〇OSGEP〇ID〇026443	RI	4.3	4.2	4.4	1	(0.73-1.5)	0.82		1.3	(0.94-1.7)	0.12
RI〇PABPN1〇ID〇026731	RI	5.2	5.1	5.3	0.76	(0.54-1.1)	0.14		1	(0.75-1.4)	0.94
RI〇PIGQ〇ID〇032906	RI	6.2	6.1	6.3	1.6	(1.1-2.3)	0.019		1.1	(0.78-1.5)	0.64
RI〇PMPCB〇ID〇081177	RI	12.2	12.1	12.3	1	(0.72-1.5)	0.9		1.2	(0.93-1.7)	0.14
RI〇PROC〇ID〇055216	RI	5.2	5.1	5.3	1.8	(1.2-2.6)	0.0021		1.7	(1.2-2.2)	0.0011
RI〇PSMC5〇ID〇043009	RI	2.2	2.1	2.3	0.78	(0.53-1.1)	0.19		0.97	(0.71-1.3)	0.84
RI〇PTK2〇ID〇085302	RI	39.3:39.4	39.2	39.5	0.94	(0.65-1.4)	0.76		1.1	(0.84-1.6)	0.38
RI〇QTRT1〇ID〇047582	RI	6.2	6.1	6.3	1.2	(0.82-1.7)	0.4		1.3	(0.95-1.7)	0.1
RI〇SLC17A3〇ID〇075562	RI	8.4	8.3	8.5	0.81	(0.54-1.2)	0.31		1.2	(0.84-1.6)	0.36
RI〇SLC17A4〇ID〇075551	RI	10.2	10.1	10.3	1.1	(0.72-1.6)	0.69		1.2	(0.87-1.7)	0.23
RI〇SLC7A9〇ID〇048905	RI	7.2	7.1	7.3	1.2	(0.84-1.7)	0.32		1.5	(1.1-2)	0.012
RI〇SRSF1〇ID〇042632	RI	3.2	3.1	3.3	0.96	(0.67-1.4)	0.84		1.4	(1.1-2)	0.019
RI〇SRSF2〇ID〇043663	RI	2.2:2.3:2.4	2.1	2.5	0.95	(0.66-1.4)	0.77		1.1	(0.84-1.5)	0.43
RI〇TREX1〇ID〇064679	RI	2.5	2.4	2.6	1.1	(0.75-1.6)	0.66		1.3	(0.93-1.7)	0.13
RI〇TTC31〇ID〇054076	RI	9.6	9.5	9.7	1.2	(0.85-1.8)	0.27		1.4	(1-1.9)	0.034
RI〇TTC31〇ID〇054078	RI	9.2	9.1	9.3	1.3	(0.88-1.9)	0.2		1.2	(0.84-1.6)	0.38
RI〇TTC31〇ID〇054096	RI	5.2	5.1	5.3	1.1	(0.72-1.5)	0.8		1	(0.74-1.4)	0.96
RI〇UBE3B〇ID〇024312	RI	8.2:8.3	8.1	8.4	1.1	(0.74-1.6)	0.66		1.6	(1.2-2.3)	0.0035
RI〇VAMP2〇ID〇039105	RI	5.2	5.1	5.3	0.93	(0.65-1.3)	0.71		1.2	(0.86-1.6)	0.33
RI〇VPS16〇ID〇058561	RI	12.3	12.2	12.4	1.3	(0.88-1.8)	0.2		1.4	(1-1.9)	0.034
RI〇WDR6〇ID〇064794	RI	4.5	4.4	4.6	1.1	(0.75-1.5)	0.72		1.2	(0.89-1.6)	0.22
RI〇ZNF226〇ID〇050292	RI	7.2	7.1	7.3	0.86	(0.6-1.2)	0.4		1.1	(0.79-1.4)	0.67
Note: italicized and bold, statistically significant.
Abbreviations: DEAS, differential expression alternative splicing; OS,overall survival; DFS,disease free survival; HCC, hepatocellular carcinoma; HR, hazard ratio; 95% CI, 95% confidence interval.

## Sheet: Supplementary Table S11
Table S11. Uni-cox analyses of DEAS in ICC
ID	Splice_type	exons	from_exon	to_exon	Univariate analysis (OS)				Univariate analysis (DFS)
					HR	95% CI	P value		HR	95% CI	P value
AA〇ABHD14B〇ID〇065146	AA	3.1:3.2	2.2	3.3	1.5	(0.55-4)	0.43		1.6	(0.62-4)	0.33
AA〇ACOT8〇ID〇059624	AA	6.1	5	6.2	0.81	(0.3-2.2)	0.67		0.73	(0.28-1.9)	0.51
AA〇ADHFE1〇ID〇084004	AA	11.1	10	11.2	0.68	(0.25-1.8)	0.45		0.82	(0.31-2.1)	0.68
AA〇APOL3〇ID〇061995	AA	4.1:4.2	3.3	4.3	2.3	(0.67-7.9)	0.18		2.4	(0.79-7)	0.13
AA〇C1RL〇ID〇020074	AA	5.1	4.2	5.2	1.3	(0.47-3.5)	0.62		1.9	(0.73-4.7)	0.2
AA〇CPSF3L〇ID〇000080	AA	11.1	10	11.2	0.96	(0.35-2.6)	0.93		0.51	(0.19-1.4)	0.18
AA〇DECR2〇ID〇032885	AA	7.1	6	7.2	1.1	(0.4-2.8)	0.91		1.2	(0.46-2.9)	0.76
AA〇EMC9〇ID〇026857	AA	3.2	2	3.3	0.42	(0.15-1.2)	0.11		0.46	(0.18-1.2)	0.11
AA〇EXOC7〇ID〇043567	AA	8.1	7	8.2	1.3	(0.48-3.6)	0.59		1.5	(0.59-3.8)	0.39
AA〇FAM3A〇ID〇090637	AA	3.1	2	3.2	1	(0.38-2.8)	0.96		0.51	(0.19-1.4)	0.18
AA〇FN1〇ID〇057393	AA	40.1:40.2:40.3	39	40.4	1.8	(0.65-5.1)	0.25		2	(0.78-5.2)	0.15
AA〇HPS4〇ID〇061505	AA	10.3:10.4	10.1	10.5	1.9	(0.58-6.4)	0.28		2.4	(0.83-7.2)	0.1
AA〇IL17RE〇ID〇063243	AA	15.1:15.2	14	15.3	2.3	(0.82-6.2)	0.12		1.4	(0.55-3.5)	0.48
AA〇KSR1〇ID〇039851	AA	24.1	22	24.2	1.3	(0.46-3.8)	0.61		1	(0.39-2.6)	1
AA〇LMF2〇ID〇062836	AA	2.1	1	2.2	0.99	(0.37-2.7)	0.99		0.87	(0.34-2.2)	0.76
AA〇MAN2C1〇ID〇031865	AA	19.1	18.2	19.2	1	(0.38-2.7)	0.96		0.81	(0.32-2.1)	0.66
AA〇NAT6〇ID〇064991	AA	3.1	1	3.2	1.2	(0.44-3.4)	0.71		1.4	(0.56-3.6)	0.45
AA〇OXNAD1〇ID〇063645	AA	3.1	2	3.2	2.1	(0.69-6.5)	0.19		0.73	(0.26-2.1)	0.56
AA〇PTGR1〇ID〇087219	AA	12.1	11	12.2	0.75	(0.27-2.1)	0.59		1.9	(0.73-4.9)	0.19
AA〇RPS24〇ID〇012297	AA	5.1	4	5.2	1.9	(0.66-5.8)	0.23		2.4	(0.9-6.6)	0.08
AA〇SLC25A39〇ID〇041846	AA	2.1	1	2.2	1.8	(0.66-5)	0.25		1.5	(0.61-3.9)	0.36
AA〇SLC37A3〇ID〇081987	AA	10.1	9	10.2	0.66	(0.22-2)	0.45		0.72	(0.28-1.9)	0.5
AA〇TOM1L1〇ID〇042563	AA	3.1	2	3.2	1.3	(0.49-3.5)	0.58		1.5	(0.6-3.9)	0.37
AA〇TUBE1〇ID〇077291	AA	9.1	8	9.2	1.9	(0.57-6.4)	0.29		3.6	(1.1-12)	0.04
AA〇WDR6〇ID〇064803	AA	4.1	1	4.2	0.78	(0.29-2.1)	0.62		1.3	(0.51-3.3)	0.58
AA〇ZGPAT〇ID〇060161	AA	6.1	5.2	6.2	1.1	(0.39-2.8)	0.92		1	(0.41-2.6)	0.93
AD〇ARMCX5〇ID〇089698	AD	2.5:2.6	2.4	2.8	1.7	(0.54-5.1)	0.38		1.2	(0.46-3.3)	0.67
AD〇ATG4B〇ID〇058398	AD	14.2:14.3	14.1	15	0.7	(0.25-2)	0.5		1.3	(0.5-3.2)	0.62
AD〇BZW2〇ID〇078868	AD	1.2	1.1	2	1.3	(0.48-3.7)	0.57		1.7	(0.67-4.4)	0.26
AD〇C19orf25〇ID〇046511	AD	1.2:1.3	1.1	1.5	1.2	(0.45-3.2)	0.72		1.2	(0.48-3.1)	0.68
AD〇C7orf49〇ID〇081872	AD	2.4	2.3	3	0.72	(0.27-1.9)	0.52		0.75	(0.29-1.9)	0.54
AD〇CEP68〇ID〇053781	AD	3.3	3.2	4.1	1.4	(0.52-4)	0.49		0.71	(0.27-1.8)	0.48
AD〇DNASE1L1〇ID〇090576	AD	3.3	3.2	4	0.65	(0.23-1.8)	0.4		1	(0.41-2.6)	0.95
AD〇FANCA〇ID〇038145	AD	41.2	41.1	42	3.1	(0.95-10)	0.062		2.9	(0.95-8.6)	0.062
AD〇FIBP〇ID〇016938	AD	5.2	5.1	6	0.57	(0.21-1.6)	0.28		1.1	(0.42-2.7)	0.9
AD〇GSN〇ID〇087425	AD	26.2	26.1	27	1.2	(0.45-3.3)	0.7		1.9	(0.74-4.8)	0.19
AD〇LETMD1〇ID〇021745	AD	3.3	3.2	4	1.3	(0.49-3.6)	0.57		1.4	(0.56-3.6)	0.46
AD〇LUC7L〇ID〇032849	AD	1.2:1.3	1.1	2.2	0.34	(0.11-1.1)	0.068		0.26	(0.092-0.73)	0.011
AD〇MIF4GD〇ID〇043416	AD	6.2	6.1	7	0.77	(0.28-2.1)	0.61		1.2	(0.47-3)	0.71
AD〇NACA〇ID〇022488	AD	3.4:3.5	3.3	4.2	0.8	(0.26-2.5)	0.7		0.8	(0.28-2.3)	0.67
AD〇OSBPL3〇ID〇079025	AD	15.2	15.1	16	0.71	(0.24-2.1)	0.53		0.6	(0.24-1.5)	0.28
AD〇OSGEP〇ID〇026442	AD	4.5	4.4	5	1	(0.37-2.7)	1		1.1	(0.44-2.8)	0.83
AD〇PEX5〇ID〇020090	AD	3.3	3.2	4	1.1	(0.39-3)	0.89		1.1	(0.42-2.9)	0.84
AD〇PGAP2〇ID〇014004	AD	11.2:11.3	11.1	12	0.96	(0.36-2.6)	0.93		1	(0.41-2.7)	0.92
AD〇PIGG〇ID〇068372	AD	1.3	1.2	2	1.2	(0.44-3.5)	0.68		0.9	(0.34-2.4)	0.82
AD〇PIR〇ID〇088558	AD	1.2	1.1	2	3.2	(1.1-9.6)	0.041		3.3	(1.1-9.6)	0.028
AD〇PLA2G4C〇ID〇050682	AD	17.2	17.1	18	0.52	(0.18-1.5)	0.24		0.89	(0.34-2.3)	0.82
AD〇POLRMT〇ID〇046308	AD	1.2	1.1	2	0.45	(0.15-1.3)	0.15		0.55	(0.21-1.4)	0.22
AD〇PRMT2〇ID〇060963	AD	1.2:1.3	1.1	2	0.38	(0.13-1.1)	0.085		0.85	(0.33-2.2)	0.73
AD〇RNPS1〇ID〇033255	AD	2.2:2.3:2.4	2.1	3	0.87	(0.3-2.5)	0.79		0.52	(0.19-1.4)	0.21
AD〇RSAD1〇ID〇042400	AD	8.2	8.1	9	0.65	(0.24-1.8)	0.4		0.43	(0.16-1.2)	0.094
AD〇TAF6〇ID〇080899	AD	2.3	2.2	3.2	1.4	(0.5-3.8)	0.54		2	(0.77-5.2)	0.15
AD〇TARBP2〇ID〇022078	AD	4.2	4.1	5.1	0.52	(0.18-1.5)	0.22		0.85	(0.34-2.2)	0.74
AD〇TATDN1〇ID〇085085	AD	4.2	4.1	5	0.86	(0.32-2.3)	0.77		0.37	(0.14-0.98)	0.046
AD〇TMBIM6〇ID〇021613	AD	2.3	2.2	3.2	1.2	(0.41-3.7)	0.72		1.3	(0.49-3.5)	0.6
AD〇TMEM177〇ID〇055137	AD	1.3	1.2	2.1	1.3	(0.47-3.7)	0.59		1.8	(0.68-4.6)	0.24
AD〇TMEM177〇ID〇055138	AD	1.2:1.3	1.1	2.1	0.65	(0.23-1.8)	0.42		0.66	(0.26-1.7)	0.4
AD〇TPPP3〇ID〇037060	AD	1.2:1.3	1.1	2.2	0.66	(0.23-1.9)	0.44		0.81	(0.32-2.1)	0.65
AD〇UQCR10〇ID〇061665	AD	1.2	1.1	2	0.76	(0.28-2.1)	0.6		0.77	(0.3-2)	0.59
AD〇YBEY〇ID〇060921	AD	1.2	1.1	2.1	0.94	(0.35-2.5)	0.9		0.93	(0.37-2.4)	0.88
AD〇ZDHHC4〇ID〇078753	AD	1.2:1.3	1.1	2.2	0.5	(0.18-1.4)	0.19		1.4	(0.53-3.4)	0.52
AD〇ZFP36〇ID〇049820	AD	1.2	1.1	2	0.79	(0.29-2.1)	0.65		0.87	(0.34-2.2)	0.77
AP〇ACACA〇ID〇040506	AP	1	null	null	0.84	(0.29-2.4)	0.74		1.5	(0.6-4)	0.37
AP〇ACSL5〇ID〇013108	AP	3	null	null	2.4	(0.79-7.4)	0.12		3.7	(1.2-11)	0.019
AP〇ACSL5〇ID〇013111	AP	1	null	null	1.1	(0.35-3.2)	0.92		0.55	(0.2-1.5)	0.26
AP〇ACSS2〇ID〇059036	AP	1.1	null	null	0.57	(0.18-1.8)	0.34		0.55	(0.2-1.6)	0.26
AP〇ACYP1〇ID〇028474	AP	1	null	null	0.71	(0.26-1.9)	0.5		1.3	(0.48-3.2)	0.64
AP〇ADAMTSL2〇ID〇088071	AP	2	null	null	0.46	(0.16-1.3)	0.15		0.47	(0.18-1.2)	0.12
AP〇ADAMTSL4〇ID〇007484	AP	3.1	null	null	0.73	(0.25-2.1)	0.56		0.83	(0.32-2.2)	0.7
AP〇ADK〇ID〇012258	AP	1	null	null	1.1	(0.41-3)	0.84		1.5	(0.59-4)	0.38
AP〇ADSSL1〇ID〇029549	AP	13.1	null	null	0.72	(0.24-2.2)	0.56		0.77	(0.28-2.1)	0.61
AP〇AEBP2〇ID〇020664	AP	3	null	null	1.1	(0.41-3)	0.84		1.4	(0.55-3.6)	0.48
AP〇AKAP7〇ID〇077601	AP	1	null	null	0.76	(0.25-2.3)	0.63		0.65	(0.25-1.7)	0.39
AP〇ALDH6A1〇ID〇028366	AP	1	null	null	0.74	(0.27-2)	0.56		0.43	(0.16-1.2)	0.093
AP〇ALDH6A1〇ID〇028367	AP	7.1	null	null	1.1	(0.39-2.9)	0.91		1.9	(0.72-4.8)	0.2
AP〇ANG〇ID〇026463	AP	2	null	null	0.99	(0.36-2.8)	0.99		1.1	(0.44-2.9)	0.8
AP〇ANG〇ID〇026464	AP	1	null	null	0.81	(0.29-2.3)	0.69		0.72	(0.28-1.8)	0.49
AP〇ANK3〇ID〇011842	AP	1	null	null	1.3	(0.4-4)	0.68		0.9	(0.33-2.5)	0.84
AP〇ANK3〇ID〇011845	AP	28	null	null	0.81	(0.25-2.5)	0.71		1.2	(0.44-3.4)	0.71
AP〇APOC1〇ID〇050357	AP	2.1	null	null	0.86	(0.31-2.4)	0.78		1.4	(0.54-3.7)	0.48
AP〇ARAP1〇ID〇017639	AP	2	null	null	1	(0.38-2.7)	0.97		1.3	(0.5-3.3)	0.6
AP〇ARHGAP24〇ID〇069813	AP	4	null	null	1.2	(0.39-3.5)	0.79		2	(0.64-6.1)	0.23
AP〇ARHGAP24〇ID〇069815	AP	6	null	null	1.5	(0.47-4.5)	0.51		1.3	(0.42-3.8)	0.68
AP〇ARHGEF39〇ID〇086269	AP	3	null	null	1.3	(0.48-3.5)	0.6		0.85	(0.33-2.1)	0.72
AP〇ASAH1〇ID〇082844	AP	1	null	null	0.55	(0.2-1.5)	0.25		0.34	(0.13-0.92)	0.033
AP〇ATG5〇ID〇077115	AP	2	null	null	0.86	(0.32-2.3)	0.77		0.6	(0.24-1.5)	0.29
AP〇BCAR3〇ID〇003795	AP	8	null	null	1.7	(0.57-5.3)	0.33		1.3	(0.5-3.2)	0.61
AP〇BCAT2〇ID〇050810	AP	1	null	null	0.96	(0.36-2.6)	0.93		2.7	(1-7.2)	0.048
AP〇BDH1〇ID〇068297	AP	1	null	null	0.81	(0.24-2.7)	0.74		0.88	(0.27-2.9)	0.84
AP〇C14orf80〇ID〇029660	AP	1	null	null	0.67	(0.24-1.9)	0.44		1.4	(0.57-3.6)	0.45
AP〇C19orf70〇ID〇046864	AP	2	null	null	0.65	(0.24-1.8)	0.39		0.77	(0.3-1.9)	0.58
AP〇C4BPB〇ID〇009621	AP	1	null	null	1.9	(0.61-5.8)	0.28		1.4	(0.47-3.9)	0.58
AP〇CAMTA2〇ID〇038627	AP	2	null	null	0.72	(0.25-2.1)	0.55		1.4	(0.53-3.7)	0.49
AP〇CAPN1〇ID〇016800	AP	1	null	null	0.45	(0.15-1.3)	0.14		0.31	(0.11-0.88)	0.027
AP〇CARKD〇ID〇026250	AP	2	null	null	0.59	(0.21-1.6)	0.31		0.73	(0.29-1.9)	0.51
AP〇CBX3〇ID〇079040	AP	1	null	null	2.1	(0.75-6.1)	0.15		1.2	(0.46-2.9)	0.75
AP〇CCDC130〇ID〇047932	AP	1	null	null	0.78	(0.29-2.1)	0.62		0.84	(0.33-2.1)	0.72
AP〇CCDC176〇ID〇028357	AP	1	null	null	NA	(NA-NA)	NA		NA	(NA-NA)	NA
AP〇CHID1〇ID〇013803	AP	1	null	null	0.51	(0.17-1.5)	0.23		0.56	(0.21-1.5)	0.24
AP〇CHID1〇ID〇013804	AP	3.1	null	null	0.82	(0.31-2.2)	0.69		1.4	(0.55-3.5)	0.48
AP〇CHRNB1〇ID〇038959	AP	3	null	null	1.3	(0.47-3.6)	0.62		1.8	(0.7-4.5)	0.23
AP〇CIDEB〇ID〇026958	AP	1	null	null	1.2	(0.44-3.4)	0.71		0.71	(0.27-1.8)	0.48
AP〇CLDN14〇ID〇060531	AP	4	null	null	1.1	(0.39-3)	0.87		0.84	(0.32-2.2)	0.73
AP〇CMC4〇ID〇090668	AP	2	null	null	0.63	(0.23-1.7)	0.37		0.96	(0.38-2.4)	0.93
AP〇COA4〇ID〇017736	AP	2.1	null	null	0.67	(0.24-1.9)	0.45		0.6	(0.23-1.6)	0.3
AP〇COA6〇ID〇010336	AP	2.1	null	null	1.1	(0.39-3)	0.88		0.91	(0.36-2.3)	0.83
AP〇COMMD5〇ID〇085672	AP	1	null	null	0.89	(0.33-2.4)	0.82		0.8	(0.32-2)	0.64
AP〇COQ10A〇ID〇022413	AP	3.1	null	null	0.61	(0.2-1.8)	0.37		0.74	(0.28-1.9)	0.54
AP〇COQ10A〇ID〇022414	AP	1	null	null	0.62	(0.22-1.7)	0.37		0.8	(0.31-2.1)	0.65
AP〇CRYAB〇ID〇018691	AP	3	null	null	1.2	(0.43-3.1)	0.77		1.3	(0.5-3.2)	0.63
AP〇CSNK1E〇ID〇062230	AP	1	null	null	0.75	(0.27-2.1)	0.59		0.69	(0.27-1.7)	0.43
AP〇CYGB〇ID〇043589	AP	1	null	null	1	(0.36-2.9)	0.95		1.1	(0.43-2.8)	0.85
AP〇CYP2R1〇ID〇014478	AP	1	null	null	2.2	(0.74-6.4)	0.16		1.4	(0.54-3.5)	0.51
AP〇DCAF11〇ID〇026830	AP	2.1	null	null	0.3	(0.095-0.95)	0.04		0.26	(0.091-0.74)	0.011
AP〇DCAF11〇ID〇026831	AP	1.1	null	null	3.3	(1.1-11)	0.04		3.9	(1.4-11)	0.011
AP〇DCAF5〇ID〇028119	AP	2.1	null	null	1.1	(0.34-3.3)	0.91		1.2	(0.42-3.2)	0.76
AP〇DDB1〇ID〇016155	AP	1	null	null	0.9	(0.33-2.4)	0.83		0.49	(0.18-1.3)	0.15
AP〇DMTN〇ID〇082924	AP	4	null	null	1.2	(0.4-3.6)	0.75		0.52	(0.18-1.5)	0.22
AP〇DNASE1L1〇ID〇090574	AP	1	null	null	0.53	(0.19-1.5)	0.22		0.6	(0.23-1.5)	0.28
AP〇DNASE1L1〇ID〇090575	AP	3.1	null	null	1.9	(0.7-5.1)	0.21		2	(0.79-5.1)	0.14
AP〇DNMBP〇ID〇012781	AP	1	null	null	0.44	(0.15-1.3)	0.13		0.46	(0.17-1.2)	0.11
AP〇DUT〇ID〇030485	AP	3.1	null	null	1.2	(0.43-3.3)	0.73		1.2	(0.49-3.1)	0.65
AP〇EBNA1BP2〇ID〇002146	AP	1	null	null	2.3	(0.79-7)	0.12		1.8	(0.72-4.7)	0.2
AP〇ECE1〇ID〇000963	AP	2	null	null	0.74	(0.26-2.1)	0.56		0.72	(0.27-1.9)	0.5
AP〇EIF5A〇ID〇038908	AP	3	null	null	1.8	(0.66-4.9)	0.25		1.2	(0.48-3)	0.7
AP〇ELMO1〇ID〇079266	AP	1.1	null	null	1.3	(0.49-3.6)	0.57		1.9	(0.75-5)	0.17
AP〇EMP2〇ID〇033986	AP	1	null	null	1.1	(0.41-3)	0.85		0.95	(0.37-2.4)	0.91
AP〇EMP2〇ID〇033987	AP	2	null	null	0.88	(0.33-2.4)	0.8		0.98	(0.38-2.5)	0.96
AP〇EPHX1〇ID〇009997	AP	1	null	null	1.2	(0.46-3.3)	0.68		2.1	(0.79-5.3)	0.14
AP〇EPHX1〇ID〇009998	AP	2	null	null	0.6	(0.21-1.7)	0.35		0.37	(0.13-1)	0.06
AP〇ERLIN2〇ID〇083343	AP	2.1	null	null	0.65	(0.24-1.7)	0.39		0.73	(0.29-1.9)	0.51
AP〇ETFB〇ID〇051320	AP	2.1	null	null	1.2	(0.45-3.5)	0.67		1.3	(0.51-3.2)	0.61
AP〇ETS2〇ID〇060600	AP	1	null	null	0.37	(0.11-1.3)	0.12		0.52	(0.18-1.5)	0.22
AP〇FAM102A〇ID〇087690	AP	4.1	null	null	0.7	(0.26-1.9)	0.48		0.68	(0.26-1.8)	0.42
AP〇FAM107B〇ID〇010822	AP	5.1	null	null	0.89	(0.33-2.4)	0.82		1.1	(0.45-2.9)	0.79
AP〇FAM47E〇ID〇069599	AP	3	null	null	1.7	(0.52-5.3)	0.39		1.5	(0.57-4.1)	0.4
AP〇FAM49B〇ID〇085137	AP	2	null	null	0.65	(0.23-1.9)	0.43		1	(0.41-2.6)	0.94
AP〇FAM65A〇ID〇037081	AP	3	null	null	0.43	(0.13-1.4)	0.16		0.24	(0.076-0.79)	0.018
AP〇FAM72A〇ID〇009575	AP	1	null	null	0.38	(0.13-1.1)	0.076		0.42	(0.16-1.1)	0.074
AP〇FAM72A〇ID〇009576	AP	3.1	null	null	2.2	(0.78-6)	0.14		2	(0.77-5)	0.16
AP〇FAXDC2〇ID〇074223	AP	3	null	null	0.99	(0.35-2.9)	0.99		1.4	(0.52-3.5)	0.53
AP〇FBXO44〇ID〇000654	AP	1	null	null	0.4	(0.14-1.2)	0.1		0.9	(0.35-2.3)	0.81
AP〇FBXO7〇ID〇061930	AP	1	null	null	1.7	(0.61-4.5)	0.32		1.5	(0.58-3.8)	0.41
AP〇FBXW7〇ID〇070848	AP	4	null	null	0.84	(0.27-2.6)	0.77		0.91	(0.32-2.6)	0.87
AP〇FCGRT〇ID〇050957	AP	1	null	null	1.3	(0.48-3.8)	0.57		0.61	(0.23-1.6)	0.3
AP〇FGL1〇ID〇082825	AP	3.1	null	null	0.82	(0.26-2.6)	0.73		0.61	(0.2-1.9)	0.38
AP〇FGL1〇ID〇082827	AP	6.1	null	null	1.7	(0.52-5.3)	0.39		1.7	(0.56-5.1)	0.35
AP〇FITM1〇ID〇026850	AP	2.1	null	null	1.2	(0.4-3.6)	0.75		1.4	(0.48-4)	0.54
AP〇FKBP2〇ID〇016602	AP	3	null	null	0.77	(0.27-2.2)	0.61		0.49	(0.19-1.3)	0.14
AP〇FOXA2〇ID〇058836	AP	1	null	null	0.63	(0.22-1.8)	0.39		1.1	(0.41-3)	0.85
AP〇FOXA2〇ID〇058837	AP	2.1	null	null	1.7	(0.6-4.9)	0.31		1.1	(0.41-3)	0.83
AP〇FOXJ3〇ID〇002064	AP	2	null	null	0.58	(0.2-1.7)	0.31		1.2	(0.45-3.2)	0.71
AP〇FXYD1〇ID〇049055	AP	3	null	null	0.96	(0.34-2.7)	0.94		1.3	(0.47-3.4)	0.63
AP〇FYN〇ID〇077272	AP	3	null	null	0.55	(0.17-1.7)	0.31		0.53	(0.17-1.6)	0.27
AP〇GAL3ST1〇ID〇061773	AP	2	null	null	2	(0.7-5.7)	0.19		1.3	(0.52-3.4)	0.55
AP〇GBP2〇ID〇003712	AP	1	null	null	1.2	(0.43-3.3)	0.72		0.47	(0.17-1.3)	0.15
AP〇GBP2〇ID〇003713	AP	4.1	null	null	0.78	(0.28-2.2)	0.64		1.9	(0.7-5)	0.21
AP〇GPR125〇ID〇068938	AP	1	null	null	NA	(NA-NA)	NA		NA	(NA-NA)	NA
AP〇GPR56〇ID〇036575	AP	6	null	null	1.3	(0.49-3.5)	0.59		1.1	(0.44-2.8)	0.81
AP〇GPR56〇ID〇036576	AP	1	null	null	2	(0.72-5.6)	0.18		1.4	(0.55-3.5)	0.49
AP〇GRAMD1C〇ID〇066220	AP	1	null	null	1.8	(0.66-5)	0.25		1.9	(0.75-5)	0.17
AP〇GRB2〇ID〇043438	AP	3.1	null	null	0.57	(0.2-1.6)	0.29		1.9	(0.75-5)	0.17
AP〇GSN〇ID〇087422	AP	14	null	null	0.99	(0.35-2.8)	0.98		0.37	(0.13-1)	0.056
AP〇GSTZ1〇ID〇028584	AP	1	null	null	1.7	(0.62-4.5)	0.32		2	(0.79-5.3)	0.14
AP〇GUCD1〇ID〇061406	AP	1	null	null	2.2	(0.77-6.4)	0.14		1.8	(0.7-4.6)	0.22
AP〇H3F3A〇ID〇010006	AP	1	null	null	0.79	(0.27-2.3)	0.66		0.75	(0.28-2)	0.57
AP〇HLF〇ID〇042576	AP	1	null	null	1.1	(0.34-3.7)	0.84		0.98	(0.35-2.7)	0.97
AP〇HLF〇ID〇042579	AP	4.1	null	null	0.74	(0.22-2.5)	0.63		0.56	(0.19-1.7)	0.29
AP〇HNF4A〇ID〇059461	AP	2	null	null	0.79	(0.29-2.1)	0.64		0.6	(0.23-1.5)	0.29
AP〇HNF4A〇ID〇059462	AP	1	null	null	1	(0.37-2.7)	1		1.4	(0.54-3.5)	0.52
AP〇HNRNPUL1〇ID〇050028	AP	1	null	null	1.3	(0.47-3.8)	0.58		1.1	(0.45-2.9)	0.79
AP〇HP1BP3〇ID〇000938	AP	2	null	null	1	(0.39-2.8)	0.93		0.8	(0.32-2)	0.64
AP〇HYPK〇ID〇030317	AP	2.1	null	null	1.5	(0.55-4)	0.44		1.1	(0.42-2.7)	0.89
AP〇IFRD1〇ID〇081445	AP	3	null	null	0.88	(0.31-2.4)	0.8		1.5	(0.58-3.9)	0.4
AP〇IGF2〇ID〇013896	AP	6.1	null	null	0.92	(0.34-2.5)	0.87		0.64	(0.24-1.7)	0.37
AP〇IGF2〇ID〇013899	AP	1	null	null	1.5	(0.55-4)	0.43		0.81	(0.31-2.1)	0.67
AP〇IL1R1〇ID〇054771	AP	3	null	null	0.77	(0.23-2.5)	0.67		1.5	(0.51-4.3)	0.47
AP〇IL1R1〇ID〇054773	AP	2	null	null	1.8	(0.53-5.8)	0.36		0.69	(0.24-2)	0.5
AP〇IL1RN〇ID〇055030	AP	6.1	null	null	0.84	(0.24-2.9)	0.78		0.69	(0.22-2.2)	0.53
AP〇IMMP2L〇ID〇081423	AP	2.1	null	null	0.37	(0.12-1.1)	0.071		0.37	(0.14-1)	0.05
AP〇ING1〇ID〇026267	AP	2.1	null	null	1.4	(0.52-3.8)	0.5		0.94	(0.37-2.4)	0.9
AP〇ISLR〇ID〇031676	AP	2	null	null	3.2	(1-10)	0.048		1.9	(0.7-5.4)	0.2
AP〇ISLR〇ID〇031677	AP	1	null	null	0.31	(0.096-0.99)	0.048		0.52	(0.19-1.4)	0.2
AP〇ITGA7〇ID〇022210	AP	2.1	null	null	0.65	(0.22-1.9)	0.44		1.5	(0.58-4.1)	0.38
AP〇KDM2B〇ID〇024871	AP	8	null	null	0.98	(0.33-2.9)	0.98		0.66	(0.25-1.8)	0.42
AP〇KDM4C〇ID〇085823	AP	2	null	null	1.4	(0.49-4.2)	0.5		1.6	(0.59-4.1)	0.37
AP〇KIAA0195〇ID〇043443	AP	3	null	null	0.94	(0.32-2.7)	0.9		0.6	(0.22-1.7)	0.32
AP〇KLC4〇ID〇076221	AP	1	null	null	1.4	(0.52-3.8)	0.5		1.8	(0.7-4.7)	0.22
AP〇LPAR2〇ID〇048663	AP	1	null	null	0.52	(0.17-1.5)	0.24		0.49	(0.19-1.3)	0.14
AP〇LPAR2〇ID〇048664	AP	2.1	null	null	1.9	(0.65-5.8)	0.24		2	(0.79-5.3)	0.14
AP〇LSMD1〇ID〇039058	AP	1	null	null	0.58	(0.21-1.6)	0.29		1.1	(0.45-2.9)	0.79
AP〇LTBP3〇ID〇016861	AP	12.1	null	null	0.85	(0.31-2.3)	0.75		0.67	(0.26-1.7)	0.41
AP〇LTBP3〇ID〇016864	AP	17	null	null	0.88	(0.33-2.4)	0.8		1.5	(0.61-3.9)	0.36
AP〇LYRM1〇ID〇034403	AP	1	null	null	0.84	(0.29-2.4)	0.74		1.4	(0.56-3.6)	0.47
AP〇LYRM1〇ID〇034404	AP	3	null	null	1.2	(0.44-3.4)	0.69		0.82	(0.32-2.1)	0.68
AP〇MAGED2〇ID〇089246	AP	3	null	null	0.7	(0.25-1.9)	0.49		0.64	(0.25-1.6)	0.35
AP〇MAN1C1〇ID〇001193	AP	1	null	null	0.34	(0.11-1.1)	0.067		0.34	(0.12-0.92)	0.034
AP〇MAPKAPK3〇ID〇065093	AP	1	null	null	1.1	(0.36-3.4)	0.86		0.61	(0.22-1.7)	0.33
AP〇MBD3〇ID〇046523	AP	2.1	null	null	1.4	(0.54-3.9)	0.47		0.94	(0.37-2.4)	0.89
AP〇MCCC1〇ID〇067770	AP	1	null	null	1.1	(0.4-2.9)	0.9		1.3	(0.51-3.3)	0.59
AP〇MCF2L〇ID〇026320	AP	6	null	null	1.4	(0.51-3.7)	0.52		1.4	(0.57-3.7)	0.44
AP〇MCFD2〇ID〇053472	AP	1	null	null	0.64	(0.23-1.8)	0.41		0.64	(0.25-1.6)	0.35
AP〇MDK〇ID〇015567	AP	1.1	null	null	0.57	(0.21-1.5)	0.27		0.84	(0.33-2.1)	0.71
AP〇METRN〇ID〇032960	AP	3	null	null	2.1	(0.7-6.1)	0.19		1.4	(0.56-3.5)	0.47
AP〇METRN〇ID〇032961	AP	1	null	null	0.57	(0.19-1.7)	0.3		0.68	(0.27-1.7)	0.42
AP〇METTL21A〇ID〇057183	AP	1	null	null	0.66	(0.24-1.9)	0.44		0.56	(0.21-1.5)	0.24
AP〇MGAT1〇ID〇075018	AP	1	null	null	0.92	(0.34-2.5)	0.86		0.57	(0.22-1.5)	0.25
AP〇MGAT1〇ID〇075020	AP	3	null	null	4.3	(1.3-14)	0.015		3.3	(1.2-8.7)	0.018
AP〇MICAL1〇ID〇077197	AP	2	null	null	0.67	(0.25-1.8)	0.42		1.5	(0.57-3.8)	0.43
AP〇MICU1〇ID〇012093	AP	1	null	null	1.6	(0.57-4.5)	0.37		1.2	(0.49-3.1)	0.64
AP〇MICU1〇ID〇012094	AP	7	null	null	0.62	(0.22-1.7)	0.37		0.8	(0.32-2)	0.64
AP〇MIS12〇ID〇038714	AP	2	null	null	0.91	(0.34-2.4)	0.84		0.73	(0.29-1.8)	0.51
AP〇MOSPD3〇ID〇080971	AP	1	null	null	0.91	(0.34-2.4)	0.84		0.95	(0.38-2.4)	0.92
AP〇MTHFD2L〇ID〇069494	AP	3	null	null	1.3	(0.47-3.7)	0.61		2	(0.78-5.2)	0.15
AP〇MUC20〇ID〇068183	AP	2.1	null	null	1.3	(0.46-3.5)	0.65		0.67	(0.26-1.7)	0.41
AP〇MX1〇ID〇060665	AP	1	null	null	1	(0.35-2.9)	0.97		0.53	(0.2-1.4)	0.2
AP〇NAA60〇ID〇033519	AP	3.1	null	null	1.8	(0.67-5.1)	0.24		2.5	(0.9-6.7)	0.08
AP〇NARF〇ID〇044391	AP	1	null	null	0.41	(0.14-1.2)	0.1		0.41	(0.15-1.1)	0.066
AP〇NAT1〇ID〇082851	AP	3	null	null	1.2	(0.34-4.4)	0.76		0.73	(0.21-2.5)	0.62
AP〇NCK1〇ID〇066941	AP	3	null	null	1.7	(0.59-4.7)	0.34		1.7	(0.66-4.3)	0.27
AP〇NDRG2〇ID〇026483	AP	7.1	null	null	1.2	(0.42-3.1)	0.78		1.7	(0.68-4.4)	0.25
AP〇NDUFAF6〇ID〇084587	AP	1	null	null	1.2	(0.42-3.5)	0.72		1.1	(0.43-3.1)	0.78
AP〇NDUFC1〇ID〇070618	AP	1	null	null	0.9	(0.32-2.5)	0.83		1.6	(0.65-4.2)	0.29
AP〇NR3C1〇ID〇073877	AP	5	null	null	0.91	(0.3-2.7)	0.86		1.1	(0.39-3)	0.88
AP〇NR3C1〇ID〇073878	AP	1	null	null	0.73	(0.24-2.2)	0.58		0.52	(0.18-1.5)	0.22
AP〇NR3C1〇ID〇073880	AP	3	null	null	1.1	(0.37-3.3)	0.86		1.3	(0.46-3.5)	0.66
AP〇NR4A1〇ID〇021887	AP	2	null	null	1.5	(0.53-4)	0.47		3	(1.1-8)	0.033
AP〇OAZ3〇ID〇007652	AP	3	null	null	1.4	(0.52-3.8)	0.51		0.65	(0.25-1.7)	0.37
AP〇OGFOD2〇ID〇025005	AP	1	null	null	0.99	(0.36-2.7)	0.98		1.4	(0.54-3.5)	0.51
AP〇PANK1〇ID〇012493	AP	1	null	null	1.9	(0.7-5.2)	0.21		2.5	(0.89-6.7)	0.081
AP〇PANK1〇ID〇012494	AP	2	null	null	0.53	(0.19-1.4)	0.21		0.41	(0.15-1.1)	0.081
AP〇PDE4DIP〇ID〇004408	AP	13.1	null	null	1	(0.36-2.8)	1		1.6	(0.61-4.3)	0.33
AP〇PEMT〇ID〇039486	AP	1.1	null	null	NA	(NA-NA)	NA		NA	(NA-NA)	NA
AP〇PEMT〇ID〇039487	AP	2	null	null	0.69	(0.22-2.2)	0.54		0.83	(0.29-2.3)	0.72
AP〇PES1〇ID〇061780	AP	1	null	null	0.79	(0.29-2.1)	0.63		0.71	(0.28-1.8)	0.47
AP〇PFKFB3〇ID〇010692	AP	1	null	null	1.6	(0.57-4.3)	0.39		1.5	(0.6-3.8)	0.39
AP〇PIK3AP1〇ID〇012678	AP	3	null	null	0.72	(0.24-2.2)	0.56		1.1	(0.4-2.9)	0.87
AP〇PIWIL4〇ID〇018357	AP	1	null	null	1.3	(0.48-3.5)	0.61		1.2	(0.46-3)	0.74
AP〇PLEC〇ID〇085508	AP	3	null	null	0.77	(0.26-2.3)	0.64		0.52	(0.19-1.5)	0.22
AP〇PLEC〇ID〇085512	AP	8	null	null	0.35	(0.11-1.1)	0.079		0.74	(0.27-2.1)	0.56
AP〇PPFIBP2〇ID〇014203	AP	1	null	null	1.2	(0.39-3.9)	0.74		1.4	(0.5-4.1)	0.51
AP〇PPP1R13L〇ID〇050436	AP	1	null	null	1.9	(0.62-5.5)	0.27		1.2	(0.49-3.2)	0.65
AP〇PPP1R32〇ID〇016240	AP	13.1	null	null	1.3	(0.48-3.4)	0.61		1.6	(0.63-4.1)	0.32
AP〇PPP1R3B〇ID〇082592	AP	1	null	null	0.44	(0.12-1.6)	0.21		0.69	(0.23-2.1)	0.5
AP〇PPP1R3B〇ID〇082593	AP	2	null	null	2.3	(0.64-8.2)	0.21		1.5	(0.49-4.4)	0.5
AP〇PRKCSH〇ID〇047706	AP	2.1	null	null	2	(0.69-5.5)	0.2		1.3	(0.52-3.4)	0.56
AP〇PRKCSH〇ID〇047707	AP	3.1	null	null	0.64	(0.23-1.8)	0.4		0.76	(0.3-1.9)	0.57
AP〇PSPH〇ID〇079773	AP	2.1	null	null	1	(0.37-2.8)	0.97		1.3	(0.52-3.3)	0.57
AP〇PTGR1〇ID〇087215	AP	2	null	null	1.5	(0.52-4.1)	0.47		2.3	(0.84-6.2)	0.1
AP〇PTTG1〇ID〇074422	AP	2.1	null	null	0.84	(0.31-2.2)	0.73		0.71	(0.27-1.9)	0.49
AP〇RABEPK〇ID〇087550	AP	2.1	null	null	0.96	(0.34-2.7)	0.94		1.1	(0.44-2.8)	0.81
AP〇RBFOX2〇ID〇061982	AP	3	null	null	1	(0.37-2.8)	0.98		0.97	(0.38-2.4)	0.94
AP〇RBM38〇ID〇059894	AP	2.1	null	null	0.47	(0.16-1.4)	0.17		0.56	(0.21-1.5)	0.24
AP〇RCL1〇ID〇085779	AP	8	null	null	0.77	(0.29-2.1)	0.6		0.74	(0.29-1.9)	0.52
AP〇RCL1〇ID〇085780	AP	1	null	null	1	(0.38-2.7)	0.98		1.3	(0.5-3.2)	0.62
AP〇RDH13〇ID〇051998	AP	1	null	null	1.2	(0.42-3.3)	0.76		1	(0.4-2.6)	0.97
AP〇RGS12〇ID〇068637	AP	7.1	null	null	1.9	(0.7-5.4)	0.2		1.9	(0.73-4.9)	0.19
AP〇RNASE4〇ID〇026458	AP	2	null	null	0.87	(0.31-2.5)	0.79		0.99	(0.39-2.5)	0.98
AP〇RNASE4〇ID〇026459	AP	1.1	null	null	1.2	(0.43-3.4)	0.71		1.2	(0.47-3)	0.71
AP〇RPL39L〇ID〇068070	AP	1	null	null	0.52	(0.18-1.5)	0.23		0.44	(0.16-1.2)	0.099
AP〇RPL39L〇ID〇068071	AP	3	null	null	2.1	(0.72-6)	0.18		2.8	(1.1-7.6)	0.039
AP〇RPS6KA3〇ID〇088667	AP	2	null	null	0.49	(0.16-1.5)	0.21		0.4	(0.14-1.1)	0.083
AP〇RPS6KA3〇ID〇088669	AP	6	null	null	1.8	(0.6-5.7)	0.29		1.4	(0.51-3.9)	0.51
AP〇RTN4〇ID〇053582	AP	7	null	null	0.87	(0.33-2.3)	0.79		1	(0.41-2.6)	0.94
AP〇RUFY3〇ID〇069446	AP	3	null	null	0.67	(0.22-2)	0.47		0.48	(0.18-1.3)	0.14
AP〇RUVBL1〇ID〇066637	AP	1	null	null	0.7	(0.25-1.9)	0.5		0.65	(0.25-1.7)	0.37
AP〇S100A16〇ID〇007725	AP	2.1	null	null	1.1	(0.39-3.2)	0.83		1	(0.4-2.6)	0.96
AP〇SAR1B〇ID〇073412	AP	7.1	null	null	1.4	(0.52-4)	0.48		3	(1.1-8.2)	0.029
AP〇SAR1B〇ID〇073415	AP	2	null	null	1	(0.37-2.7)	1		0.62	(0.24-1.6)	0.33
AP〇SERPING1〇ID〇015865	AP	2.1	null	null	1.3	(0.49-3.5)	0.58		1	(0.4-2.6)	0.98
AP〇SH3BP2〇ID〇068592	AP	1	null	null	1.9	(0.68-5.5)	0.21		1.1	(0.43-2.9)	0.84
AP〇SHC1〇ID〇007855	AP	2.1	null	null	0.99	(0.37-2.7)	0.99		1.3	(0.53-3.4)	0.53
AP〇SHF〇ID〇030409	AP	3	null	null	1.4	(0.52-4)	0.48		1.5	(0.57-3.9)	0.41
AP〇SHMT2〇ID〇022540	AP	2	null	null	1.7	(0.61-4.5)	0.32		1.2	(0.46-2.9)	0.75
AP〇SIGIRR〇ID〇013650	AP	2	null	null	0.76	(0.28-2)	0.59		0.41	(0.15-1.1)	0.081
AP〇SLC20A2〇ID〇083728	AP	2	null	null	1.8	(0.62-5.2)	0.28		1.3	(0.51-3.3)	0.58
AP〇SLC20A2〇ID〇083729	AP	1	null	null	0.71	(0.27-1.9)	0.51		0.85	(0.34-2.2)	0.74
AP〇SLC25A22〇ID〇013760	AP	1	null	null	0.42	(0.14-1.2)	0.11		0.53	(0.21-1.4)	0.2
AP〇SLC25A25〇ID〇087692	AP	1	null	null	1.1	(0.39-3)	0.88		0.88	(0.35-2.2)	0.78
AP〇SLC27A5〇ID〇052472	AP	1.1	null	null	0.75	(0.21-2.6)	0.65		1.1	(0.35-3.8)	0.82
AP〇SLC29A1〇ID〇076356	AP	3.1	null	null	0.99	(0.37-2.7)	0.98		0.54	(0.21-1.4)	0.2
AP〇SLC2A11〇ID〇061340	AP	1	null	null	2.5	(0.87-7.3)	0.09		2.3	(0.86-6)	0.095
AP〇SLC39A5〇ID〇022411	AP	1	null	null	1.6	(0.47-5.2)	0.47		0.85	(0.29-2.5)	0.77
AP〇SLC39A5〇ID〇022412	AP	3.1	null	null	0.64	(0.19-2.1)	0.47		1.2	(0.39-3.5)	0.77
AP〇SLC44A2〇ID〇047558	AP	1	null	null	0.71	(0.24-2.1)	0.53		0.49	(0.18-1.3)	0.16
AP〇SLC44A2〇ID〇047559	AP	2	null	null	2	(0.67-5.8)	0.22		2.6	(0.94-7.1)	0.066
AP〇SLC5A6〇ID〇052948	AP	2	null	null	1.3	(0.48-3.4)	0.63		0.75	(0.29-1.9)	0.55
AP〇SLC7A7〇ID〇026621	AP	1	null	null	1.2	(0.44-3.1)	0.76		1.7	(0.66-4.3)	0.27
AP〇SLC9A3R2〇ID〇033188	AP	2.1	null	null	1.3	(0.49-3.5)	0.58		1.1	(0.41-2.7)	0.92
AP〇SLCO2B1〇ID〇017818	AP	1	null	null	0.83	(0.3-2.3)	0.72		1.4	(0.53-3.5)	0.52
AP〇SLCO2B1〇ID〇017819	AP	2	null	null	1.4	(0.5-3.8)	0.54		0.91	(0.35-2.4)	0.84
AP〇SLFN12〇ID〇040298	AP	2.1	null	null	1	(0.32-3.1)	0.99		0.68	(0.25-1.8)	0.45
AP〇SMCO4〇ID〇018299	AP	1	null	null	1	(0.38-2.7)	0.98		1.6	(0.6-4.1)	0.36
AP〇SMCO4〇ID〇018300	AP	2	null	null	0.86	(0.32-2.3)	0.77		0.52	(0.19-1.4)	0.2
AP〇SPHK2〇ID〇050780	AP	1.1	null	null	2.1	(0.73-6)	0.17		1.4	(0.55-3.8)	0.45
AP〇SS18〇ID〇044906	AP	1	null	null	2	(0.68-5.7)	0.21		1.6	(0.62-4.2)	0.32
AP〇ST20〇ID〇032164	AP	2	null	null	0.7	(0.26-1.9)	0.49		1.4	(0.55-3.5)	0.49
AP〇ST6GALNAC6〇ID〇087679	AP	1	null	null	0.43	(0.14-1.3)	0.15		1.1	(0.41-3)	0.85
AP〇ST6GALNAC6〇ID〇087681	AP	3	null	null	2.5	(0.8-7.7)	0.12		1.1	(0.41-3)	0.84
AP〇SULT1A4〇ID〇094111	AP	2.1	null	null	2.2	(0.78-6.3)	0.13		0.84	(0.32-2.2)	0.71
AP〇SULT2B1〇ID〇050773	AP	1	null	null	2.2	(0.78-6.3)	0.14		1.9	(0.75-5)	0.17
AP〇SUN2〇ID〇062257	AP	1	null	null	1.5	(0.54-4.1)	0.45		1.8	(0.71-4.8)	0.21
AP〇SYBU〇ID〇084905	AP	5	null	null	0.38	(0.12-1.2)	0.11		0.29	(0.094-0.91)	0.034
AP〇SYNE2〇ID〇027832	AP	113.1	null	null	1.2	(0.42-3.4)	0.74		1.1	(0.43-2.9)	0.82
AP〇SYNE2〇ID〇027835	AP	117.1	null	null	0.82	(0.25-2.7)	0.74		0.63	(0.22-1.8)	0.38
AP〇TACC1〇ID〇083434	AP	5.1	null	null	0.66	(0.22-2)	0.46		0.58	(0.22-1.5)	0.25
AP〇TACC1〇ID〇083435	AP	4	null	null	0.61	(0.2-1.8)	0.38		0.9	(0.36-2.3)	0.83
AP〇TACC1〇ID〇083437	AP	1	null	null	1	(0.34-3)	1		0.41	(0.15-1.1)	0.076
AP〇TFDP2〇ID〇067089	AP	5	null	null	0.61	(0.2-1.8)	0.38		0.55	(0.2-1.5)	0.25
AP〇TFEB〇ID〇076118	AP	4.1	null	null	1	(0.37-2.9)	0.96		0.95	(0.37-2.5)	0.92
AP〇THAP4〇ID〇058391	AP	1	null	null	0.61	(0.22-1.7)	0.36		1	(0.4-2.6)	0.96
AP〇THNSL2〇ID〇054466	AP	1	null	null	0.69	(0.24-2)	0.49		0.95	(0.37-2.4)	0.91
AP〇TJP3〇ID〇046727	AP	2	null	null	0.6	(0.21-1.7)	0.33		0.51	(0.2-1.3)	0.16
AP〇TMC6〇ID〇043751	AP	2	null	null	1.6	(0.54-4.5)	0.41		0.78	(0.31-2)	0.6
AP〇TMEM219〇ID〇035991	AP	3.1	null	null	1.5	(0.55-4.4)	0.41		0.99	(0.39-2.5)	0.99
AP〇TMEM59〇ID〇003108	AP	4.1	null	null	1.7	(0.61-4.7)	0.31		1.5	(0.58-3.7)	0.42
AP〇TMEM63B〇ID〇076351	AP	2	null	null	1.3	(0.43-3.7)	0.68		0.59	(0.22-1.6)	0.3
AP〇TMEM63B〇ID〇076352	AP	1	null	null	0.85	(0.3-2.4)	0.75		1.8	(0.67-4.7)	0.25
AP〇TMEM8B〇ID〇086317	AP	1	null	null	0.4	(0.15-1.1)	0.082		0.92	(0.36-2.3)	0.87
AP〇TPM1〇ID〇030981	AP	5.1	null	null	0.95	(0.35-2.5)	0.91		0.79	(0.31-2)	0.63
AP〇TPRA1〇ID〇066605	AP	1	null	null	0.56	(0.19-1.6)	0.28		0.76	(0.3-1.9)	0.57
AP〇TRAP1〇ID〇033617	AP	9.1	null	null	1.3	(0.47-3.4)	0.64		1.7	(0.66-4.3)	0.27
AP〇TRIB3〇ID〇058449	AP	2	null	null	1.2	(0.43-3.1)	0.78		1	(0.4-2.6)	0.98
AP〇TSEN34〇ID〇051807	AP	1.1	null	null	1	(0.37-2.9)	0.94		0.67	(0.26-1.7)	0.39
AP〇TSKU〇ID〇017902	AP	2	null	null	0.67	(0.25-1.8)	0.43		1.3	(0.5-3.3)	0.6
AP〇TSKU〇ID〇017903	AP	1	null	null	1.9	(0.69-5.1)	0.22		0.95	(0.38-2.4)	0.92
AP〇TUBB3〇ID〇038166	AP	5.1	null	null	0.96	(0.36-2.6)	0.94		0.76	(0.29-2)	0.57
AP〇TUBB3〇ID〇038167	AP	4	null	null	0.81	(0.3-2.2)	0.68		1.2	(0.46-3)	0.74
AP〇TXN2〇ID〇062049	AP	2	null	null	0.49	(0.17-1.4)	0.2		0.34	(0.12-0.96)	0.042
AP〇UBA52〇ID〇048466	AP	1.1	null	null	0.71	(0.25-2)	0.53		0.74	(0.29-1.9)	0.52
AP〇UGP2〇ID〇053744	AP	1	null	null	1.8	(0.63-5.3)	0.26		1.3	(0.5-3.2)	0.62
AP〇UGP2〇ID〇053745	AP	2	null	null	0.55	(0.19-1.6)	0.26		0.79	(0.31-2)	0.62
AP〇UGT1A1〇ID〇058049	AP	5	null	null	2	(0.72-5.5)	0.18		0.86	(0.34-2.2)	0.75
AP〇VPS9D1〇ID〇038130	AP	2.1	null	null	0.97	(0.36-2.6)	0.94		0.64	(0.25-1.7)	0.36
AP〇WARS〇ID〇029272	AP	2.1	null	null	1.1	(0.43-3.1)	0.79		0.69	(0.27-1.7)	0.43
AP〇WRB〇ID〇060627	AP	2	null	null	1	(0.36-2.8)	1		0.94	(0.37-2.4)	0.9
AP〇WSB2〇ID〇024687	AP	3.1	null	null	0.94	(0.35-2.5)	0.9		1.5	(0.6-3.8)	0.38
AP〇ZNF254〇ID〇048837	AP	3	null	null	0.58	(0.19-1.7)	0.33		0.75	(0.3-1.9)	0.55
AP〇ZNF276〇ID〇038136	AP	1	null	null	1.1	(0.41-3.2)	0.81		1.3	(0.5-3.2)	0.63
AP〇ZNF644〇ID〇003731	AP	2	null	null	0.47	(0.15-1.5)	0.2		0.6	(0.22-1.7)	0.32
AP〇ZNF816〇ID〇051641	AP	1.1	null	null	1.1	(0.36-3.2)	0.9		0.61	(0.23-1.7)	0.34
AP〇ZP3〇ID〇080168	AP	3.1	null	null	0.39	(0.13-1.1)	0.087		0.47	(0.18-1.2)	0.13
AP〇ZP3〇ID〇080169	AP	1	null	null	2.4	(0.83-6.8)	0.11		1.8	(0.7-4.5)	0.23
AT〇ABCA3〇ID〇033265	AT	7.2	null	null	1.5	(0.54-4)	0.44		0.97	(0.38-2.5)	0.95
AT〇ABCC6〇ID〇034219	AT	2.2	null	null	1.2	(0.45-3.5)	0.67		2.1	(0.8-5.4)	0.13
AT〇ABCC6〇ID〇034220	AT	32	null	null	0.66	(0.23-1.9)	0.43		0.38	(0.14-1)	0.055
AT〇ABLIM2〇ID〇068745	AT	18.4	null	null	0.83	(0.3-2.3)	0.72		1.1	(0.45-2.9)	0.79
AT〇ACAN〇ID〇032395	AT	18	null	null	1.2	(0.43-3.3)	0.74		1.2	(0.47-3)	0.71
AT〇ACAN〇ID〇032396	AT	10.2	null	null	0.94	(0.34-2.6)	0.9		1	(0.41-2.6)	0.96
AT〇ACBD4〇ID〇041942	AT	11	null	null	1.2	(0.45-3.5)	0.67		1	(0.4-2.6)	0.98
AT〇ADAMTS2〇ID〇074891	AT	11	null	null	0.67	(0.25-1.8)	0.43		0.8	(0.31-2)	0.63
AT〇ADORA3〇ID〇004174	AT	3	null	null	0.39	(0.13-1.2)	0.092		0.45	(0.17-1.1)	0.094
AT〇ADRA1A〇ID〇083135	AT	8	null	null	0.73	(0.27-1.9)	0.52		1.8	(0.69-4.6)	0.23
AT〇ADRA1A〇ID〇083140	AT	7.2	null	null	1.4	(0.51-3.6)	0.54		0.57	(0.22-1.5)	0.25
AT〇AHNAK〇ID〇016347	AT	7	null	null	1.9	(0.7-5.3)	0.2		1.6	(0.61-4)	0.35
AT〇AP3B2〇ID〇032238	AT	5	null	null	0.81	(0.3-2.2)	0.68		1	(0.41-2.6)	0.93
AT〇AP3B2〇ID〇032239	AT	28	null	null	1	(0.38-2.7)	0.99		0.78	(0.31-2)	0.6
AT〇APIP〇ID〇014967	AT	11	null	null	0.7	(0.25-2)	0.51		0.6	(0.23-1.5)	0.29
AT〇ARHGEF39〇ID〇086272	AT	12	null	null	1.8	(0.64-5)	0.27		1.5	(0.59-3.9)	0.39
AT〇ASB4〇ID〇080539	AT	3.2	null	null	1.4	(0.46-4.1)	0.57		0.6	(0.2-1.8)	0.36
AT〇BAIAP2〇ID〇044092	AT	16.3	null	null	0.76	(0.27-2.1)	0.6		0.67	(0.26-1.7)	0.4
AT〇BCCIP〇ID〇013433	AT	8.2	null	null	1	(0.37-2.7)	0.99		1.9	(0.73-4.9)	0.19
AT〇BTNL9〇ID〇075037	AT	13	null	null	0.77	(0.28-2.1)	0.6		0.56	(0.22-1.4)	0.23
AT〇C2CD3〇ID〇017760	AT	35	null	null	2.8	(0.98-8.2)	0.054		3.1	(1.2-8.5)	0.024
AT〇C4BPB〇ID〇009624	AT	5	null	null	1.3	(0.45-3.5)	0.67		0.9	(0.36-2.3)	0.83
AT〇C4orf29〇ID〇070557	AT	14.2	null	null	0.79	(0.28-2.2)	0.66		1.8	(0.69-4.6)	0.23
AT〇CACNB1〇ID〇040627	AT	14.2	null	null	0.47	(0.17-1.3)	0.15		0.62	(0.24-1.6)	0.31
AT〇CBWD5〇ID〇086499	AT	4.2	null	null	2.4	(0.86-6.6)	0.095		1.9	(0.73-4.8)	0.19
AT〇CCDC176〇ID〇028360	AT	13.2	null	null	1.2	(0.43-3.4)	0.71		1	(0.41-2.6)	0.95
AT〇CDH23〇ID〇012058	AT	15.2	null	null	0.97	(0.36-2.6)	0.96		2.1	(0.82-5.5)	0.12
AT〇CDH23〇ID〇012060	AT	72	null	null	1.1	(0.41-2.9)	0.85		0.71	(0.28-1.8)	0.47
AT〇CENPK〇ID〇072213	AT	6.2	null	null	1	(0.36-2.9)	0.96		0.61	(0.23-1.6)	0.32
AT〇CHEK1〇ID〇019311	AT	13.3	null	null	1.4	(0.52-3.7)	0.51		1.4	(0.57-3.7)	0.44
AT〇CLSPN〇ID〇001730	AT	25	null	null	0.87	(0.32-2.4)	0.8		1.4	(0.53-3.4)	0.52
AT〇COLGALT2〇ID〇009202	AT	13	null	null	1.5	(0.57-4.1)	0.4		1.6	(0.61-4)	0.35
AT〇COX10〇ID〇039335	AT	3.2	null	null	1.2	(0.44-3.4)	0.69		0.86	(0.33-2.2)	0.76
AT〇COX6C〇ID〇084681	AT	7.2	null	null	0.81	(0.29-2.3)	0.69		1.2	(0.49-3.2)	0.64
AT〇CSMD2〇ID〇001689	AT	78	null	null	1	(0.37-3)	0.94		0.45	(0.17-1.2)	0.11
AT〇CTNS〇ID〇038472	AT	6	null	null	1.5	(0.56-4.1)	0.42		1	(0.4-2.6)	0.95
AT〇DIDO1〇ID〇060093	AT	16.2	null	null	0.41	(0.14-1.2)	0.096		0.27	(0.095-0.75)	0.012
AT〇DLD〇ID〇081377	AT	16	null	null	2.7	(0.87-8.1)	0.086		1.5	(0.6-3.9)	0.38
AT〇DNAJC16〇ID〇000763	AT	13.3	null	null	0.35	(0.12-1)	0.053		0.49	(0.19-1.3)	0.14
AT〇DNAJC25〇ID〇087223	AT	5	null	null	0.55	(0.19-1.6)	0.26		0.9	(0.35-2.3)	0.82
AT〇DNMT3A〇ID〇052857	AT	5.2	null	null	0.56	(0.2-1.6)	0.27		0.79	(0.31-2)	0.61
AT〇DOCK7〇ID〇003254	AT	16	null	null	0.73	(0.26-2.1)	0.56		1	(0.41-2.6)	0.94
AT〇ECM2〇ID〇086877	AT	3.2	null	null	1.4	(0.51-4.1)	0.49		0.92	(0.36-2.3)	0.86
AT〇EFCAB2〇ID〇010479	AT	8	null	null	0.34	(0.12-1)	0.049		0.72	(0.28-1.8)	0.49
AT〇EFCAB2〇ID〇010480	AT	9	null	null	2.2	(0.8-6.1)	0.13		1.1	(0.45-2.9)	0.79
AT〇EIF2B3〇ID〇002588	AT	10.2	null	null	0.5	(0.18-1.4)	0.18		0.91	(0.36-2.3)	0.83
AT〇ENO3〇ID〇038619	AT	9.2	null	null	0.86	(0.31-2.4)	0.77		1.3	(0.51-3.3)	0.58
AT〇ENO3〇ID〇038620	AT	13	null	null	0.97	(0.35-2.7)	0.96		0.63	(0.25-1.6)	0.34
AT〇ENTPD5〇ID〇028354	AT	18	null	null	2.2	(0.78-6.3)	0.14		0.89	(0.35-2.3)	0.81
AT〇EPB41L5〇ID〇055146	AT	26	null	null	1.2	(0.46-3.4)	0.67		1.4	(0.54-3.5)	0.51
AT〇ERICH1〇ID〇082554	AT	7	null	null	0.62	(0.23-1.7)	0.34		1.6	(0.61-4.1)	0.35
AT〇ETHE1〇ID〇050198	AT	6.2	null	null	1.5	(0.57-4.2)	0.39		1.1	(0.43-2.8)	0.84
AT〇ETV7〇ID〇075972	AT	9	null	null	0.96	(0.36-2.6)	0.94		1.4	(0.55-3.5)	0.49
AT〇EXD3〇ID〇088297	AT	12	null	null	1.6	(0.58-4.4)	0.37		1.2	(0.47-3)	0.7
AT〇FAM102B〇ID〇003940	AT	12	null	null	0.97	(0.36-2.6)	0.96		0.87	(0.34-2.2)	0.77
AT〇FAM72A〇ID〇009577	AT	2	null	null	0.31	(0.1-0.97)	0.044		0.46	(0.17-1.2)	0.11
AT〇FARP2〇ID〇058380	AT	18.2	null	null	1.9	(0.66-5.3)	0.23		2.3	(0.89-6.1)	0.085
AT〇FFAR4〇ID〇012554	AT	5	null	null	0.86	(0.31-2.4)	0.78		0.56	(0.2-1.6)	0.27
AT〇FILIP1L〇ID〇065811	AT	5	null	null	1.3	(0.45-3.6)	0.66		2	(0.76-5)	0.16
AT〇GALK1〇ID〇043493	AT	8	null	null	1	(0.39-2.8)	0.93		1.7	(0.65-4.2)	0.29
AT〇GCAT〇ID〇062157	AT	10	null	null	1	(0.38-2.9)	0.93		1.3	(0.49-3.2)	0.64
AT〇GRIA3〇ID〇090012	AT	6	null	null	1.7	(0.45-6.6)	0.43		1.5	(0.43-5.5)	0.51
AT〇GRIA3〇ID〇090013	AT	21	null	null	0.68	(0.18-2.6)	0.57		0.77	(0.22-2.7)	0.68
AT〇GTPBP8〇ID〇066126	AT	8.2	null	null	2.2	(0.76-6.2)	0.14		1.6	(0.62-4)	0.34
AT〇GULP1〇ID〇056499	AT	9.2	null	null	0.71	(0.26-1.9)	0.5		1.2	(0.47-3)	0.71
AT〇HMGA2〇ID〇022880	AT	10	null	null	1.3	(0.46-3.5)	0.63		1.2	(0.48-3.1)	0.67
AT〇HMGA2〇ID〇022881	AT	9.3	null	null	0.49	(0.17-1.4)	0.19		0.63	(0.24-1.6)	0.34
AT〇HPS1〇ID〇012760	AT	10.2	null	null	0.43	(0.15-1.2)	0.12		1.6	(0.61-4.1)	0.35
AT〇HS2ST1〇ID〇003692	AT	6.2	null	null	1.7	(0.63-4.8)	0.29		1.5	(0.6-3.9)	0.38
AT〇HYDIN〇ID〇037416	AT	87	null	null	1.1	(0.38-3.1)	0.89		1.4	(0.53-3.6)	0.52
AT〇HYDIN〇ID〇037420	AT	20.2	null	null	1.4	(0.48-4)	0.55		1.4	(0.56-3.8)	0.45
AT〇IL1RAP〇ID〇068105	AT	10.2	null	null	1.6	(0.57-4.5)	0.36		1.6	(0.62-4)	0.33
AT〇INTS6〇ID〇025938	AT	4.2	null	null	0.6	(0.21-1.7)	0.34		0.59	(0.23-1.5)	0.27
AT〇ITIH5〇ID〇010716	AT	13	null	null	1.6	(0.58-4.4)	0.36		0.84	(0.33-2.1)	0.71
AT〇IYD〇ID〇078140	AT	6.4	null	null	1	(0.37-2.9)	0.95		1.1	(0.42-2.7)	0.9
AT〇KIF4A〇ID〇089372	AT	29	null	null	0.56	(0.19-1.6)	0.29		0.57	(0.22-1.5)	0.25
AT〇KIF4A〇ID〇089373	AT	32	null	null	1.5	(0.54-4.3)	0.43		1.5	(0.57-3.7)	0.43
AT〇LAMA5〇ID〇060060	AT	13	null	null	0.38	(0.13-1.1)	0.079		0.45	(0.17-1.2)	0.11
AT〇LAMC2〇ID〇009169	AT	22.2	null	null	0.92	(0.33-2.6)	0.88		0.87	(0.34-2.2)	0.78
AT〇LAMP2〇ID〇089999	AT	10	null	null	1.3	(0.47-3.6)	0.61		0.82	(0.32-2.1)	0.69
AT〇LEPR〇ID〇003295	AT	22	null	null	1.2	(0.46-3.3)	0.69		0.72	(0.28-1.8)	0.49
AT〇LGALS3〇ID〇027618	AT	6	null	null	1.2	(0.44-3.5)	0.69		1.5	(0.59-3.8)	0.4
AT〇LRRC1〇ID〇076510	AT	12.2	null	null	0.5	(0.17-1.5)	0.21		0.4	(0.15-1.1)	0.072
AT〇LRRC36〇ID〇037014	AT	15	null	null	1.8	(0.65-5)	0.26		1.9	(0.72-4.9)	0.2
AT〇LY75〇ID〇055708	AT	35	null	null	1.3	(0.45-3.5)	0.66		1.2	(0.48-3.1)	0.69
AT〇LYRM5〇ID〇020809	AT	4	null	null	0.69	(0.25-1.9)	0.47		0.59	(0.22-1.5)	0.28
AT〇MAPKAP1〇ID〇087578	AT	9	null	null	0.98	(0.35-2.7)	0.97		1	(0.39-2.5)	1
AT〇MASP1〇ID〇068075	AT	19	null	null	0.73	(0.26-2)	0.54		0.4	(0.15-1.1)	0.071
AT〇MASP2〇ID〇000636	AT	12	null	null	NA	(NA-NA)	NA		NA	(NA-NA)	NA
AT〇MASP2〇ID〇000637	AT	5	null	null	1.6	(0.57-4.8)	0.36		0.96	(0.35-2.6)	0.93
AT〇MAST4〇ID〇072283	AT	9	null	null	0.89	(0.32-2.5)	0.82		1.7	(0.67-4.5)	0.26
AT〇MOK〇ID〇029368	AT	19	null	null	0.96	(0.36-2.6)	0.94		2.1	(0.8-5.3)	0.13
AT〇MYCL〇ID〇001976	AT	1.4	null	null	1.4	(0.52-3.8)	0.5		1.8	(0.7-4.5)	0.22
AT〇NEK2〇ID〇009717	AT	8	null	null	0.99	(0.36-2.7)	0.98		0.91	(0.36-2.3)	0.85
AT〇NEK2〇ID〇009718	AT	7.2	null	null	0.8	(0.29-2.3)	0.68		0.93	(0.37-2.4)	0.88
AT〇NPHP3〇ID〇066808	AT	29.2	null	null	0.73	(0.26-2)	0.55		1.1	(0.42-2.7)	0.89
AT〇NR1I3〇ID〇008624	AT	6.8	null	null	1.3	(0.46-3.4)	0.66		1.7	(0.64-4.3)	0.29
AT〇NR2C1〇ID〇023741	AT	12.2	null	null	2.2	(0.79-6.2)	0.13		2	(0.8-5.2)	0.14
AT〇NTPCR〇ID〇010316	AT	5	null	null	0.99	(0.37-2.7)	0.99		1.3	(0.51-3.2)	0.6
AT〇NXNL2〇ID〇086787	AT	2	null	null	1.1	(0.41-3.1)	0.82		1.7	(0.64-4.3)	0.3
AT〇ORAI3〇ID〇036208	AT	4	null	null	0.56	(0.2-1.6)	0.27		0.51	(0.19-1.3)	0.16
AT〇OSCP1〇ID〇001777	AT	7	null	null	0.84	(0.3-2.3)	0.74		1.2	(0.46-2.9)	0.76
AT〇OXNAD1〇ID〇063638	AT	11	null	null	0.98	(0.35-2.7)	0.98		1	(0.41-2.6)	0.93
AT〇PADI4〇ID〇000851	AT	17	null	null	1.4	(0.5-3.9)	0.53		0.98	(0.39-2.5)	0.96
AT〇PASK〇ID〇058322	AT	15.3	null	null	2	(0.67-5.7)	0.22		2	(0.78-5.2)	0.15
AT〇PCCB〇ID〇066901	AT	19.2	null	null	0.67	(0.24-1.9)	0.45		0.88	(0.35-2.2)	0.79
AT〇PCDHA9〇ID〇073785	AT	1.2	null	null	1.6	(0.58-4.4)	0.37		2.3	(0.88-6.2)	0.09
AT〇PDE4DIP〇ID〇004410	AT	11.2	null	null	0.58	(0.2-1.7)	0.33		0.74	(0.29-1.9)	0.53
AT〇PDLIM5〇ID〇069973	AT	4	null	null	1.7	(0.59-4.7)	0.34		0.99	(0.39-2.5)	0.99
AT〇PDXK〇ID〇060789	AT	5	null	null	0.35	(0.12-1)	0.058		0.78	(0.31-2)	0.61
AT〇PLEKHA5〇ID〇020645	AT	4	null	null	0.69	(0.26-1.9)	0.47		0.7	(0.27-1.8)	0.45
AT〇PLGLB1〇ID〇054462	AT	6	null	null	1.5	(0.53-4.2)	0.45		1.6	(0.61-4)	0.35
AT〇POLA2〇ID〇016807	AT	17.2	null	null	1	(0.37-2.7)	1		1.3	(0.5-3.2)	0.61
AT〇PRKCE〇ID〇053461	AT	12	null	null	1.3	(0.48-3.6)	0.6		1.1	(0.44-2.8)	0.82
AT〇PRSS23〇ID〇018202	AT	6	null	null	1.6	(0.59-4.3)	0.35		1.1	(0.43-2.8)	0.85
AT〇PTK7〇ID〇076245	AT	8.2	null	null	0.46	(0.16-1.3)	0.14		0.63	(0.25-1.6)	0.33
AT〇RASEF〇ID〇086677	AT	18	null	null	0.88	(0.33-2.4)	0.8		0.94	(0.37-2.4)	0.89
AT〇RBM33〇ID〇082438	AT	7.2	null	null	0.9	(0.33-2.4)	0.84		1.3	(0.5-3.2)	0.63
AT〇RNF165〇ID〇045394	AT	8	null	null	1.6	(0.56-4.5)	0.38		3.6	(1.3-10)	0.015
AT〇RNF165〇ID〇045395	AT	1.5	null	null	0.7	(0.25-2)	0.5		0.34	(0.12-0.95)	0.04
AT〇RNGTT〇ID〇076982	AT	14.2	null	null	0.67	(0.25-1.8)	0.43		1.5	(0.58-3.9)	0.4
AT〇SAMD12〇ID〇084993	AT	5	null	null	0.87	(0.32-2.4)	0.79		1.3	(0.5-3.3)	0.61
AT〇SCARA3〇ID〇083173	AT	7	null	null	0.68	(0.24-1.9)	0.47		0.56	(0.22-1.4)	0.23
AT〇SEC23A〇ID〇027348	AT	4.2	null	null	0.84	(0.31-2.3)	0.74		0.52	(0.19-1.4)	0.19
AT〇SLC11A2〇ID〇021729	AT	23.3	null	null	1.7	(0.6-4.6)	0.32		1.3	(0.52-3.3)	0.56
AT〇SLC16A1〇ID〇004265	AT	5.2	null	null	1	(0.39-2.8)	0.94		1.1	(0.43-2.8)	0.85
AT〇SLC27A1〇ID〇048311	AT	8.2	null	null	0.73	(0.27-2)	0.53		0.54	(0.21-1.4)	0.21
AT〇SLC35A2〇ID〇089035	AT	6	null	null	1.3	(0.47-3.4)	0.64		1.2	(0.49-3.1)	0.66
AT〇SLC35D1〇ID〇003346	AT	12	null	null	0.89	(0.33-2.4)	0.82		0.84	(0.33-2.1)	0.72
AT〇SLC35E2〇ID〇000223	AT	7	null	null	0.71	(0.26-1.9)	0.51		0.99	(0.39-2.5)	0.98
AT〇SLC39A3〇ID〇046620	AT	2.2	null	null	1.6	(0.58-4.4)	0.36		0.75	(0.29-1.9)	0.55
AT〇SLC44A1〇ID〇087112	AT	17	null	null	0.91	(0.33-2.5)	0.86		0.84	(0.33-2.1)	0.71
AT〇SLC44A1〇ID〇087113	AT	16.4	null	null	0.87	(0.31-2.5)	0.79		1	(0.4-2.6)	0.97
AT〇SNED1〇ID〇058306	AT	27.2	null	null	1.8	(0.65-4.9)	0.26		2	(0.77-5)	0.15
AT〇SOX15〇ID〇039009	AT	1.4	null	null	1.4	(0.53-3.9)	0.48		1.6	(0.6-4.1)	0.36
AT〇SPEG〇ID〇057696	AT	48	null	null	1.1	(0.4-3.2)	0.82		1.2	(0.48-3.1)	0.68
AT〇STEAP4〇ID〇080362	AT	4.2	null	null	1.5	(0.54-4.2)	0.44		3.4	(1.3-9.3)	0.015
AT〇TAF8〇ID〇076166	AT	6.2	null	null	0.86	(0.32-2.3)	0.76		2.1	(0.78-5.5)	0.15
AT〇TEX9〇ID〇030756	AT	11.2	null	null	0.66	(0.22-1.9)	0.45		0.83	(0.33-2.1)	0.69
AT〇TEX9〇ID〇030759	AT	8.2	null	null	1.6	(0.56-4.5)	0.39		1.2	(0.46-2.9)	0.76
AT〇THAP2〇ID〇023408	AT	2	null	null	1.8	(0.65-4.9)	0.26		1.6	(0.64-4.1)	0.31
AT〇TMEM242〇ID〇078240	AT	3.2	null	null	0.58	(0.21-1.6)	0.28		1.3	(0.53-3.4)	0.54
AT〇TMSB15B〇ID〇089788	AT	4	null	null	1.7	(0.6-4.7)	0.33		2.7	(1-7.4)	0.051
AT〇TPGS2〇ID〇045266	AT	9.2	null	null	1.6	(0.58-4.6)	0.36		1.7	(0.66-4.3)	0.28
AT〇TRIM37〇ID〇042721	AT	26	null	null	0.61	(0.22-1.7)	0.33		0.48	(0.18-1.3)	0.13
AT〇TRIM46〇ID〇007953	AT	13	null	null	0.96	(0.35-2.7)	0.94		1.1	(0.45-2.9)	0.77
AT〇TRIM7〇ID〇075047	AT	3.3	null	null	1.3	(0.47-3.4)	0.65		1.1	(0.44-2.8)	0.83
AT〇TROAP〇ID〇021551	AT	10.2	null	null	0.65	(0.22-1.9)	0.44		0.37	(0.13-1)	0.058
AT〇TROAP〇ID〇021552	AT	2.8	null	null	1.2	(0.43-3.4)	0.72		1.9	(0.73-4.9)	0.19
AT〇TROAP〇ID〇021553	AT	13	null	null	0.84	(0.31-2.3)	0.74		1.1	(0.43-2.7)	0.88
AT〇TTC39A〇ID〇002950	AT	15.5	null	null	2	(0.75-5.5)	0.16		1.2	(0.47-3.1)	0.69
AT〇TTC39C〇ID〇044853	AT	4	null	null	0.76	(0.27-2.1)	0.6		0.52	(0.2-1.3)	0.17
AT〇TXNRD2〇ID〇061090	AT	13	null	null	0.32	(0.1-1)	0.051		0.47	(0.18-1.2)	0.12
AT〇UGGT2〇ID〇026131	AT	11	null	null	0.75	(0.27-2.1)	0.59		0.56	(0.22-1.5)	0.24
AT〇VEPH1〇ID〇067396	AT	9.3	null	null	0.9	(0.33-2.4)	0.83		1.2	(0.48-3)	0.7
AT〇VTI1A〇ID〇013116	AT	8	null	null	1	(0.38-2.8)	0.94		1	(0.4-2.6)	0.96
AT〇XYLB〇ID〇064043	AT	3	null	null	2.2	(0.77-6.2)	0.14		1.3	(0.52-3.3)	0.57
AT〇ZFAND4〇ID〇011368	AT	6	null	null	0.91	(0.33-2.5)	0.85		0.88	(0.35-2.2)	0.79
AT〇ZKSCAN7〇ID〇064364	AT	6.3	null	null	1.5	(0.53-4)	0.47		1.8	(0.7-4.5)	0.23
AT〇ZNF124〇ID〇010514	AT	5	null	null	1.3	(0.5-3.6)	0.56		0.77	(0.3-1.9)	0.58
AT〇ZNF124〇ID〇010516	AT	6	null	null	1.5	(0.54-4.1)	0.44		3.2	(1.1-9.2)	0.026
AT〇ZNF141〇ID〇068344	AT	5	null	null	1.8	(0.66-5.1)	0.24		2.1	(0.82-5.5)	0.12
AT〇ZNF174〇ID〇033571	AT	2.3	null	null	1.2	(0.44-3.2)	0.74		0.82	(0.32-2.1)	0.68
AT〇ZNF208〇ID〇048798	AT	6.2	null	null	0.39	(0.13-1.1)	0.086		0.49	(0.18-1.4)	0.18
AT〇ZNF233〇ID〇050310	AT	6	null	null	0.88	(0.32-2.4)	0.8		0.84	(0.33-2.1)	0.71
AT〇ZNF343〇ID〇058547	AT	8	null	null	0.86	(0.32-2.3)	0.76		0.78	(0.31-2)	0.59
AT〇ZNF493〇ID〇048772	AT	4	null	null	0.87	(0.31-2.4)	0.79		1.1	(0.45-2.8)	0.8
AT〇ZNF511〇ID〇013540	AT	9	null	null	0.72	(0.26-2)	0.53		0.75	(0.3-1.9)	0.55
AT〇ZNF511〇ID〇013541	AT	5.3	null	null	1.8	(0.63-5)	0.28		1.6	(0.64-4.1)	0.31
AT〇ZNF675〇ID〇048820	AT	6	null	null	0.32	(0.099-1)	0.051		0.69	(0.27-1.7)	0.43
AT〇ZNF675〇ID〇048823	AT	7	null	null	1	(0.38-2.7)	0.96		0.95	(0.37-2.4)	0.92
AT〇ZNF684〇ID〇002008	AT	5.2	null	null	0.84	(0.31-2.3)	0.74		0.61	(0.24-1.6)	0.31
AT〇ZNF814〇ID〇052355	AT	4.2	null	null	0.71	(0.26-2)	0.52		0.8	(0.32-2)	0.64
AT〇ZNF83〇ID〇051481	AT	11	null	null	1	(0.36-2.8)	0.99		0.69	(0.27-1.8)	0.45
AT〇ZNF83〇ID〇051483	AT	10.4	null	null	1.1	(0.4-3.1)	0.85		1.8	(0.68-4.6)	0.24
ES〇ABHD14B〇ID〇065144	ES	3.1:3.3	2.2	6.1	0.86	(0.29-2.6)	0.79		3.2	(1-10)	0.049
ES〇ABLIM3〇ID〇074021	ES	14:15:00	13	16.2	0.79	(0.24-2.6)	0.7		0.27	(0.082-0.89)	0.032
ES〇ABLIM3〇ID〇074023	ES	14	13	15	0.61	(0.2-1.9)	0.39		0.49	(0.18-1.4)	0.17
ES〇ACSM2B〇ID〇034363	ES	2.1:2.2	1	3	1	(0.35-2.9)	0.97		0.73	(0.28-1.9)	0.53
ES〇ACTN1〇ID〇028118	ES	20	19	21	2.8	(0.88-9)	0.081		2.6	(0.99-7)	0.053
ES〇ACVR1B〇ID〇021879	ES	6	5	7	0.83	(0.3-2.3)	0.72		0.56	(0.21-1.5)	0.24
ES〇ADAM15〇ID〇007905	ES	22.1	20	23	0.74	(0.26-2.1)	0.57		1	(0.41-2.6)	0.93
ES〇ADD3〇ID〇013077	ES	15	14	16	0.97	(0.36-2.6)	0.95		1	(0.41-2.6)	0.93
ES〇AFMID〇ID〇043796	ES	09:10:00	8	12	0.9	(0.34-2.4)	0.84		1.8	(0.67-4.6)	0.25
ES〇AFMID〇ID〇043804	ES	7:8:9:10:11.1	6	12	0.75	(0.27-2.1)	0.58		1.5	(0.59-3.8)	0.4
ES〇AFMID〇ID〇043807	ES	7:8:9:10	6	12	1.2	(0.44-3.2)	0.73		1.6	(0.61-4)	0.35
ES〇AFMID〇ID〇043811	ES	8	6	12	1.6	(0.6-4.4)	0.34		0.88	(0.35-2.2)	0.79
ES〇AFMID〇ID〇043849	ES	03:05:00	2	6	1.1	(0.38-3.1)	0.88		1.1	(0.42-3)	0.82
ES〇AFMID〇ID〇099319	ES	08:12:00	6	13	1.8	(0.64-5.1)	0.27		1.2	(0.45-3.2)	0.71
ES〇AFTPH〇ID〇053773	ES	8	7	9	0.85	(0.31-2.3)	0.74		0.76	(0.3-1.9)	0.57
ES〇ANAPC11〇ID〇044210	ES	3.4:6	3.3	7.2	1.3	(0.46-3.5)	0.65		1.4	(0.56-3.6)	0.46
ES〇ANKS3〇ID〇033804	ES	7.1:7.2	6	8	2	(0.68-5.7)	0.21		1.9	(0.75-4.9)	0.18
ES〇ANO1〇ID〇017387	ES	17	16	18	1.7	(0.56-5)	0.36		3	(0.96-9.6)	0.058
ES〇ASXL1〇ID〇058955	ES	6	5	8	0.43	(0.13-1.4)	0.16		1.4	(0.48-3.8)	0.56
ES〇ATP2B4〇ID〇009450	ES	21	20	22	1.1	(0.35-3.5)	0.86		1.3	(0.42-3.7)	0.69
ES〇BCAT2〇ID〇050814	ES	03:04:05	1	6	0.8	(0.3-2.2)	0.66		0.72	(0.28-1.8)	0.48
ES〇BCAT2〇ID〇050816	ES	3	1	4	0.84	(0.3-2.3)	0.73		0.8	(0.31-2)	0.64
ES〇BCS1L〇ID〇057545	ES	1.4:1.5:1.6:1.7:1.8	1.1	2	1	(0.38-2.8)	0.97		1.1	(0.45-2.9)	0.79
ES〇C12orf73〇ID〇024074	ES	00:04:01.100000	2.4	6	0.68	(0.25-1.8)	0.45		0.7	(0.27-1.8)	0.45
ES〇C14orf80〇ID〇029661	ES	9	8	10	0.65	(0.24-1.8)	0.4		1.4	(0.54-3.5)	0.51
ES〇C16orf95〇ID〇037937	ES	04:05:00	3	6	1.4	(0.5-4)	0.52		1.2	(0.48-3.1)	0.66
ES〇CBWD1〇ID〇085690	ES	11	10	12	0.79	(0.28-2.2)	0.65		0.59	(0.23-1.5)	0.28
ES〇CBWD2〇ID〇055054	ES	12	11	13	1	(0.36-2.8)	0.99		0.79	(0.31-2)	0.63
ES〇CCDC115〇ID〇055334	ES	5	4	6	0.96	(0.36-2.6)	0.94		0.8	(0.31-2)	0.63
ES〇CCL16〇ID〇040365	ES	02:03:00	1	4	NA	(NA-NA)	NA		NA	(NA-NA)	NA
ES〇CCSER2〇ID〇012409	ES	11	10	12	0.67	(0.22-2)	0.48		0.99	(0.37-2.6)	0.99
ES〇CD47〇ID〇066013	ES	09:10:00	8	11	0.91	(0.33-2.5)	0.85		1.2	(0.47-3.1)	0.69
ES〇CD97〇ID〇047968	ES	05:06:00	4	7	0.94	(0.35-2.5)	0.9		0.56	(0.22-1.4)	0.23
ES〇CDADC1〇ID〇025877	ES	5	4.2	6	0.31	(0.098-0.97)	0.044		0.44	(0.17-1.1)	0.093
ES〇CDK10〇ID〇038121	ES	4	2.2	5	1.1	(0.41-3)	0.82		2.3	(0.9-6)	0.082
ES〇CGGBP1〇ID〇065669	ES	5.2	4	5.4	1.1	(0.37-3.2)	0.87		0.57	(0.21-1.6)	0.28
ES〇CLIP2〇ID〇080079	ES	9	8	10	1.1	(0.41-3.2)	0.8		1.1	(0.45-2.9)	0.79
ES〇CMC2〇ID〇037721	ES	07:09:10	5	12	0.86	(0.26-2.9)	0.81		0.49	(0.16-1.5)	0.21
ES〇CMC2〇ID〇037726	ES	07:09:00	5	12	1.1	(0.39-3.2)	0.83		0.6	(0.21-1.7)	0.33
ES〇COBLL1〇ID〇055789	ES	8	7	9	0.51	(0.13-2)	0.34		0.21	(0.044-1)	0.05
ES〇CSNK1G3〇ID〇073146	ES	11	10	12	0.91	(0.32-2.6)	0.86		1.5	(0.59-3.8)	0.39
ES〇CYP3A5〇ID〇080712	ES	00:04:05.100000	3	5.2	1.3	(0.44-3.7)	0.65		1.1	(0.42-3)	0.82
ES〇DCAF6〇ID〇008884	ES	11	10	13.1	0.99	(0.37-2.6)	0.98		0.95	(0.38-2.4)	0.92
ES〇DEF8〇ID〇038192	ES	2.1:3	1	4	0.93	(0.32-2.7)	0.9		0.79	(0.28-2.2)	0.64
ES〇DMKN〇ID〇049177	ES	08:11:00	7	12	1.4	(0.51-3.7)	0.52		1.2	(0.47-3)	0.7
ES〇DMKN〇ID〇049178	ES	11	7	12	0.58	(0.21-1.6)	0.29		0.63	(0.25-1.6)	0.34
ES〇DMKN〇ID〇049180	ES	8	7	12	0.78	(0.29-2.1)	0.63		0.73	(0.29-1.8)	0.5
ES〇DMKN〇ID〇049199	ES	07:08:11	6.4	12	0.84	(0.3-2.3)	0.74		1	(0.42-2.6)	0.92
ES〇DNAJC19〇ID〇067761	ES	5.1	4	6	1.2	(0.42-3.2)	0.78		1.1	(0.46-2.9)	0.77
ES〇EHBP1〇ID〇053718	ES	18	17	19	0.92	(0.35-2.5)	0.87		1.6	(0.6-4)	0.36
ES〇ELMOD3〇ID〇054206	ES	9	8	10	1.2	(0.44-3.2)	0.75		1.2	(0.49-3.2)	0.64
ES〇ENOSF1〇ID〇044474	ES	6	5	7	1	(0.39-2.8)	0.94		1	(0.4-2.6)	0.99
ES〇EXOSC9〇ID〇070505	ES	10.3	10.1	10.5	0.53	(0.19-1.5)	0.23		1.2	(0.46-2.9)	0.76
ES〇FAM3A〇ID〇090638	ES	3.1:3.2	2	4	1.1	(0.41-2.9)	0.87		0.6	(0.23-1.6)	0.3
ES〇FAM86B1〇ID〇082684	ES	7.3	7.1	8.1	1.2	(0.44-3.4)	0.7		1.3	(0.49-3.6)	0.59
ES〇FDPS〇ID〇008068	ES	1.2:2	1.1	3.1	1.6	(0.58-4.2)	0.38		1.3	(0.53-3.4)	0.55
ES〇FDPS〇ID〇008069	ES	2	1.1	3.1	0.6	(0.21-1.7)	0.33		0.66	(0.26-1.7)	0.39
ES〇FDPS〇ID〇008071	ES	1.2:2:3.1	1.1	3.2	1.9	(0.72-5.3)	0.19		1.3	(0.51-3.3)	0.58
ES〇FIS1〇ID〇081056	ES	3	1	4	1.2	(0.42-3.4)	0.74		0.61	(0.22-1.7)	0.33
ES〇FRA10AC1〇ID〇012563	ES	13:15:00	12	16	1.5	(0.55-4)	0.43		1.6	(0.62-4)	0.33
ES〇GNB2L1〇ID〇190579	ES	4.2:5:6:7.2:8.1:8.2	3	9	0.96	(0.36-2.6)	0.93		1.2	(0.49-3.2)	0.65
ES〇HDHD2〇ID〇045441	ES	3	1	4.1	1.3	(0.45-4)	0.6		1.8	(0.67-4.7)	0.24
ES〇HMOX2〇ID〇093852	ES	7:8:9:10	6	11	0.95	(0.34-2.6)	0.93		1.8	(0.71-4.7)	0.21
ES〇IL32〇ID〇033437	ES	1.3:1.4:1.5:1.6	1.1	1.9	1.3	(0.47-3.4)	0.65		1.1	(0.44-2.8)	0.83
ES〇INADL〇ID〇003241	ES	46	45	47.1	1.7	(0.6-4.7)	0.32		1.3	(0.5-3.2)	0.62
ES〇INO80C〇ID〇045177	ES	3:4.2:5.1:5.2:6:7	1	8	0.22	(0.062-0.8)	0.022		0.23	(0.078-0.69)	0.0083
ES〇ISCU〇ID〇024244	ES	2	1	3	1.5	(0.54-4.3)	0.42		0.95	(0.37-2.4)	0.92
ES〇ITGB4〇ID〇043489	ES	35	34	36	0.76	(0.28-2)	0.58		0.89	(0.35-2.2)	0.8
ES〇ITIH4〇ID〇065280	ES	15.1:15.2:15.3:15.4	14	16	0.63	(0.23-1.8)	0.38		0.61	(0.23-1.6)	0.32
ES〇KTN1〇ID〇027637	ES	35	34.2	36	0.88	(0.33-2.4)	0.8		0.81	(0.32-2.1)	0.66
ES〇LETMD1〇ID〇021759	ES	3.2:4:5:6	2	7	1.2	(0.43-3.1)	0.78		0.83	(0.33-2.1)	0.7
ES〇LETMD1〇ID〇021770	ES	1.3:2:3.2:4:5:6	1.2	7	1	(0.34-3.1)	0.97		0.48	(0.16-1.4)	0.18
ES〇LMO7〇ID〇026066	ES	10:11:12	9	13	2.3	(0.72-7.3)	0.16		1.3	(0.46-3.8)	0.6
ES〇LRRFIP2〇ID〇096307	ES	07:08:00	5	18	0.43	(0.11-1.7)	0.23		0.32	(0.095-1.1)	0.06
ES〇LTA4H〇ID〇023822	ES	18.1:18.2	17	19	1.1	(0.4-2.9)	0.9		0.63	(0.25-1.6)	0.33
ES〇MBNL1〇ID〇067324	ES	8	7	9	0.85	(0.29-2.5)	0.77		1	(0.37-2.7)	1
ES〇MFSD9〇ID〇054807	ES	3	2.2	4	1.4	(0.47-4.2)	0.55		0.56	(0.19-1.7)	0.3
ES〇MIS18BP1〇ID〇027410	ES	8	7	9	2.4	(0.79-7.4)	0.12		1.7	(0.62-4.5)	0.31
ES〇MLLT4〇ID〇078456	ES	16	15	17	0.92	(0.3-2.8)	0.88		0.44	(0.15-1.3)	0.13
ES〇MLPH〇ID〇058115	ES	10	9	11	1.1	(0.37-3.3)	0.85		0.91	(0.32-2.6)	0.86
ES〇MLST8〇ID〇033219	ES	00:09:10.100000	8.2	11.1	3.3	(0.99-11)	0.051		1.4	(0.52-3.8)	0.5
ES〇MMAB〇ID〇024322	ES	5	4	6	0.76	(0.27-2.1)	0.59		0.91	(0.36-2.3)	0.84
ES〇MTMR3〇ID〇061690	ES	20	19	21	0.98	(0.35-2.7)	0.96		1.1	(0.44-2.8)	0.82
ES〇MTSS1L〇ID〇037410	ES	7	6	8	0.53	(0.17-1.7)	0.27		0.29	(0.092-0.92)	0.036
ES〇MVK〇ID〇024342	ES	4	3	5	1.1	(0.42-3)	0.81		1.3	(0.51-3.2)	0.59
ES〇MYH11〇ID〇034188	ES	42	41	43	0.47	(0.16-1.4)	0.16		0.67	(0.25-1.8)	0.41
ES〇MYL12A〇ID〇044491	ES	1.2:2	1.1	4	0.93	(0.33-2.6)	0.88		0.83	(0.33-2.1)	0.69
ES〇MYO19〇ID〇040481	ES	23	22	24	0.92	(0.34-2.5)	0.87		0.56	(0.22-1.5)	0.24
ES〇NASP〇ID〇002706	ES	9	8	10	2	(0.7-5.6)	0.2		1.9	(0.73-4.7)	0.19
ES〇NBPF12〇ID〇007355	ES	24.3:25	24.2	26	0.53	(0.16-1.8)	0.31		2.2	(0.67-7.4)	0.19
ES〇NDUFAF1〇ID〇030087	ES	4	3	5	0.92	(0.34-2.5)	0.87		0.96	(0.38-2.4)	0.93
ES〇NIPA2〇ID〇029684	ES	1.2:3	1.1	4	0.7	(0.24-2)	0.51		0.37	(0.13-1.1)	0.07
ES〇NSDHL〇ID〇090394	ES	2	1	3	0.97	(0.35-2.7)	0.96		1.5	(0.59-3.8)	0.4
ES〇NSL1〇ID〇009746	ES	5	4	6	0.76	(0.28-2.1)	0.59		1	(0.41-2.6)	0.95
ES〇OCIAD1〇ID〇069243	ES	03:04:05	2.1	6	0.73	(0.25-2.1)	0.56		0.67	(0.24-1.9)	0.45
ES〇OGFOD2〇ID〇025010	ES	6.3:8.1:8.2	6.2	8.3	1	(0.38-2.7)	0.98		0.81	(0.32-2)	0.65
ES〇OGFOD2〇ID〇025011	ES	00:07:08.200000	6.2	8.3	0.67	(0.25-1.8)	0.44		0.7	(0.27-1.8)	0.45
ES〇OS9〇ID〇022702	ES	5.1:5.2:5.3:6:7.1:7.2:7.3:7.4:8:9.1	4	9.2	1.5	(0.56-4.2)	0.4		1.1	(0.45-2.9)	0.78
ES〇PAAF1〇ID〇017743	ES	4.1:4.2	3.2	5	1.3	(0.41-4.4)	0.63		1.2	(0.43-3.3)	0.75
ES〇PGAP2〇ID〇014009	ES	8	6	10	2.3	(0.7-7.5)	0.17		2.7	(0.97-7.5)	0.058
ES〇PKIG〇ID〇059479	ES	3	2.2	4	0.53	(0.19-1.5)	0.24		1	(0.4-2.6)	0.98
ES〇PMM1〇ID〇062439	ES	2	1	3	0.6	(0.22-1.7)	0.32		0.57	(0.22-1.5)	0.25
ES〇POLR2J3〇ID〇081115	ES	4.5	4.3	8	0.83	(0.3-2.3)	0.71		0.98	(0.39-2.5)	0.97
ES〇POSTN〇ID〇025675	ES	17:18:00	16	19	0.96	(0.34-2.8)	0.94		0.89	(0.34-2.3)	0.82
ES〇POSTN〇ID〇025677	ES	17	16	18	1.3	(0.44-3.6)	0.67		1.1	(0.43-2.9)	0.84
ES〇PPFIBP1〇ID〇020893	ES	11	10	12	1.1	(0.34-3.3)	0.92		1.5	(0.52-4.1)	0.47
ES〇PQLC1〇ID〇046257	ES	06:07:09	5	10	0.9	(0.31-2.6)	0.85		0.78	(0.29-2.1)	0.62
ES〇PRKAB1〇ID〇024709	ES	3	1.3	4	0.72	(0.26-2)	0.54		0.71	(0.27-1.9)	0.49
ES〇PRKCDBP〇ID〇014097	ES	2	1	3	1.3	(0.48-3.5)	0.61		1.1	(0.42-2.7)	0.9
ES〇PRKRA〇ID〇056161	ES	4	3.1	5	0.97	(0.36-2.6)	0.94		0.69	(0.27-1.8)	0.44
ES〇PSMB7〇ID〇130207	ES	6	4	7.1	1.6	(0.54-5)	0.39		1.9	(0.68-5.5)	0.21
ES〇PXN〇ID〇024749	ES	00:13:14.100000	9	14.2	1.2	(0.45-3.2)	0.73		1.6	(0.64-4.1)	0.31
ES〇PXN〇ID〇024751	ES	13	9	14.2	1.5	(0.53-4.2)	0.45		1.7	(0.67-4.4)	0.26
ES〇RABGGTB〇ID〇003514	ES	05:06:00	4.1	7	0.91	(0.34-2.4)	0.85		1.4	(0.55-3.6)	0.48
ES〇RAC1〇ID〇078720	ES	4	3	5	2.1	(0.76-5.8)	0.16		2.2	(0.86-5.8)	0.1
ES〇REPIN1〇ID〇082247	ES	2.2:3.2	2.1	5.2	1.5	(0.52-4.4)	0.44		1.5	(0.56-3.8)	0.44
ES〇RNF115〇ID〇007297	ES	3	2	4	1.3	(0.47-3.9)	0.58		1.1	(0.41-2.8)	0.9
ES〇RNH1〇ID〇013677	ES	3	1	4.2	1.5	(0.55-4)	0.44		1.3	(0.5-3.2)	0.62
ES〇RNH1〇ID〇013680	ES	3	1	4.3	1.2	(0.45-3.2)	0.71		0.91	(0.36-2.3)	0.84
ES〇RPL37A〇ID〇057417	ES	06:07:00	4	8	1.7	(0.58-5.1)	0.33		2	(0.71-5.8)	0.19
ES〇RPLP0〇ID〇024731	ES	5.3	4.2	6.2	1.1	(0.42-3.1)	0.8		1.7	(0.65-4.3)	0.29
ES〇RPS15A〇ID〇034262	ES	3.3	2.2	5.1	1.9	(0.62-5.6)	0.27		1.8	(0.68-4.9)	0.23
ES〇SCP2〇ID〇003045	ES	12	11	13	1.9	(0.7-5.1)	0.21		1.6	(0.63-4.1)	0.32
ES〇SCRIB〇ID〇085500	ES	36	35	37	1.9	(0.69-5.1)	0.22		1	(0.4-2.6)	0.98
ES〇SCRIB〇ID〇098107	ES	17	16	18	1.8	(0.63-5)	0.28		1	(0.41-2.6)	0.95
ES〇SDHAF2〇ID〇016226	ES	4.1:5.1:5.2	3	6	1.4	(0.47-4.4)	0.52		1.1	(0.4-2.8)	0.91
ES〇SDSL〇ID〇024644	ES	2	1	3	0.8	(0.3-2.2)	0.66		0.63	(0.25-1.6)	0.35
ES〇SELT〇ID〇067291	ES	3.1:3.2	2.1	4	1.2	(0.44-3.2)	0.75		1.1	(0.42-2.7)	0.88
ES〇SERPINA1〇ID〇029132	ES	2.1:2.2:2.4:2.5	1.1	3.2	1.6	(0.57-4.4)	0.38		1.7	(0.67-4.5)	0.26
ES〇SERPINA1〇ID〇029134	ES	2.1:2.4:2.5	1.1	3.2	0.85	(0.31-2.3)	0.74		1.4	(0.54-3.4)	0.51
ES〇SIDT2〇ID〇018891	ES	14	13	15.1	0.9	(0.32-2.5)	0.83		1.4	(0.52-3.8)	0.5
ES〇SKA2〇ID〇042756	ES	1.2:2	1.1	5	1.2	(0.4-3.6)	0.76		1.6	(0.58-4.2)	0.37
ES〇SLC25A16〇ID〇011952	ES	2.1:2.2	1	3	1.3	(0.49-3.6)	0.57		1.3	(0.51-3.3)	0.58
ES〇SLC26A1〇ID〇068438	ES	2	1	3	5.7	(1.6-21)	0.0089		5.8	(1.8-19)	0.0037
ES〇SLC2A11〇ID〇061346	ES	10.1:10.2	9.1	11	2.1	(0.72-5.9)	0.18		1.4	(0.55-3.5)	0.49
ES〇SLC2A11〇ID〇061347	ES	10.2	9.1	11	2	(0.62-6.3)	0.25		1.4	(0.53-3.9)	0.48
ES〇SMUG1〇ID〇022136	ES	3	1.1	4.1	1.1	(0.41-3.1)	0.81		1.3	(0.53-3.4)	0.54
ES〇SNUPN〇ID〇031882	ES	3	1.1	4	0.64	(0.22-1.8)	0.41		0.89	(0.35-2.3)	0.8
ES〇SNX21〇ID〇059618	ES	3	2	4.1	1.1	(0.37-3.3)	0.87		0.95	(0.35-2.5)	0.91
ES〇SPATC1L〇ID〇060904	ES	2	1	3	0.83	(0.31-2.2)	0.7		1.4	(0.55-3.5)	0.49
ES〇SREBF1〇ID〇039507	ES	2	1	3.2	0.53	(0.19-1.5)	0.23		0.59	(0.23-1.5)	0.28
ES〇SULT1A1〇ID〇235340	ES	00:06:02.200000	3	8	0.65	(0.21-2)	0.45		0.37	(0.12-1.1)	0.071
ES〇TBC1D9B〇ID〇074991	ES	20	19	21	0.46	(0.16-1.3)	0.15		0.64	(0.25-1.7)	0.36
ES〇TCERG1〇ID〇073913	ES	6	5	7	0.8	(0.28-2.3)	0.68		1.1	(0.38-2.9)	0.92
ES〇TCF20〇ID〇062501	ES	4.1:4.2	3	5	0.79	(0.29-2.1)	0.64		0.66	(0.25-1.7)	0.39
ES〇TCF3〇ID〇094884	ES	18.1:18.2	17.3	19.1	0.57	(0.2-1.6)	0.29		1	(0.4-2.7)	0.96
ES〇TCF3〇ID〇094888	ES	17.3	17.1	18.1	0.57	(0.2-1.6)	0.29		0.91	(0.35-2.4)	0.85
ES〇TCOF1〇ID〇074071	ES	18	17	20	1.6	(0.55-4.4)	0.41		2.2	(0.84-5.7)	0.11
ES〇TIAL1〇ID〇013268	ES	6	5.1	7	1.6	(0.56-4.5)	0.38		1.7	(0.66-4.3)	0.27
ES〇TMEM107〇ID〇039125	ES	2:3.2:3.3:3.4:3.5:3.6	1	3.7	0.84	(0.3-2.3)	0.73		0.68	(0.26-1.8)	0.43
ES〇TMEM107〇ID〇039127	ES	2:3.2:3.4:3.5:3.6	1	3.7	1.2	(0.43-3.4)	0.72		0.91	(0.35-2.4)	0.85
ES〇TMEM107〇ID〇039128	ES	2:3.1:3.2:3.3:3.4:3.5	1	3.7	0.49	(0.17-1.4)	0.19		0.84	(0.31-2.2)	0.72
ES〇TMEM150A〇ID〇054306	ES	6	5	7	1.3	(0.49-3.6)	0.58		1.6	(0.63-4.2)	0.32
ES〇TMEM63A〇ID〇010003	ES	00:10:11.100000	9.2	11.2	1.5	(0.53-4)	0.46		1.1	(0.42-2.7)	0.88
ES〇TP53I11〇ID〇015496	ES	5.1:5.2	1.2	6.2	0.36	(0.13-1.1)	0.063		0.4	(0.15-1.1)	0.065
ES〇TRAPPC13〇ID〇072245	ES	9	7	10	0.82	(0.3-2.2)	0.7		0.63	(0.25-1.6)	0.33
ES〇TSPAN14〇ID〇012376	ES	03:05:00	1	6	0.93	(0.33-2.6)	0.88		0.69	(0.26-1.8)	0.45
ES〇UBAP1〇ID〇086154	ES	2	1	5	2.3	(0.8-6.7)	0.12		1.2	(0.48-3.1)	0.68
ES〇UBE2D2〇ID〇073622	ES	3.2	2	4	0.8	(0.29-2.2)	0.67		1.2	(0.47-3)	0.72
ES〇ULK3〇ID〇031768	ES	2.2:2.3	1	3.2	0.44	(0.15-1.3)	0.13		0.65	(0.26-1.7)	0.37
ES〇UPP1〇ID〇079639	ES	5:6.1:6.2:7	4	9	1.3	(0.46-3.5)	0.64		0.33	(0.12-0.94)	0.038
ES〇UPP1〇ID〇097462	ES	6.1:6.2:7	4	9	0.7	(0.23-2.1)	0.53		0.71	(0.28-1.8)	0.47
ES〇UPP1〇ID〇097464	ES	5:6.1:6.2	4	9	0.63	(0.21-1.9)	0.41		0.26	(0.073-0.96)	0.043
ES〇VEZT〇ID〇023789	ES	2	1	4	0.67	(0.25-1.8)	0.44		0.75	(0.3-1.9)	0.55
ES〇YIF1B〇ID〇049608	ES	9.1	8	10	2.3	(0.8-6.5)	0.12		0.95	(0.38-2.4)	0.92
ES〇ZBTB7B〇ID〇007878	ES	5	2.2	6.2	1.2	(0.41-3.5)	0.73		1	(0.38-2.7)	0.98
ME〇KHK〇ID〇052929	ME	3|4	2	5	1.4	(0.52-4)	0.48		1.6	(0.62-4)	0.34
ME〇RAD51〇ID〇030020	ME	4|5	3	6	0.79	(0.29-2.1)	0.64		1.6	(0.61-3.9)	0.36
ME〇SLC39A14〇ID〇140283	ME	5|6	4	7	0.72	(0.26-2)	0.52		0.74	(0.29-1.9)	0.54
RI〇ACAA1〇ID〇064019	RI	9.2	9.1	9.3	1.4	(0.52-3.8)	0.49		1.2	(0.49-3.1)	0.66
RI〇ARFRP1〇ID〇060154	RI	8.2	8.1	8.3	1.4	(0.53-3.9)	0.47		1.2	(0.48-3.1)	0.68
RI〇BAD〇ID〇016616	RI	1.2	1.1	1.3	0.45	(0.15-1.3)	0.15		0.63	(0.24-1.6)	0.35
RI〇CALCOCO1〇ID〇022108	RI	14.3	14.2	14.4	1.9	(0.68-5.3)	0.22		2.3	(0.88-5.8)	0.091
RI〇CBWD1〇ID〇085692	RI	4.2	4.1	4.3	1.7	(0.6-4.6)	0.33		1.3	(0.5-3.2)	0.61
RI〇CD160〇ID〇007300	RI	5.2	5.1	5.3	NA	(NA-NA)	NA		NA	(NA-NA)	NA
RI〇COMMD7〇ID〇058957	RI	9.2	9.1	9.3	2.2	(0.78-6.5)	0.14		1.3	(0.51-3.3)	0.59
RI〇CREB3L4〇ID〇007772	RI	6.2	6.1	6.3	1.9	(0.68-5.2)	0.22		1.1	(0.44-2.8)	0.82
RI〇CYP4F12〇ID〇048110	RI	12.2	12.1	12.3	1.4	(0.43-4.6)	0.57		1.1	(0.37-3.5)	0.82
RI〇DHRS12〇ID〇025952	RI	10.2	10.1	10.3	1.3	(0.47-3.6)	0.6		1.1	(0.41-2.7)	0.92
RI〇DHRS1〇ID〇026954	RI	6.3	6.2	6.4	0.73	(0.27-2)	0.53		0.86	(0.34-2.2)	0.76
RI〇DNASE1L3〇ID〇065424	RI	9.2	9.1	9.3	1	(0.37-2.8)	0.96		1.3	(0.53-3.4)	0.53
RI〇DTX3〇ID〇022658	RI	1.4	1.3	1.5	0.66	(0.24-1.8)	0.42		1.3	(0.52-3.4)	0.55
RI〇EPHB2〇ID〇001026	RI	17.2	17.1	17.3	0.48	(0.17-1.4)	0.17		0.57	(0.22-1.5)	0.25
RI〇ERLIN1〇ID〇012788	RI	1.2	1.1	1.3	0.78	(0.22-2.8)	0.7		0.67	(0.2-2.3)	0.53
RI〇EXOSC9〇ID〇070501	RI	10.2	10.1	10.3	1.1	(0.38-3)	0.89		0.94	(0.37-2.4)	0.89
RI〇FAH〇ID〇032179	RI	1.3	1.2	1.4	0.95	(0.34-2.6)	0.92		0.98	(0.38-2.5)	0.96
RI〇FASTK〇ID〇082333	RI	5.8	5.7	5.9	0.76	(0.27-2.1)	0.59		0.57	(0.22-1.5)	0.24
RI〇FASTK〇ID〇082334	RI	5.6	5.5	5.7	1.1	(0.39-3)	0.88		0.73	(0.28-1.9)	0.52
RI〇FGD3〇ID〇086895	RI	19.2	19.1	19.3	0.35	(0.093-1.3)	0.13		0.29	(0.091-0.94)	0.04
RI〇GSTK1〇ID〇082082	RI	4.2	4.1	4.3	1.2	(0.43-3.2)	0.76		1.9	(0.73-4.7)	0.19
RI〇GTPBP3〇ID〇048289	RI	6.2	6.1	6.3	0.68	(0.25-1.9)	0.45		1.1	(0.45-2.8)	0.8
RI〇HDAC10〇ID〇062795	RI	18.2	18.1	18.3	1.4	(0.5-3.7)	0.55		1.7	(0.68-4.4)	0.25
RI〇HEXDC〇ID〇044331	RI	11.3:11.4	11.2	11.5	1.1	(0.41-2.9)	0.85		0.71	(0.27-1.8)	0.47
RI〇HTATIP2〇ID〇014713	RI	1.2:1.3:1.4	1.1	1.5	0.8	(0.29-2.2)	0.67		0.91	(0.36-2.3)	0.85
RI〇ID1〇ID〇058896	RI	1.2	1.1	1.3	1.5	(0.56-4.2)	0.4		1.8	(0.71-4.6)	0.22
RI〇INTS3〇ID〇007758	RI	27.2	27.1	27.3	0.64	(0.24-1.8)	0.39		1	(0.41-2.6)	0.93
RI〇ITIH4〇ID〇065278	RI	15.2:15.3	15.1	15.4	0.47	(0.16-1.3)	0.16		0.35	(0.12-1)	0.053
RI〇KLHDC2〇ID〇027443	RI	7.2	7.1	7.3	0.68	(0.25-1.8)	0.44		0.62	(0.24-1.6)	0.32
RI〇LPCAT3〇ID〇020060	RI	10.2	10.1	10.3	0.83	(0.3-2.3)	0.72		1	(0.4-2.6)	0.97
RI〇LY6E〇ID〇085373	RI	6.3	6.2	6.4	0.74	(0.21-2.6)	0.64		2.1	(0.71-6.4)	0.18
RI〇METTL17〇ID〇026476	RI	9.2	9.1	9.3	0.97	(0.35-2.7)	0.96		1	(0.4-2.6)	0.97
RI〇MST1〇ID〇064899	RI	8.2	8.1	8.3	0.71	(0.27-1.9)	0.51		1.4	(0.54-3.5)	0.5
RI〇NAPRT1〇ID〇085430	RI	11.5:11.6:11.7	11.4	11.8	0.7	(0.25-2)	0.5		0.58	(0.22-1.5)	0.26
RI〇NR1H3〇ID〇015699	RI	8.2	8.1	8.3	0.81	(0.3-2.2)	0.68		0.77	(0.3-2)	0.59
RI〇NUDT16〇ID〇066793	RI	3.2	3.1	3.3	1.2	(0.43-3.3)	0.73		0.97	(0.38-2.5)	0.94
RI〇OSGEP〇ID〇026443	RI	4.3	4.2	4.4	1.8	(0.67-5.1)	0.24		2.2	(0.87-5.7)	0.094
RI〇PIGS〇ID〇039925	RI	1.2	1.1	1.3	1.3	(0.47-3.4)	0.64		0.87	(0.34-2.2)	0.76
RI〇PLEKHJ1〇ID〇046587	RI	5.2	5.1	5.3	0.93	(0.34-2.5)	0.88		0.96	(0.38-2.4)	0.94
RI〇PML〇ID〇031634	RI	6.3	6.2	6.4	0.71	(0.23-2.2)	0.56		0.31	(0.099-0.99)	0.048
RI〇PMPCB〇ID〇081177	RI	12.2	12.1	12.3	1.1	(0.42-3.1)	0.8		1.1	(0.45-2.9)	0.77
RI〇PRPF8〇ID〇038361	RI	1.2	1.1	1.3	2.2	(0.72-6.8)	0.17		1	(0.37-2.8)	0.97
RI〇PTOV1〇ID〇051096	RI	13.2	13.1	13.3	0.39	(0.14-1.1)	0.081		0.72	(0.28-1.8)	0.48
RI〇QKI〇ID〇078407	RI	8.3:8.4	8.2	8.5	1.8	(0.57-5.5)	0.33		1.3	(0.47-3.6)	0.61
RI〇QTRT1〇ID〇047582	RI	6.2	6.1	6.3	1.1	(0.41-3)	0.84		1.5	(0.61-3.9)	0.36
RI〇RBM3〇ID〇088997	RI	5.2	5.1	5.3	0.96	(0.36-2.6)	0.94		0.47	(0.17-1.3)	0.13
RI〇RBM3〇ID〇088998	RI	3.2	3.1	3.3	1.2	(0.43-3.1)	0.78		0.75	(0.3-1.9)	0.54
RI〇SIDT2〇ID〇018886	RI	25.2	25.1	25.3	2.7	(0.96-7.4)	0.06		1.9	(0.72-4.8)	0.2
RI〇SLC38A7〇ID〇036683	RI	1.2	1.1	1.3	0.61	(0.18-2)	0.43		0.46	(0.15-1.4)	0.16
RI〇SLC7A9〇ID〇048905	RI	7.2	7.1	7.3	1.6	(0.56-4.3)	0.4		1.4	(0.54-3.5)	0.51
RI〇SULT1A3〇ID〇094138	RI	1.2	1.1	1.3	0.82	(0.29-2.3)	0.71		0.5	(0.19-1.4)	0.17
RI〇TMEM126B〇ID〇018114	RI	6.2	6.1	6.3	1.3	(0.49-3.6)	0.58		1.6	(0.61-3.9)	0.35
RI〇TMEM138〇ID〇016188	RI	3.3	3.2	3.4	1.2	(0.44-3.4)	0.7		0.92	(0.36-2.3)	0.86
RI〇TTC31〇ID〇054077	RI	9.4	9.3	9.5	1.5	(0.55-4.2)	0.42		0.91	(0.36-2.3)	0.85
RI〇TTC31〇ID〇054078	RI	9.2	9.1	9.3	0.5	(0.18-1.4)	0.19		0.63	(0.25-1.6)	0.33
RI〇VAMP2〇ID〇039105	RI	5.2	5.1	5.3	1.1	(0.4-2.9)	0.87		0.99	(0.39-2.5)	0.98
RI〇WRAP73〇ID〇000320	RI	11.2	11.1	11.3	1.2	(0.44-3.2)	0.72		1.6	(0.62-4)	0.34
RI〇YPEL3〇ID〇036075	RI	2.2	2.1	2.3	0.36	(0.12-1.1)	0.072		1.2	(0.49-3.2)	0.65
RI〇ZNF226〇ID〇050292	RI	7.2	7.1	7.3	1.1	(0.4-3)	0.86		1.4	(0.54-3.5)	0.51
Note: italicized and bold, statistically significant.
Abbreviations: DEAS, differential expression alternative splicing; OS,overall survival; DFS,disease free survival; ICC, intrahepatic cholangiocarcinoma; HR, hazard ratio; 95% CI, 95% confidence interval.
