# Supplementary material for: Alternative Splicing-Based Differences Between Hepatocellular Carcinoma and Intrahepatic Cholangiocarcinoma: Genes, Immune Microenvironment, and Survival Prognosis
Source: Front Oncol. 2021 Oct 25;11:731993. doi: 10.3389/fonc.2021.731993 (PMC8574058; doi:10.3389/fonc.2021.731993)
Supplement: Supplementary file 1 [file DataSheet_1.zip › Table S12.xlsx]

## Sheet: Supplementary Table S12
Supplementary Table S12. General characteristics of prognostic predictors for HCC and ICC
Tumor types	Model	Formula
HCC	OS	AT〇AIFM2〇ID〇012029*(-0.619)+AP〇OGFOD2〇ID〇025005*(0.687)+RI〇PIGQ〇ID〇032906*(0.496)+AA〇ADHFE1〇ID〇084004*(0.618)+AP〇SLC25A25〇ID〇087692*(0.841)
	DFS	AT〇MORN1〇ID〇000252*(0.501)+AP〇ETNK2〇ID〇009466*(-0.624)+AD〇PROX1〇ID〇009790*(-0.872)+RI〇UBE3B〇ID〇024312*(0.662)+AT〇ABLIM2〇ID〇068745*(0.510)+AA〇ADHFE1〇ID〇084004*(1.027)
ICC	OS	AT〇EFCAB2〇ID〇010479*(-3.638)+AP〇ISLR〇ID〇031677*(-2.671)+AD〇PIR〇ID〇088558*(4.157)
	DFS	AT〇ZNF124〇ID〇010516*(2.525)+AT〇DIDO1〇ID〇060093*(-2.640)+AD〇PIR〇ID〇088558*(3.931)
Abbreviations: HCC, hepatocellular carcinoma; ICC, intrahepatic cholangiocarcinoma; OS, overall survival; DFS, disease free survival.
