# Supplementary material for: Alternative Splicing-Based Differences Between Hepatocellular Carcinoma and Intrahepatic Cholangiocarcinoma: Genes, Immune Microenvironment, and Survival Prognosis
Source: Front Oncol. 2021 Oct 25;11:731993. doi: 10.3389/fonc.2021.731993 (PMC8574058; doi:10.3389/fonc.2021.731993)
Supplement: Supplementary file 1 [file DataSheet_1.zip › Table S3 + Table S4.xlsx]

## Sheet: Supplementary Table S3
Table S3. The complete information of the filtered DEAS events in HCC
Symbol	splice_type	exons	from_exon	to_exon	novel_splice	pct_with_values	psi_range	std_psi	logFC	AveExpr	t	P.Value	adj.P.Val	B	MeanT	MeanN	TvsN	Log	Change
MORN1	AT	8	null	null	0	0.9097	1	0.2101	0.11654	0.167143	3.73135	0.000221814	0.0016459	-1.67688	0.1829	0.0663604	2.75617	1.46266	up
MORN1	AT	13	null	null	0	0.9097	0.9359	0.1588	0.0868732	0.151202	3.5209	0.000486363	0.00324763	-2.4144	0.162948	0.076075	2.14194	1.09892	up
ACOT7	AP	3	null	null	0	1	0.9486	0.2557	-0.280191	0.298017	-7.60361	2.17543e-13	1.43208e-11	18.4835	0.26362	0.54381	0.484764	-1.04464	down
ERRFI1	RI	3.3	3.2	3.4	0	0.9715	0.9785	0.1744	0.131631	0.240285	4.97222	1.00426e-06	1.50411e-05	3.47572	0.256869	0.125238	2.05105	1.03636	up
PADI4	AT	17	null	null	0	0.9525	0.8577	0.1991	-0.296478	0.177794	-10.7409	1.3039e-23	4.1517e-21	41.8262	0.141133	0.437611	0.322507	-1.6326	down
CLSPN	AT	25	null	null	0	1	0.7725	0.1931	0.194233	0.261132	6.85621	2.78135e-11	1.24012e-09	13.7101	0.284977	0.0907437	3.14046	1.65098	up
MYCL	AT	1.4	null	null	0	1	0.5413	0.0876	0.0712031	0.123652	5.3713	1.34716e-07	2.5225e-06	5.41799	0.132393	0.0611896	2.16365	1.11347	up
IPO13	AP	16.1	null	null	0	0.981	1	0.1828	0.114272	0.171498	3.97841	8.30259e-05	0.000705833	-0.74667	0.185521	0.0712489	2.60384	1.38064	up
ECHDC2	AT	9.2	null	null	0	1	0.3093	0.0583	0.0632245	0.105561	7.42861	6.99788e-13	4.26091e-11	17.3322	0.113322	0.0500979	2.26202	1.17761	up
SCP2	ES	12	11	13	0	1	0.9735	0.2535	0.237673	0.260542	6.31607	7.32606e-10	2.38329e-08	10.5026	0.289719	0.0520458	5.56661	2.4768	up
TMEM59	AP	4.1	null	null	0	1	0.9815	0.1921	-0.302796	0.234632	-11.6668	3.51906e-27	2.058e-24	49.9661	0.19746	0.500256	0.394717	-1.34111	down
FGGY	AP	2	null	null	0	0.7791	0.5779	0.1144	-0.175448	0.0795239	-11.4474	1.82634e-25	7.69419e-23	46.1146	0.0519125	0.22736	0.228327	-2.13083	down
ROR1	AT	8.2	null	null	0	0.8646	0.9509	0.1476	0.0600142	0.108114	2.57316	0.0105064	0.0404677	-5.21263	0.116305	0.0562913	2.06614	1.04694	up
GBP2	AP	4.1	null	null	0	0.9359	1	0.2684	0.33471	0.468892	8.93046	2.1614e-17	2.86067e-15	27.6138	0.51211	0.1774	2.88676	1.52945	up
GSTM2	AT	13	null	null	0	1	0.7528	0.126	0.0986936	0.159551	5.17263	3.70055e-07	6.25809e-06	4.43827	0.171666	0.0729729	2.35247	1.23418	up
ADORA3	AT	3	null	null	0	1	1	0.2111	0.294733	0.495065	10.3545	2.33638e-22	6.60425e-20	38.9293	0.531248	0.236515	2.24615	1.16746	up
PDE4DIP	AP	13.1	null	null	0	0.943	1	0.2514	0.218986	0.327921	5.91679	7.53627e-09	1.92011e-07	8.23288	0.356484	0.137498	2.59265	1.37443	up
PDE4DIP	AT	11.2	null	null	0	1	0.5227	0.0974	-0.118813	0.111218	-8.56208	2.59772e-16	2.85261e-14	25.1296	0.0966324	0.215446	0.448523	-1.15675	down
RNF115	ES	3	2	4	0	0.8812	0.7458	0.1352	-0.232228	0.178755	-13.0734	6.20419e-32	5.7784e-29	60.926	0.14752	0.379748	0.388468	-1.36413	down
FMO5	ES	7.2	6	8	0	0.7553	0.6065	0.1194	-0.16687	0.116184	-8.95493	4.04631e-17	5.13901e-15	27.1407	0.0951837	0.262054	0.363221	-1.46108	down
FMO5	RI	2.2:2.3	2.1	2.4	0	0.9406	1	0.1286	0.115364	0.160622	5.92417	7.24949e-09	1.85834e-07	8.27997	0.175396	0.0600319	2.92171	1.54681	up
SLC50A1	AP	1	null	null	0	0.9976	0.7402	0.0832	-0.12674	0.110078	-11.099	4.74763e-25	1.8368e-22	45.089	0.0944789	0.221219	0.427084	-1.22741	down
NR1I3	AT	6.8	null	null	0	0.9976	0.8862	0.1755	0.227618	0.280566	9.34575	7.26829e-19	1.22668e-16	30.9507	0.308581	0.0809625	3.8114	1.93032	up
NR1I3	RI	6.5:6.6	6.4	6.7	0	0.9525	0.9828	0.2025	0.241586	0.346178	8.34067	1.44967e-15	1.3994e-13	23.4384	0.377184	0.135598	2.78164	1.47593	up
NR1I3	RI	6.5	6.4	6.6	0	0.9454	0.9808	0.2253	0.310795	0.429484	10.0304	4.22107e-21	9.82844e-19	36.0689	0.469695	0.1589	2.95591	1.5636	up
NR1I3	RI	6.2:6.3	6.1	6.4	0	0.9382	1	0.1955	0.203439	0.24561	7.10575	6.27781e-12	3.235e-10	15.1829	0.272146	0.0687062	3.961	1.98587	up
NR1I3	RI	6.2:6.3:6.4:6.5	6.1	6.6	0	0.8646	1	0.3076	0.428047	0.497047	9.9316	1.41725e-20	3.15393e-18	34.9144	0.553534	0.125487	4.4111	2.14114	up
NR1I3	RI	6.2:6.3:6.4:6.5:6.6	6.1	6.7	0	0.9121	0.9992	0.2623	0.263111	0.278492	6.84093	3.40928e-11	1.49883e-09	13.5233	0.313574	0.0504625	6.21399	2.63552	up
NR1I3	RI	6.2	6.1	6.3	0	0.905	0.9837	0.2347	0.349078	0.555419	11.1293	7.19658e-25	2.74201e-22	44.7018	0.602618	0.25354	2.37682	1.24903	up
FMO3	ES	3	2	4	0	0.9359	1	0.133	0.0771241	0.139494	3.87671	0.000125616	0.00101052	-1.14291	0.149637	0.0725125	2.0636	1.04516	up
LAMC2	AT	22.2	null	null	0	0.9881	0.9852	0.2926	0.240324	0.428946	5.50651	6.70474e-08	1.37723e-06	6.0974	0.45883	0.218506	2.09985	1.07029	up
ETNK2	AP	3	null	null	0	0.9359	0.8309	0.1772	-0.270078	0.223819	-11.3712	7.35588e-26	3.49016e-23	46.9604	0.188495	0.458573	0.411047	-1.28263	down
FAM72A	AP	3.1	null	null	0	0.9834	1	0.2705	0.371229	0.535092	9.68469	5.46653e-20	1.09101e-17	33.5366	0.579446	0.208217	2.78289	1.47658	up
FAM72A	AT	2	null	null	0	1	0.8896	0.2126	-0.363549	0.339994	-13.4005	6.09074e-34	6.65929e-31	65.4699	0.295364	0.658913	0.448259	-1.1576	down
FAM72A	AT	6	null	null	0	1	0.9042	0.2226	0.389673	0.633802	13.8655	8.13676e-36	1.13675e-32	69.7713	0.681639	0.291967	2.33465	1.2232	up
NEK2	AT	7.2	null	null	0	1	0.9524	0.2025	-0.373784	0.294223	-15.0279	1.382e-40	2.89623e-37	80.7244	0.248337	0.622121	0.399178	-1.3249	down
PROX1	AD	1.2	1.1	2.1	0	0.7838	1	0.2067	0.109218	0.176121	3.31242	0.0010367	0.00608114	-3.06801	0.191877	0.0826591	2.32131	1.21494	up
TMEM63A	ES	00:10:11.100000	9.2	11.2	0	0.8717	0.6813	0.1258	0.0845189	0.137696	4.32054	2.0497e-05	0.000214355	0.607906	0.149165	0.0646457	2.30742	1.20628	up
KIAA1217	AP	3	null	null	0	0.753	0.7017	0.1266	0.0778714	0.118029	3.87999	0.000129093	0.00103319	-1.10771	0.129683	0.0518114	2.50298	1.32365	up
YME1L1	AA	3.1:3.2	2	3.3	0	0.9881	0.9955	0.2004	0.0868634	0.150197	2.75914	0.00607228	0.0259737	-4.75006	0.160999	0.0741354	2.17169	1.11882	up
CREM	AP	1	null	null	0	0.9881	0.8415	0.1766	0.195294	0.365073	7.5567	3.05192e-13	1.95783e-11	18.152	0.389358	0.194065	2.00633	1.00456	up
SLC25A16	ES	2.1:2.2	1	3	0	0.8622	1	0.27	0.383623	0.622575	9.73394	6.821e-20	1.35061e-17	33.3855	0.670244	0.286621	2.33843	1.22554	up
AIFM2	AT	10	null	null	0	1	0.8429	0.161	-0.170256	0.131599	-7.25036	2.25437e-12	1.24595e-10	16.1805	0.110698	0.280954	0.394006	-1.34371	down
CDH23	AT	72	null	null	0	1	0.7894	0.1807	-0.286897	0.20993	-12.0153	1.65812e-28	1.26353e-25	53.0062	0.17471	0.461606	0.378482	-1.4017	down
MICU1	AP	1	null	null	0	0.962	0.8998	0.2721	0.348508	0.547547	9.2665	1.55159e-18	2.43885e-16	30.2078	0.592156	0.243648	2.43037	1.28118	up
ADK	AP	1	null	null	0	0.9762	0.9106	0.1567	0.18634	0.339191	8.3843	1.00991e-15	1.00788e-13	23.792	0.362667	0.176327	2.05678	1.04039	up
TMEM254	ES	04:05:00	3	6	0	0.9477	1	0.1487	0.0785203	0.124772	3.36779	0.000837629	0.00510515	-2.91715	0.134746	0.0562255	2.39652	1.26094	up
PANK1	AP	1	null	null	0	0.9644	0.9765	0.1775	0.153096	0.252125	5.77471	1.62025e-08	3.8657e-07	7.48334	0.271669	0.118573	2.29115	1.19607	up
EXOC6	AP	1	null	null	0	0.7577	0.6092	0.1006	-0.0712761	0.0711176	-4.03177	7.05524e-05	0.000613903	-0.439335	0.0626897	0.133966	0.467953	-1.09556	down
CYP2C8	AD	1.2	1.1	2.1	0	0.8717	0.7586	0.1194	0.108993	0.185682	6.08888	3.05805e-09	8.45993e-08	9.12436	0.200934	0.0919417	2.18545	1.12793	up
SORBS1	ES	14:16:00	13	17	0	0.7815	1	0.1966	0.148692	0.186266	4.72711	3.48526e-06	4.53878e-05	2.33971	0.207647	0.0589545	3.52215	1.81646	up
HPS1	AT	10.2	null	null	0	1	0.4742	0.0805	0.0776473	0.138267	6.60312	1.32097e-10	5.07927e-09	12.181	0.147799	0.0701521	2.10684	1.07508	up
ERLIN1	RI	1.2	1.1	1.3	0	0.7933	0.5813	0.1111	-0.164799	0.17072	-10.6361	1.06973e-22	3.24102e-20	39.7887	0.146108	0.310907	0.469941	-1.08945	down
ACSL5	AP	3	null	null	0	0.9097	1	0.2994	0.352177	0.551255	8.30991	2.0921e-15	1.98529e-13	23.0869	0.599008	0.246831	2.42679	1.27905	up
VTI1A	AT	8	null	null	0	1	0.7869	0.143	-0.188476	0.191793	-9.27603	1.23129e-18	1.98495e-16	30.4278	0.168655	0.357131	0.47225	-1.08238	down
FGFR2	AT	26	null	null	0	0.9952	0.9617	0.265	0.172968	0.249285	4.42593	1.24994e-05	0.000138835	1.04768	0.270628	0.0976604	2.77112	1.47047	up
TACC2	ES	14	13	15.1	0	0.8717	0.5709	0.0929	0.0642354	0.118159	4.2067	3.32663e-05	0.000322233	0.205073	0.12576	0.061525	2.04405	1.03143	up
BCCIP	AT	8.2	null	null	0	1	0.4057	0.0652	0.0624937	0.115059	6.44452	3.42822e-10	1.20742e-08	11.2462	0.122731	0.0602375	2.03745	1.02677	up
SLC25A22	AP	1	null	null	0	0.905	0.8081	0.1414	0.137262	0.188107	6.32936	7.52498e-10	2.42603e-08	10.519	0.205655	0.0683933	3.00695	1.5883	up
PIDD	AP	1	null	null	0	0.8147	0.9487	0.2372	0.245291	0.311751	4.97863	1.05707e-06	1.57384e-05	3.76939	0.329604	0.084313	3.90929	1.96691	up
CHID1	AP	3.1	null	null	0	0.9881	0.991	0.2952	0.334452	0.518637	7.88836	3.20632e-14	2.55966e-12	20.3742	0.560227	0.225775	2.48135	1.31113	up
IGF2	AP	6.1	null	null	0	0.8504	0.9898	0.2197	0.151778	0.227855	4.57668	6.68019e-06	7.98416e-05	1.66647	0.249667	0.0978896	2.5505	1.35078	up
IGF2	AP	5	null	null	0	0.8504	1	0.338	0.442257	0.443954	9.33895	1.43767e-18	2.28817e-16	30.3109	0.507512	0.0652542	7.77746	2.9593	up
IGF2	AP	1	null	null	0	0.8504	1	0.3808	-0.602647	0.318176	-12.0644	4.78015e-28	3.43447e-25	52.0022	0.231568	0.834215	0.277588	-1.84898	down
PGAP2	ES	8	6	10	0	0.8219	1	0.1017	0.0824305	0.126773	5.19472	3.65922e-07	6.21326e-06	4.50182	0.138328	0.0558978	2.47466	1.30723	up
MDK	AP	1.1	null	null	0	1	0.8442	0.1584	-0.248999	0.225675	-11.714	2.33308e-27	1.3969e-24	50.375	0.195107	0.444106	0.439326	-1.18664	down
SLC3A2	AP	1	null	null	0	1	0.8008	0.1003	0.0961338	0.153493	6.42055	3.95371e-10	1.37516e-08	11.1065	0.165294	0.0691604	2.39001	1.25702	up
BAD	RI	1.2	1.1	1.3	0	1	0.3598	0.0646	-0.0890067	0.0891471	-9.93073	7.23478e-21	1.65394e-18	35.5216	0.0782204	0.167227	0.46775	-1.09619	down
LTBP3	AP	17	null	null	0	0.981	0.9037	0.1687	0.159766	0.246497	6.33042	6.86929e-10	2.2434e-08	10.5775	0.266102	0.106336	2.50246	1.32335	up
NUDT8	RI	3.2	3.1	3.3	0	1	0.5301	0.0612	0.0671411	0.11787	7.5495	3.12862e-13	2.00192e-11	18.1254	0.126112	0.0589708	2.13855	1.09663	up
ANO1	ES	17	16	18	0	0.753	1	0.2686	0.183791	0.230515	4.53087	8.55571e-06	9.97189e-05	1.46302	0.259173	0.0753826	3.43811	1.78161	up
NUMA1	AP	2	null	null	0	0.8242	0.6157	0.1425	0.100587	0.183264	4.62348	5.49124e-06	6.73601e-05	1.8691	0.198038	0.0974511	2.03218	1.02303	up
LRTOMT	RI	6.2	6.1	6.3	0	0.9097	0.7235	0.107	0.0700742	0.130572	4.18355	3.62405e-05	0.000345993	0.0973929	0.138862	0.0687881	2.0187	1.01342	up
ARAP1	AP	2	null	null	0	0.9596	0.8397	0.1691	0.156715	0.213604	6.37975	5.264e-10	1.77207e-08	10.8327	0.233717	0.0770021	3.0352	1.60179	up
SLCO2B1	AP	1	null	null	0	0.9216	1	0.3055	0.340642	0.563482	7.70467	1.30409e-13	8.96009e-12	19.0034	0.609027	0.268385	2.26923	1.1822	up
TSKU	AP	2	null	null	0	1	0.9867	0.2622	0.188565	0.271881	4.77271	2.57517e-06	3.4799e-05	2.56441	0.29503	0.106465	2.77116	1.47049	up
SMCO4	AP	1	null	null	0	0.9976	0.9527	0.2506	0.375638	0.554668	11.2369	1.4656e-25	6.35439e-23	46.2577	0.600901	0.225263	2.66756	1.41552	up
APOA1	RI	1.3:1.4	1.2	1.5	0	0.9644	0.708	0.158	0.211747	0.348227	9.57901	1.353e-19	2.55818e-17	32.6244	0.375116	0.163369	2.29613	1.1992	up
APOA1	RI	1.2:1.3:1.4	1.1	1.5	0	0.9786	0.4057	0.0658	0.0553327	0.0986585	5.59056	4.31739e-08	9.39181e-07	6.52647	0.105593	0.0502604	2.10092	1.07102	up
TMEM218	ES	4.3:4.4:5.1	4.2	5.2	0	0.829	0.8443	0.1417	0.0909953	0.15256	3.82027	0.000160157	0.00124574	-1.25994	0.163332	0.0723368	2.25794	1.17501	up
ETS1	AP	1	null	null	0	0.8314	0.4921	0.0998	0.0884293	0.127785	5.86113	1.13549e-08	2.79601e-07	7.8607	0.140612	0.052183	2.6946	1.43007	up
NINJ2	AP	3	null	null	0	0.9857	0.8608	0.165	0.091046	0.144503	3.77403	0.000186036	0.00141251	-1.51933	0.155854	0.0648083	2.40485	1.26595	up
SLCO1A2	AP	3.1	null	null	0	0.9929	0.9267	0.1807	-0.151397	0.0913013	-5.48708	7.40356e-08	1.4942e-06	6.00038	0.0725718	0.223969	0.324026	-1.62582	down
SLCO1A2	AT	15.2	null	null	0	0.9192	0.9737	0.2581	0.114809	0.180088	2.84757	0.00465918	0.0209597	-4.49482	0.195077	0.0802681	2.43032	1.28115	up
TWF1	ES	3	2	4	0	0.829	0.4792	0.0487	-0.0591764	0.0634142	-8.23615	4.52557e-15	3.96531e-13	22.3613	0.0549866	0.114163	0.48165	-1.05394	down
TROAP	AT	10.2	null	null	0	0.981	0.9491	0.2092	-0.404914	0.34484	-14.5454	1.82647e-38	3.28072e-35	75.9125	0.300553	0.705467	0.426034	-1.23096	down
TROAP	AT	2.8	null	null	0	0.981	0.7985	0.1694	0.23337	0.38939	9.26554	1.42809e-18	2.2874e-16	30.3406	0.414915	0.181545	2.28546	1.19249	up
TROAP	AT	13	null	null	0	0.981	0.6437	0.1208	0.171517	0.265751	9.52795	1.88398e-19	3.53555e-17	32.3483	0.28451	0.112993	2.51795	1.33225	up
FAM186B	AT	8	null	null	0	0.8551	1	0.1328	0.112648	0.18384	5.14148	4.6686e-07	7.65329e-06	4.32124	0.197033	0.0843846	2.33494	1.22338	up
NR4A1	AP	2	null	null	0	1	0.9949	0.247	0.261124	0.361001	7.1927	3.27678e-12	1.76827e-10	15.8124	0.393057	0.131933	2.97921	1.57493	up
KRT8	AP	1.1	null	null	0	1	0.9867	0.1743	0.0941286	0.145498	3.58356	0.000381918	0.0026443	-2.1974	0.157054	0.062925	2.49589	1.31955	up
CSAD	AP	6.1	null	null	0	0.791	0.9268	0.2076	0.227355	0.396522	5.46931	9.4716e-08	1.85563e-06	6.07435	0.415219	0.187864	2.21021	1.14418	up
MFSD5	AP	1	null	null	0	0.9311	1	0.1621	0.0841368	0.129473	3.36946	0.000834325	0.00508773	-2.89314	0.139903	0.0557667	2.50873	1.32696	up
CALCOCO1	RI	14.3	14.2	14.4	0	0.9881	0.998	0.1841	0.230321	0.314713	8.81536	4.18089e-17	5.25685e-15	26.9395	0.343354	0.113033	3.03764	1.60295	up
ITGA7	ES	29	28	30	0	0.9596	0.908	0.2065	-0.309237	0.283138	-10.9569	2.09124e-24	7.62152e-22	43.6528	0.24593	0.555167	0.442984	-1.17467	down
CDK2	RI	1.2	1.1	1.3	0	0.8812	1	0.1214	0.0803763	0.136199	4.24758	2.78957e-05	0.000277929	0.30314	0.147212	0.0668362	2.20259	1.1392	up
SUOX	AP	5.1	null	null	0	0.9382	1	0.1656	0.132575	0.234682	5.18043	3.67589e-07	6.23315e-06	4.47118	0.25139	0.118815	2.11581	1.08121	up
MYL6B	RI	7.2	7.1	7.3	0	0.9264	0.8253	0.1086	0.112926	0.192393	6.4016	4.78863e-10	1.62291e-08	11.0185	0.204559	0.0916333	2.23237	1.15857	up
SLC39A5	AP	3.1	null	null	0	0.8812	1	0.2072	0.183251	0.299613	6.02521	4.34846e-09	1.1662e-07	8.77941	0.325109	0.141858	2.29179	1.19647	up
GALNT4	AP	1	null	null	0	0.8361	0.8923	0.1453	0.0983616	0.174781	4.40648	1.43053e-05	0.000156474	0.957163	0.188703	0.0903413	2.08878	1.06266	up
ANKS1B	AT	32.3	null	null	0	0.9382	0.6707	0.1224	0.0723963	0.12409	3.78821	0.000177287	0.00135468	-1.43227	0.132746	0.06035	2.19961	1.13725	up
UBE3B	RI	8.2:8.3	8.1	8.4	0	0.848	1	0.2664	0.137361	0.20046	2.87469	0.00430697	0.0196958	-4.28906	0.214984	0.0776229	2.7696	1.46968	up
VPS29	ES	3.1	1	5	0	1	0.7083	0.1497	0.145475	0.223052	6.70967	6.89212e-11	2.81815e-09	12.8192	0.240911	0.0954354	2.52433	1.3359	up
OGFOD2	AP	1	null	null	0	1	0.9821	0.1103	0.109481	0.201191	6.95334	1.51194e-11	7.21457e-10	14.3089	0.214631	0.10515	2.04119	1.02941	up
OGFOD2	ES	6.3:8.1:8.2	6.2	8.3	0	0.9881	0.4998	0.0952	0.0902195	0.140513	6.53835	1.9815e-10	7.38205e-09	11.7942	0.151498	0.0612787	2.47228	1.30584	up
MCF2L	AP	8	null	null	0	0.8551	1	0.2299	0.210105	0.323723	5.76151	1.89557e-08	4.47586e-07	7.41283	0.349437	0.139332	2.50795	1.32651	up
F7	ES	3.1:3.2:4.1:4.2:4.3	1	4.4	0	0.753	0.9945	0.2651	0.414439	0.637931	10.6793	9.89266e-23	3.10964e-20	39.9433	0.692352	0.277913	2.49126	1.31687	up
CCNB1IP1	ES	6	5	8	0	0.9952	0.9703	0.1639	0.118557	0.220623	4.75184	2.84442e-06	3.7906e-05	2.46923	0.235252	0.116696	2.01595	1.01146	up
OSGEP	RI	4.3	4.2	4.4	0	1	0.7041	0.1063	0.081746	0.140057	5.07925	5.88733e-07	9.38799e-06	3.98888	0.150092	0.0683458	2.19606	1.13492	up
RNASE4	AP	1.1	null	null	0	1	0.9832	0.2231	0.156222	0.264416	4.80155	2.24853e-06	3.08813e-05	2.69508	0.283594	0.127373	2.22649	1.15477	up
METTL17	RI	9.2	9.1	9.3	0	1	0.4241	0.0646	0.0571729	0.102608	5.97303	5.25205e-09	1.3772e-07	8.57699	0.109627	0.0524542	2.08996	1.06348	up
NDRG2	ES	4.5:4.6	4.1	5.2	0	0.8741	0.6099	0.1167	0.081851	0.14054	4.61049	5.69585e-06	6.96322e-05	1.81697	0.152061	0.0702104	2.1658	1.1149	up
PABPN1	RI	5.2	5.1	5.3	0	1	0.4677	0.0934	0.0904399	0.166598	6.56081	1.70661e-10	6.39691e-09	11.9298	0.1777	0.0872604	2.03644	1.02605	up
DCAF11	AP	1.1	null	null	0	0.9501	0.939	0.203	0.240039	0.406512	8.38542	1.08457e-15	1.05712e-13	23.7273	0.437652	0.197612	2.2147	1.14711	up
FITM1	AP	2.1	null	null	0	0.9311	0.8142	0.1627	0.153675	0.183835	6.45842	3.41404e-10	1.2058e-08	11.2614	0.204156	0.0504812	4.04419	2.01585	up
CTAGE5	AP	1	null	null	0	0.9572	0.6879	0.1332	-0.195158	0.142506	-10.4422	1.44254e-22	4.31851e-20	39.4273	0.118046	0.313204	0.376899	-1.40775	down
L3HYPDH	AP	2	null	null	0	0.9739	0.6647	0.104	0.0801316	0.126628	5.17443	3.71581e-07	6.27124e-06	4.43773	0.13675	0.0566188	2.41528	1.27219	up
SRSF5	AA	8.1	7.2	8.2	0	1	0.7034	0.1442	0.146392	0.273172	7.00921	1.06173e-11	5.22493e-10	14.6563	0.291144	0.144752	2.01133	1.00815	up
COQ6	RI	10.2	10.1	10.3	0	0.9976	0.9847	0.143	0.116787	0.178128	5.36723	1.3776e-07	2.57183e-06	5.39662	0.192502	0.0757146	2.54247	1.34623	up
ENTPD5	AT	18	null	null	0	1	0.4325	0.0721	0.0768982	0.138333	7.57648	2.61082e-13	1.70089e-11	18.3037	0.147773	0.070875	2.08498	1.06004	up
ALDH6A1	AP	7.1	null	null	0	1	0.9664	0.2633	0.235204	0.357007	5.96373	5.53353e-09	1.44302e-07	8.52602	0.385881	0.150677	2.56098	1.3567	up
GSTZ1	AP	4	null	null	0	0.9929	0.8656	0.2803	-0.553321	0.239833	-16.5195	9.1333e-47	1.14838e-42	94.9285	0.171381	0.724702	0.236485	-2.08018	down
GSTZ1	AP	1	null	null	0	0.9929	0.8656	0.273	0.536744	0.744784	16.4113	2.61264e-46	1.6425e-42	93.8793	0.811186	0.274442	2.95577	1.56353	up
SERPINA1	ES	1.2:2.1:2.2:2.3:2.4	1.1	2.5	0	0.7862	1	0.2942	0.183928	0.263633	4.03443	6.92647e-05	0.000605002	-0.549073	0.291883	0.107955	2.70374	1.43496	up
SERPINA1	ES	1.2:2.1:2.2:2.3	1.1	2.4	0	0.8266	1	0.2776	0.170389	0.215444	3.92554	0.000105881	0.000872412	-0.958545	0.240238	0.0698489	3.43939	1.78215	up
SERPINA1	AA	2.1:2.2:2.3	1.1	2.4	0	0.9739	0.9514	0.2323	0.402088	0.706608	13.4933	3.61416e-34	4.3002e-31	65.9989	0.757265	0.355177	2.13208	1.09226	up
GSKIP	AD	1.2	1.1	2.2	0	0.9929	0.9935	0.2195	0.0840783	0.148821	2.52705	0.0119003	0.0446784	-5.35412	0.159222	0.0751437	2.1189	1.08332	up
ADSSL1	AP	13.1	null	null	0	0.886	0.9763	0.1993	0.155225	0.257791	5.03417	7.75941e-07	1.19726e-05	3.75522	0.278488	0.123263	2.2593	1.17587	up
SHF	AP	1	null	null	0	0.9644	0.9363	0.1689	0.11192	0.150646	4.43229	1.22531e-05	0.000136522	1.07014	0.164895	0.052975	3.1127	1.63817	up
DUT	AP	3.1	null	null	0	0.981	0.8136	0.1477	0.1919	0.263883	9.23078	1.88104e-18	2.93805e-16	30.0124	0.287933	0.0960333	2.99826	1.58413	up
TPM1	AA	2.1	1	2.2	0	0.8147	1	0.1649	0.104721	0.182716	3.6765	0.000277941	0.00200672	-1.76679	0.194977	0.0902568	2.16025	1.1112	up
NEIL1	ES	00:05:06.100000	4	6.2	0	0.7933	1	0.1748	0.178209	0.293642	5.87397	1.10678e-08	2.72865e-07	8.02929	0.313315	0.135106	2.31903	1.21352	up
NRG4	AT	18	null	null	0	1	0.5855	0.1397	-0.107924	0.100339	-5.13595	4.44457e-07	7.34347e-06	4.2609	0.0870901	0.195015	0.446582	-1.163	down
ST20	AP	2	null	null	0	1	0.5705	0.0819	0.0615729	0.105687	4.95756	1.06713e-06	1.58694e-05	3.41404	0.113246	0.0516729	2.19159	1.13198	up
FAM154B	AT	6.2	null	null	0	0.8409	0.8361	0.174	0.0792832	0.126831	2.57986	0.0103205	0.0398662	-5.08933	0.135533	0.05625	2.40948	1.26872	up
ACAN	AT	18	null	null	0	0.9335	0.9873	0.3225	0.347129	0.541127	6.147	2.07213e-09	5.93988e-08	9.65635	0.572426	0.225297	2.54076	1.34526	up
LRRC28	AD	1.2	1.1	2	0	0.8361	0.4997	0.0913	-0.146575	0.114616	-12.2634	1.14198e-28	8.97417e-26	53.4531	0.0939336	0.240509	0.390562	-1.35638	down
DECR2	AA	7.1	6	7.2	0	0.9762	0.8266	0.1167	0.0757583	0.137354	4.29505	2.22103e-05	0.000229278	0.500116	0.146898	0.0711396	2.06492	1.04609	up
DECR2	ES	3	2	4.1	0	0.9406	0.6034	0.0993	0.0525347	0.0979407	3.43718	0.000655631	0.00418456	-2.69666	0.104831	0.0522958	2.00457	1.00329	up
PIGQ	RI	6.2	6.1	6.3	0	0.9002	0.8695	0.1185	0.078326	0.12251	4.27403	2.48219e-05	0.000251895	0.412585	0.133058	0.0547319	2.43109	1.2816	up
IL32	ES	1.4:1.5	1.1	1.9	0	1	0.7008	0.1323	0.08781	0.150214	4.39022	1.46044e-05	0.000159677	0.898158	0.160993	0.0731833	2.19986	1.13741	up
TRAP1	AP	9.1	null	null	0	0.9762	1	0.1938	0.164185	0.247183	5.63775	3.36667e-08	7.53947e-07	6.76921	0.267868	0.103683	2.58352	1.36934	up
LYRM1	AP	3	null	null	0	0.9501	0.7989	0.1781	0.215391	0.312428	8.55547	3.1957e-16	3.44902e-14	24.9357	0.34037	0.124979	2.72342	1.44542	up
NPIPB3	AP	8.1	null	null	0	0.9739	0.9668	0.1991	0.151664	0.256302	5.07024	6.23019e-07	9.86591e-06	3.93752	0.27546	0.123796	2.22511	1.15388	up
SULT1A2	ES	1.2:1.3:1.4:2.1:2.2:2.3:3:4	1.1	5.2	1	0.8029	0.8118	0.1767	0.097029	0.17364	3.48428	0.00056321	0.00366014	-2.52171	0.18772	0.0906913	2.06988	1.04955	up
KIF22	AD	1.2:1.3	1.1	2.2	0	0.8242	1	0.2201	-0.199281	0.137219	-4.93534	1.29396e-06	1.87871e-05	3.42598	0.117228	0.316509	0.370378	-1.43293	down
INO80E	ES	7:8:9:10	6.3	11	0	1	0.7508	0.1736	0.114794	0.207729	4.361	1.65935e-05	0.000178694	0.776012	0.221821	0.107027	2.07257	1.05142	up
C16orf58	RI	8.3	8.2	8.4	0	0.9786	0.6795	0.0807	0.0521197	0.0973123	4.19141	3.45024e-05	0.000331537	0.0795638	0.103861	0.0517417	2.00731	1.00526	up
CX3CL1	AP	2.1	null	null	0	1	0.9869	0.1401	0.0782699	0.12712	3.65186	0.000295898	0.00211691	-1.95781	0.136728	0.0584583	2.3389	1.22583	up
CES3	AP	10	null	null	0	0.8337	0.9866	0.1821	0.185673	0.238926	6.95756	1.8727e-11	8.70557e-10	14.1354	0.26529	0.079617	3.33208	1.73642	up
COG4	ES	9	8	10	0	0.943	0.5876	0.1105	0.0636623	0.108346	3.8747	0.000126499	0.00101664	-1.15011	0.116673	0.0530104	2.20094	1.13812	up
BCAR1	AP	4.1	null	null	0	0.8337	1	0.1749	0.0712431	0.126048	2.50704	0.0126657	0.0469001	-5.34717	0.135504	0.0642605	2.10866	1.07633	up
CDK10	RI	10.2	10.1	10.3	0	0.9905	0.9121	0.16	0.192327	0.331074	8.44021	6.47549e-16	6.72889e-14	24.2283	0.354929	0.162602	2.1828	1.12618	up
ENO3	AT	9.2	null	null	0	1	0.9296	0.1854	0.284396	0.303685	11.3581	5.08953e-26	2.46128e-23	47.3087	0.338598	0.0542021	6.24695	2.64315	up
CLDN7	AP	1	null	null	0	0.8717	0.8392	0.2112	0.179853	0.218809	5.48725	8.02554e-08	1.59484e-06	5.96703	0.242684	0.0628311	3.86248	1.94953	up
VAMP2	RI	5.2	5.1	5.3	0	1	0.4828	0.0719	0.0638729	0.108946	5.94815	6.03848e-09	1.56707e-07	8.44078	0.116787	0.0529146	2.20709	1.14215	up
PEMT	AP	1.1	null	null	0	1	0.9774	0.296	0.365187	0.410071	8.74074	6.98508e-17	8.68092e-15	26.4289	0.454902	0.0897146	5.07054	2.34214	up
TRIM16L	AP	6.1	null	null	0	0.8575	1	0.3422	0.370766	0.545641	6.76567	5.96644e-11	2.48003e-09	13.0727	0.588804	0.218038	2.70046	1.43321	up
RDM1	AT	6	null	null	0	0.8409	0.93	0.2307	0.381833	0.478232	8.27525	3.33306e-15	3.03683e-13	22.9561	0.505089	0.123257	4.09787	2.03487	up
CCL16	ES	02:03:00	1	4	0	1	0.9521	0.2725	0.181569	0.336661	4.48115	9.77223e-06	0.000112109	1.28294	0.358951	0.177381	2.02361	1.01693	up
CCL14	RI	5.5	5.4	5.6	0	0.9549	0.9792	0.245	0.290609	0.482305	8.24134	2.93417e-15	2.7328e-13	22.7415	0.519603	0.228994	2.26907	1.1821	up
CCL14	RI	5.3	5.2	5.4	0	0.7553	1	0.2469	0.261767	0.326486	7.14289	7.27501e-12	3.68098e-10	15.1154	0.365662	0.103895	3.51952	1.81538	up
PCGF2	AP	3.1	null	null	0	0.7886	0.7542	0.1338	0.0868565	0.129606	3.43308	0.000679092	0.00430697	-2.5101	0.138093	0.0512367	2.6952	1.43039	up
COASY	AD	1.2:1.3	1.1	1.5	0	0.8694	0.8956	0.1599	0.106628	0.142715	4.28714	2.36834e-05	0.000242594	0.470517	0.15727	0.0506413	3.10556	1.63485	up
CDK5RAP3	RI	2.2:2.3:2.4	2.1	2.5	0	0.9739	0.4706	0.0868	0.0865893	0.145987	6.83219	3.35024e-11	1.47546e-09	13.5317	0.156925	0.0703354	2.23109	1.15775	up
UBE2Z	AP	2.1	null	null	0	0.8717	0.7538	0.1302	0.0769359	0.130758	3.73733	0.000218236	0.00162458	-1.62984	0.14094	0.0640044	2.20204	1.13884	up
HLF	AP	1	null	null	0	0.8812	0.9191	0.2699	0.306359	0.534477	7.8822	4.29691e-14	3.36618e-12	20.1153	0.576212	0.269853	2.13528	1.09443	up
SRSF1	RI	3.2	3.1	3.3	0	0.9644	0.8105	0.1191	0.0998863	0.160526	5.5022	6.96409e-08	1.42033e-06	6.07278	0.173012	0.0731255	2.36596	1.24242	up
PSMC5	RI	2.2	2.1	2.3	0	0.9335	1	0.2099	0.240373	0.384247	7.62759	2.12482e-13	1.40613e-11	18.5557	0.413303	0.17293	2.39001	1.25701	up
GGA3	RI	14.2	14.1	14.3	0	0.8884	1	0.1761	0.145406	0.249029	5.14253	4.55548e-07	7.48737e-06	4.30864	0.26668	0.121274	2.19899	1.13684	up
GRB2	AP	3.1	null	null	0	0.9477	0.4956	0.1006	0.0940964	0.142518	6.27015	1.01219e-09	3.16982e-08	10.2034	0.154503	0.0604064	2.55772	1.35486	up
EXOC7	ES	00:07:08.100000	6	8.2	0	0.7886	1	0.2026	0.18262	0.210511	5.78984	1.73303e-08	4.11525e-07	7.48228	0.236431	0.0538114	4.3937	2.13544	up
SRSF2	RI	2.2:2.3:2.4	2.1	2.5	0	1	0.6422	0.0918	0.0641408	0.111169	4.638	4.80978e-06	6.00256e-05	1.96334	0.119043	0.0549021	2.16828	1.11655	up
AFMID	ES	7:8:9:10:11.1:11.2	6	12	0	0.9929	0.7309	0.1723	-0.217636	0.232709	-9.00182	1.01932e-17	1.42447e-15	28.3357	0.205785	0.423421	0.486006	-1.04095	down
AFMID	ES	8	6	12	1	0.9834	0.6954	0.1482	0.159717	0.218661	7.45852	5.89553e-13	3.64263e-11	17.5037	0.238574	0.0788563	3.02542	1.59714	up
BIRC5	ES	3	2.1	4	0	0.7648	0.6271	0.0991	-0.204101	0.198055	-4.17974	3.84094e-05	0.000364759	1.1345	0.195324	0.399425	0.489013	-1.03205	down
ENOSF1	ES	6	5	7	0	0.9477	0.6737	0.1288	0.092135	0.152966	4.74944	2.92594e-06	3.89305e-05	2.44778	0.164918	0.0727833	2.26588	1.18007	up
ANKRD29	AT	3.2	null	null	0	0.9905	0.9443	0.1764	0.218879	0.352142	8.85385	3.11444e-17	3.99586e-15	27.2304	0.37929	0.16041	2.3645	1.24153	up
RNF165	AT	8	null	null	0	0.9715	0.9421	0.286	0.322523	0.544184	7.88197	3.48473e-14	2.76437e-12	20.2953	0.585032	0.262508	2.22862	1.15615	up
HDHD2	ES	3	1	4.1	0	0.7791	1	0.1302	0.0844962	0.137921	3.83971	0.000150026	0.00117603	-1.19255	0.148483	0.0639868	2.32053	1.21445	up
ZCCHC2	AP	2.1	null	null	0	0.943	0.7568	0.2063	-0.216932	0.189102	-7.10563	6.30879e-12	3.23779e-10	15.1873	0.161321	0.378253	0.426489	-1.22942	down
PARD6G	AT	3	null	null	0	1	0.8461	0.2007	0.27074	0.414732	9.76246	2.76314e-20	5.83908e-18	34.1921	0.447969	0.177229	2.52762	1.33778	up
MBD3	AP	2.1	null	null	0	0.9691	0.6928	0.1136	0.100379	0.167022	6.09459	2.7152e-09	7.595e-08	9.22609	0.179769	0.0793896	2.26439	1.17912	up
ATP8B3	AT	29	null	null	0	1	0.8966	0.1578	-0.160675	0.153127	-7.19452	3.23849e-12	1.7537e-10	15.824	0.133402	0.294077	0.45363	-1.14041	down
DPP9	ES	5	3	6	0	0.8409	0.7719	0.1092	0.0613345	0.10772	3.45459	0.000624068	0.00401572	-2.60248	0.115973	0.0546386	2.12255	1.0858	up
2019-03-02	AP	2.1	null	null	0	0.9525	0.9351	0.1569	0.128839	0.234855	5.5277	6.13978e-08	1.27495e-06	6.197	0.251177	0.122338	2.05313	1.03783	up
FBXL12	ES	3.1:3.2	2.4	5	0	0.8551	0.7405	0.126	0.0832674	0.144532	4.30833	2.17011e-05	0.00022476	0.593713	0.155034	0.0717667	2.16025	1.1112	up
FBXL12	ES	3.2	2.4	5	0	0.8456	0.7425	0.1198	0.057733	0.107498	2.87678	0.00428016	0.0196045	-4.3411	0.114496	0.0567625	2.0171	1.01228	up
C19orf66	AP	2.1	null	null	0	0.9905	0.7742	0.1188	-0.144677	0.156915	-8.50899	3.93528e-16	4.17555e-14	24.7208	0.138971	0.283648	0.48994	-1.02932	down
ICAM3	RI	3.2	3.1	3.3	0	0.9857	0.9809	0.2683	0.296156	0.439364	7.70255	1.14834e-13	8.06629e-12	19.1161	0.476288	0.180131	2.64411	1.40278	up
QTRT1	RI	6.2	6.1	6.3	0	1	0.7435	0.1446	0.169449	0.28901	8.1879	3.83557e-15	3.4325e-13	22.4684	0.309812	0.140363	2.20723	1.14224	up
PRKCSH	AP	2.1	null	null	0	0.9596	1	0.1502	0.135953	0.216489	6.2325	1.24277e-09	3.76984e-08	10.0007	0.233574	0.0976213	2.39266	1.25861	up
ACP5	AP	3.1	null	null	0	0.7506	1	0.1448	-0.110589	0.101049	-4.98918	1.04735e-06	1.56306e-05	3.52623	0.0850876	0.195676	0.434839	-1.20145	down
HOOK2	AP	1	null	null	0	0.9074	0.6955	0.1482	0.117877	0.208206	5.14107	4.54987e-07	7.48502e-06	4.27844	0.223275	0.105398	2.11841	1.08298	up
CYP4F12	RI	12.2	12.1	12.3	0	0.9739	0.6826	0.1451	0.212701	0.242019	10.8865	3.21797e-24	1.15603e-21	43.1916	0.268676	0.055975	4.79994	2.26302	up
TPM4	AP	1	null	null	0	0.9715	0.7851	0.1467	-0.27502	0.151639	-15.3542	1.10089e-41	2.76849e-38	83.2611	0.116808	0.391827	0.29811	-1.74608	down
ZNF208	AT	5	null	null	0	0.8005	0.9337	0.2437	0.156696	0.258505	3.47645	0.000580011	0.00375529	-2.39312	0.274474	0.117778	2.33043	1.2206	up
SLC7A9	RI	7.2	7.1	7.3	0	0.9976	0.9795	0.2109	0.101471	0.180313	3.14649	0.00177976	0.00958161	-3.6295	0.192802	0.0913313	2.11102	1.07794	up
FXYD1	AP	3	null	null	0	0.924	0.59	0.1411	-0.200731	0.20448	-10.4517	1.66856e-22	4.9364e-20	39.284	0.177789	0.378521	0.469695	-1.0902	down
FXYD1	AA	5.1	4	5.2	0	0.8337	1	0.2318	0.164969	0.279102	4.63237	5.23958e-06	6.45564e-05	1.90308	0.303392	0.138423	2.19177	1.1321	up
ZNF567	AP	4	null	null	0	0.7577	0.9881	0.3443	0.325197	0.465915	4.66107	4.77202e-06	5.95839e-05	2.28498	0.493381	0.168184	2.93358	1.55266	up
ZFP36	AD	1.2	1.1	2	0	0.9549	0.6166	0.0813	0.0723363	0.116917	6.19151	1.58202e-09	4.66936e-08	9.7565	0.126251	0.0539146	2.34168	1.22755	up
TMEM145	AT	16	null	null	0	1	0.9193	0.2608	0.246162	0.306426	6.40136	4.43037e-10	1.51581e-08	10.995	0.336646	0.0904833	3.72053	1.89551	up
CEACAM1	ES	9	8	10	0	0.9929	0.9682	0.2561	0.285062	0.453219	7.74295	8.54991e-14	6.214e-12	19.4052	0.488394	0.203331	2.40196	1.26421	up
ZNF226	RI	7.2	7.1	7.3	0	0.9976	0.9883	0.0982	0.0668304	0.112132	4.36175	1.65493e-05	0.000178458	0.787831	0.120186	0.0533553	2.25255	1.17156	up
PTGIR	AT	3	null	null	0	0.9976	0.9282	0.2042	0.211949	0.334394	7.10797	5.67579e-12	2.9503e-10	15.2725	0.36048	0.148531	2.42696	1.27915	up
TMEM143	ES	3.1:3.2	2	4	0	0.7838	1	0.1427	0.0864434	0.159902	3.66793	0.000288958	0.00207376	-1.85271	0.171884	0.0854405	2.01174	1.00844	up
BCAT2	AP	1	null	null	0	0.9667	0.9595	0.2925	0.411192	0.648074	10.329	3.51679e-22	9.43694e-20	38.5322	0.700428	0.289235	2.42165	1.27599	up
BCAT2	AP	2	null	null	0	0.9667	0.9595	0.2925	-0.411192	0.351926	-10.3289	3.51704e-22	9.43694e-20	38.5322	0.299573	0.710765	0.421479	-1.24647	down
ZNF83	AP	1	null	null	0	0.9976	0.6883	0.1629	0.0952187	0.164627	3.84656	0.000139902	0.00110668	-1.25175	0.176317	0.0810979	2.17412	1.12043	up
ZNF331	AP	1	null	null	0	0.848	1	0.3006	0.364123	0.392347	7.98282	2.38199e-14	1.95114e-12	20.7519	0.438411	0.0742881	5.9015	2.56108	up
ZNF331	AP	8	null	null	0	0.848	0.8666	0.2061	-0.221299	0.148104	-6.95333	1.91342e-11	8.8613e-10	14.1603	0.120108	0.341407	0.351804	-1.50716	down
RPS9	ES	4.1:4.2:4.3	3	4.5	0	1	0.9208	0.1828	0.183634	0.314915	6.83788	3.11818e-11	1.37808e-09	13.5978	0.337459	0.153825	2.19378	1.13342	up
SH3YL1	AP	1	null	null	0	0.8646	0.9694	0.2639	0.149918	0.254585	3.65925	0.000293653	0.00210265	-1.91759	0.275049	0.12513	2.1981	1.13625	up
SH3YL1	AP	3	null	null	0	0.8646	0.9071	0.276	-0.309502	0.246634	-7.57296	3.56772e-13	2.24856e-11	18.0406	0.204388	0.513889	0.397727	-1.33015	down
SH3YL1	AP	6	null	null	0	0.8646	0.9842	0.2665	0.221008	0.362932	5.3837	1.37378e-07	2.56661e-06	5.43637	0.393099	0.172091	2.28425	1.19172	up
GREB1	AT	9.2	null	null	0	1	0.5091	0.0954	0.0719918	0.118939	5.13411	4.48555e-07	7.40631e-06	4.25201	0.127777	0.0557854	2.29051	1.19567	up
KHK	ME	3|4	2	5	0	0.9976	0.9745	0.1918	0.201851	0.240906	7.41038	7.92858e-13	4.74714e-11	17.2097	0.265749	0.0638979	4.15896	2.05622	up
ABCG5	AA	4.1	3	4.2	0	0.9121	1	0.2019	0.141577	0.179002	4.8251	2.07993e-06	2.88813e-05	2.78979	0.197641	0.0560638	3.52528	1.81774	up
XPO1	AP	2	null	null	0	0.772	0.8952	0.1147	0.0847345	0.126183	4.22739	3.14569e-05	0.00030804	0.316442	0.136351	0.0516167	2.64161	1.40142	up
UGP2	AP	1	null	null	0	0.9881	0.9473	0.207	0.289256	0.389641	10.3127	3.52755e-22	9.43694e-20	38.5233	0.425611	0.136354	3.12136	1.64218	up
MEIS1	AP	3	null	null	0	0.8124	1	0.1289	-0.103138	0.102206	-4.93691	1.28992e-06	1.87392e-05	3.31351	0.0884982	0.191636	0.461804	-1.11465	down
ANTXR1	AT	13	null	null	0	1	0.8083	0.0989	0.0878899	0.14394	5.89242	8.24009e-09	2.08464e-07	8.13744	0.154729	0.0668396	2.31494	1.21097	up
TTC31	RI	9.6	9.5	9.7	0	0.9145	0.614	0.1091	0.105934	0.161781	6.45202	3.62269e-10	1.26528e-08	11.2241	0.175469	0.0695348	2.52347	1.33541	up
TTC31	RI	9.2	9.1	9.3	0	0.8884	0.5406	0.0961	0.0968159	0.159522	6.54714	2.12981e-10	7.84162e-09	11.7679	0.171834	0.0750182	2.29057	1.1957	up
TTC31	RI	5.2	5.1	5.3	0	0.924	1	0.0913	0.0751224	0.125278	5.32038	1.82772e-07	3.31614e-06	5.15034	0.134877	0.0597543	2.25719	1.17453	up
ELMOD3	ES	9	8	10	0	0.9192	0.8508	0.1295	0.121709	0.192256	5.75189	1.89966e-08	4.4813e-07	7.43456	0.205174	0.0834658	2.45819	1.29759	up
ST6GAL2	AT	7	null	null	0	0.9905	0.9332	0.2708	0.3056	0.471076	7.82406	4.96247e-14	3.80461e-12	19.9427	0.50898	0.203379	2.50261	1.32344	up
LIMS1	AP	2	null	null	0	0.8052	0.4863	0.0817	-0.0701645	0.0653742	-5.45429	1.00063e-07	1.95212e-06	5.78244	0.0557657	0.12593	0.44283	-1.17518	down
TMEM177	AD	1.3	1.2	2.1	0	0.8907	1	0.1122	0.0948473	0.175827	5.25423	2.60992e-07	4.56726e-06	4.84838	0.18734	0.0924929	2.02546	1.01825	up
EPB41L5	AT	26	null	null	0	1	0.9559	0.1412	0.1388	0.188961	6.92865	1.76633e-11	8.2715e-10	14.1561	0.206	0.0672	3.06548	1.61611	up
PROC	RI	5.2	5.1	5.3	0	0.9834	0.4939	0.0963	0.0998433	0.185804	7.24754	2.35246e-12	1.29447e-10	16.1411	0.198252	0.0984083	2.01458	1.01048	up
CCDC115	ES	5	4	6	0	0.962	0.7689	0.094	0.0987362	0.154092	7.27275	2.08371e-12	1.16184e-10	16.2649	0.16673	0.0679938	2.45214	1.29404	up
NR4A2	AP	1	null	null	0	0.9097	1	0.3122	0.424339	0.538916	9.56615	1.94179e-19	3.61705e-17	32.3067	0.592555	0.168216	3.52259	1.81664	up
NR4A2	AP	2	null	null	0	0.9097	1	0.3064	-0.412027	0.441319	-9.40429	6.69564e-19	1.14541e-16	31.0793	0.389237	0.801264	0.485778	-1.04163	down
TFPI	AT	8	null	null	0	1	0.6435	0.1026	0.0760393	0.126363	5.07494	6.01398e-07	9.55964e-06	3.96829	0.135698	0.0596583	2.27458	1.1856	up
FN1	AA	40.1:40.2:40.3	39	40.4	0	0.9976	0.8713	0.2016	0.364388	0.585265	14.3444	9.46543e-38	1.58685e-34	74.213	0.630113	0.265725	2.3713	1.24568	up
FN1	ES	33	32	34	0	0.9976	0.9187	0.2007	0.257735	0.277349	9.08179	5.47295e-18	7.90967e-16	28.9505	0.30907	0.0513354	6.0206	2.58991	up
BCS1L	AD	1.2:1.3:1.4:1.5:1.6:1.7:1.8	1.1	2	0	0.9287	1	0.1831	0.133078	0.21184	4.72006	3.3761e-06	4.40841e-05	2.33957	0.228338	0.09526	2.39699	1.26123	up
BCS1L	ES	1.4:1.5:1.6:1.7:1.8	1.1	2	0	0.9216	1	0.1804	0.167721	0.268424	6.01795	4.3745e-09	1.17027e-07	8.80412	0.28898	0.121259	2.38316	1.25288	up
SP140L	AP	3	null	null	0	0.9406	1	0.2369	0.243996	0.458593	6.81523	3.89391e-11	1.67106e-09	13.4262	0.487846	0.24385	2.0006	1.00043	up
LRRFIP1	AT	26	null	null	0	1	0.7197	0.1173	0.148161	0.268089	8.94423	1.53201e-17	2.08246e-15	27.9307	0.286277	0.138117	2.07272	1.05153	up
2019-09-02	ES	8	7	9	0	0.9739	0.9932	0.1291	0.0633935	0.116193	3.12367	0.00192358	0.0102224	-3.68982	0.124034	0.0606404	2.0454	1.03238	up
FARP2	AT	18.2	null	null	0	0.9929	0.9213	0.1962	0.240761	0.431649	8.70216	9.50703e-17	1.14948e-14	26.1255	0.461434	0.220673	2.09103	1.06422	up
THAP4	AP	1	null	null	0	0.9834	1	0.326	0.377565	0.49882	8.20742	3.49076e-15	3.15763e-13	22.5648	0.546015	0.16845	3.24141	1.69662	up
ATG4B	AD	14.2:14.3	14.1	15	0	1	0.631	0.1134	0.11813	0.168017	7.24045	2.40432e-12	1.32012e-10	16.1171	0.182519	0.0643896	2.83461	1.50315	up
D2HGDH	ES	00:10:11.100000	9	11.2	0	1	0.9829	0.2011	0.18309	0.336951	6.18749	1.54826e-09	4.57511e-08	9.77049	0.359428	0.176338	2.0383	1.02736	up
C20orf96	AT	9.2	null	null	0	1	0.6441	0.1153	0.121313	0.179491	7.19541	3.21995e-12	1.7537e-10	15.8297	0.194384	0.0730708	2.66021	1.41154	up
VPS16	RI	12.3	12.2	12.4	0	0.9525	0.7416	0.09	0.0576007	0.107153	4.18589	3.5516e-05	0.000340107	0.0637192	0.11443	0.0568298	2.01356	1.00975	up
BCL2L1	AP	2.1	null	null	0	0.9739	0.3134	0.0487	-0.0579733	0.0586142	-8.43185	7.22791e-16	7.39133e-14	24.1232	0.0512913	0.109265	0.469423	-1.09104	down
NECAB3	RI	6.2:6.3	6.1	6.4	0	0.9857	0.7833	0.128	0.11464	0.214257	5.87495	9.18247e-09	2.30221e-07	8.04279	0.228252	0.113613	2.00904	1.0065	up
GSS	RI	5.2	5.1	5.3	0	0.9762	0.7738	0.0938	0.070148	0.1129	4.91293	1.33647e-06	1.92818e-05	3.19977	0.121738	0.0515896	2.35973	1.23862	up
HNF4A	AP	1	null	null	0	0.9644	1	0.164	0.0732299	0.118727	2.89819	0.00397332	0.0184664	-4.36301	0.128051	0.0548208	2.3358	1.22392	up
SLC13A3	AT	5	null	null	0	0.9762	0.8209	0.1476	0.0922109	0.143504	4.12671	4.52599e-05	0.000418899	-0.178641	0.155121	0.0629104	2.46575	1.30203	up
ZGPAT	AA	6.1	5.2	6.2	0	1	0.8978	0.2393	-0.421546	0.424499	-13.7639	2.09861e-35	2.77757e-32	68.8268	0.37275	0.794296	0.469283	-1.09147	down
ITSN1	AT	24	null	null	0	1	0.7283	0.1136	0.0774959	0.144712	4.47983	9.83023e-06	0.000112517	1.27727	0.154225	0.0767292	2.00999	1.00719	up
CLDN14	AP	6	null	null	0	0.9905	1	0.2524	0.150107	0.183452	3.94168	9.60306e-05	0.000801487	-0.894895	0.202022	0.0519146	3.89143	1.9603	up
TMPRSS3	AT	8.2	null	null	0	0.9881	0.8327	0.16	0.115059	0.184452	4.80085	2.26404e-06	3.10466e-05	2.68962	0.198723	0.0836646	2.37524	1.24807	up
SLC19A1	AP	4	null	null	0	0.753	1	0.3001	-0.339323	0.337224	-6.90868	3.07356e-11	1.36315e-09	13.7695	0.294374	0.633697	0.464534	-1.10614	down
PI4KA	AP	33.1	null	null	0	0.772	0.8641	0.2071	0.197085	0.298647	5.66738	3.4334e-08	7.66103e-07	6.89403	0.323118	0.126032	2.56377	1.35826	up
SUN2	AP	1	null	null	0	0.9121	0.8754	0.1869	0.23231	0.359519	8.57853	3.06395e-16	3.32109e-14	25.0036	0.389621	0.157311	2.47676	1.30845	up
FANCD2	AT	10.2	null	null	0	1	0.516	0.0795	-0.134514	0.141854	-13.0362	1.72418e-32	1.66762e-29	62.1388	0.125341	0.259854	0.482349	-1.05185	down
PPARG	AP	5	null	null	0	0.8242	0.8747	0.1162	-0.117168	0.0747889	-5.91803	8.34422e-09	2.10463e-07	8.26209	0.0613671	0.178535	0.343726	-1.54067	down
NGLY1	AP	1	null	null	0	0.9169	0.8406	0.1451	0.0940618	0.134795	4.11882	4.73733e-05	0.00043478	-0.197415	0.146881	0.0528196	2.78081	1.47551	up
TREX1	RI	2.5	2.4	2.6	0	0.9287	1	0.1934	0.13022	0.207001	4.20737	3.26424e-05	0.000317179	0.175121	0.222829	0.0926091	2.40612	1.26671	up
IP6K2	RI	11.3:11.4:11.5:11.6:11.7:11.8	11.2	11.9	0	0.9905	1	0.2215	0.197431	0.307158	6.14335	2.01394e-09	5.82791e-08	9.51482	0.331645	0.134215	2.47101	1.3051	up
IP6K2	AD	11.3:11.4:11.5:11.6:11.7	11.2	11.9	0	0.9596	0.9132	0.2322	0.181082	0.284244	5.08035	5.95517e-07	9.48298e-06	4.00052	0.306397	0.125315	2.44501	1.28984	up
WDR6	RI	4.5	4.4	4.6	0	0.9834	0.9308	0.1711	0.171054	0.300891	6.8192	3.58329e-11	1.56426e-09	13.4641	0.322273	0.151219	2.13117	1.09164	up
WDR6	AA	4.1	1	4.2	0	0.8884	1	0.1324	0.132634	0.184	6.54546	2.14386e-10	7.8598e-09	11.7516	0.201201	0.0685667	2.93438	1.55306	up
MST1	RI	8.2	8.1	8.3	0	0.9952	0.9886	0.2091	0.240532	0.32251	8.00885	1.36693e-14	1.14964e-12	21.2143	0.35219	0.111658	3.15418	1.65726	up
HYAL2	AD	1.2:1.3	1.1	1.5	0	0.8599	1	0.1484	0.0680746	0.122778	3.04924	0.00247831	0.0126005	-3.89244	0.13195	0.0638756	2.06574	1.04666	up
NPRL2	RI	3.3	3.2	3.4	0	0.9857	0.6892	0.098	0.0721269	0.113876	4.86648	1.66215e-06	2.34816e-05	2.98814	0.122869	0.0507417	2.42145	1.27587	up
ABHD14B	AA	3.1:3.2	2.2	3.3	0	0.9715	0.7333	0.0915	0.100154	0.149638	7.4813	5.21238e-13	3.2525e-11	17.6277	0.162322	0.0621688	2.611	1.3846	up
ITIH4	RI	15.2:15.3	15.1	15.4	0	0.9905	0.9911	0.1517	0.17553	0.228969	7.9835	1.64038e-14	1.36592e-12	21.0347	0.250684	0.0751542	3.3356	1.73795	up
ITIH4	ES	15.1:15.2:15.3:15.4	14	16	0	0.9952	0.9911	0.1627	0.15763	0.224844	6.63863	1.07064e-10	4.21995e-09	12.3878	0.244294	0.0866646	2.81885	1.49511	up
TMEM45A	ES	02:03:00	1	4	0	0.8029	1	0.2572	0.171069	0.274538	4.35249	1.82213e-05	0.000193583	0.71169	0.300523	0.129454	2.32146	1.21503	up
SLC35A5	AP	3	null	null	0	0.9406	1	0.2413	0.190327	0.24703	5.14671	4.33657e-07	7.21188e-06	4.31042	0.270886	0.0805587	3.36259	1.74957	up
GRAMD1C	AP	1	null	null	0	0.9121	0.9732	0.3107	0.368344	0.462356	8.20862	4.22793e-15	3.7702e-13	22.3996	0.511123	0.142779	3.57983	1.83989	up
SLC41A3	AP	5	null	null	0	0.7743	0.881	0.1973	0.106945	0.168894	2.8154	0.00519666	0.0229379	-4.35349	0.178909	0.0719643	2.48608	1.31387	up
MASP1	AT	10	null	null	0	0.9976	0.7888	0.1346	0.0989897	0.174175	4.88609	1.5065e-06	2.14762e-05	3.0815	0.186358	0.0873687	2.13301	1.09289	up
TM4SF19	AT	5.2	null	null	0	1	0.6476	0.1429	0.0846091	0.124918	3.94416	9.4957e-05	0.00079358	-0.885007	0.135305	0.0506958	2.66896	1.41628	up
ZNF141	AT	5	null	null	0	1	1	0.2241	0.26831	0.432307	8.36883	1.0539e-15	1.03581e-13	23.7449	0.465245	0.196935	2.36243	1.24027	up
CTBP1	AP	2.1	null	null	0	0.962	0.9586	0.1596	0.159656	0.260099	6.91866	1.98937e-11	9.1624e-10	14.0459	0.280535	0.120879	2.32079	1.21461	up
ABLIM2	AT	18.4	null	null	0	0.9881	0.8769	0.1986	0.210317	0.295227	7.31402	1.51293e-12	8.60762e-11	16.5747	0.321312	0.110996	2.89481	1.53347	up
PI4K2B	AP	1	null	null	0	0.9406	1	0.2462	0.190919	0.278714	5.08796	5.79153e-07	9.24169e-06	4.02097	0.303098	0.112179	2.70192	1.43398	up
CORIN	AT	16.2	null	null	0	0.8599	0.9583	0.3008	0.16703	0.280704	3.48397	0.000560348	0.00364487	-2.49398	0.302272	0.135242	2.23505	1.16031	up
DCUN1D4	ES	12	11	13	0	0.7933	0.6137	0.0925	0.0663805	0.120265	4.34576	1.88615e-05	0.000199878	0.746293	0.129044	0.0626634	2.05932	1.04217	up
DCUN1D4	AD	9.2:9.3	9.1	10	0	0.8955	0.727	0.1362	0.121525	0.193443	5.73589	2.10557e-08	4.90721e-07	7.26502	0.209067	0.0875422	2.38819	1.25592	up
FIP1L1	AT	31	null	null	0	1	0.5733	0.1413	-0.198939	0.117487	-10.2543	5.29989e-22	1.34623e-19	38.116	0.0930647	0.292004	0.31871	-1.64968	down
PDGFRA	AT	17	null	null	0	0.9477	0.945	0.1895	0.10446	0.141248	3.61132	0.000346818	0.00243411	-2.10158	0.1548	0.0503396	3.07511	1.62064	up
MTHFD2L	AP	3	null	null	0	0.9929	0.9039	0.2208	-0.416744	0.177835	-15.3469	7.52588e-42	2.70362e-38	83.6311	0.126279	0.543023	0.232548	-2.1044	down
USO1	ES	14	13	15	0	0.8765	1	0.2911	-0.453934	0.44586	-11.7275	6.72468e-27	3.84331e-24	49.3716	0.383294	0.837228	0.457813	-1.12717	down
TBCK	AP	3	null	null	0	0.9952	0.5644	0.0799	-0.0850066	0.0829702	-7.26676	2.04248e-12	1.14146e-10	16.2784	0.0724809	0.157488	0.460233	-1.11956	down
FBXW7	AP	4	null	null	0	0.7815	0.8637	0.1726	-0.182615	0.137495	-6.76181	6.99141e-11	2.84487e-09	12.8923	0.11175	0.294365	0.379629	-1.39734	down
NEIL3	AT	10	null	null	0	0.9976	0.9687	0.2866	0.44783	0.448106	11.8052	1.07409e-27	7.11024e-25	51.1476	0.503223	0.0553937	9.08448	3.1834	up
FAM149A	AP	2	null	null	0	0.7815	1	0.1313	0.0580302	0.103568	2.81673	0.00516309	0.0228183	-4.58215	0.112524	0.0544938	2.0649	1.04607	up
RNF180	AT	5.2	null	null	0	0.981	0.8837	0.1925	0.14662	0.193813	5.2508	2.52081e-07	4.41839e-06	4.81274	0.212188	0.0655687	3.23612	1.69427	up
ERBB2IP	ES	22:24.1:24.2:24.3	21	25	0	0.7506	1	0.2304	0.13954	0.213647	3.77586	0.000193343	0.00146232	-1.4494	0.232762	0.0932225	2.49685	1.32011	up
MAST4	AP	4	null	null	0	0.7838	0.9684	0.232	0.170502	0.259553	4.52855	8.48468e-06	9.90089e-05	1.51147	0.282031	0.111529	2.52876	1.33843	up
RAD17	AP	1	null	null	0	0.7506	0.7252	0.1196	0.0876631	0.136208	4.293	2.40457e-05	0.000245804	0.553224	0.147616	0.0599526	2.46221	1.29995	up
HINT1	ES	2.3:3.1	2.1	3.2	0	0.8171	1	0.2283	0.28072	0.503711	7.73662	1.36703e-13	9.34149e-12	19.0767	0.537151	0.256432	2.09472	1.06675	up
SAR1B	AP	7.1	null	null	0	1	0.9451	0.1431	0.0905789	0.157438	4.11285	4.76979e-05	0.00043698	-0.231233	0.168558	0.0779792	2.16158	1.11208	up
DDX46	ES	13	12	14	0	0.8789	0.8252	0.1129	0.0780564	0.12178	4.39502	1.48285e-05	0.000161916	0.935588	0.131852	0.0537955	2.45098	1.29336	up
PCDHA9	AT	1.2	null	null	0	1	0.9827	0.2636	0.297532	0.409814	7.85833	3.83816e-14	3.02497e-12	20.1944	0.44634	0.148808	2.99943	1.58469	up
RNF14	AP	1	null	null	0	0.7981	0.7824	0.1639	-0.174394	0.142484	-6.68166	1.10274e-10	4.33292e-09	12.4718	0.119981	0.294375	0.40758	-1.29484	down
NR3C1	AP	5	null	null	0	0.9264	1	0.2742	0.249937	0.420688	6.20335	1.51598e-09	4.49026e-08	9.80226	0.453829	0.203892	2.22583	1.15434	up
NR3C1	AP	3	null	null	0	0.9264	0.554	0.1304	0.0911704	0.140073	4.59409	6.01643e-06	7.30446e-05	1.75704	0.152162	0.0609917	2.4948	1.31893	up
FAXDC2	AP	3	null	null	0	0.9002	1	0.185	0.113645	0.167266	4.12741	4.58835e-05	0.000423736	-0.174206	0.182441	0.0687957	2.65192	1.40704	up
MGAT4B	AP	2.1	null	null	0	0.9952	0.7498	0.1223	0.103145	0.185124	5.71399	2.20253e-08	5.11755e-07	7.17967	0.197851	0.0947063	2.0891	1.06288	up
MGAT1	AP	3	null	null	0	0.9834	0.3816	0.0782	0.0564262	0.103667	4.80982	2.17618e-06	3.00189e-05	2.72865	0.11072	0.0542938	2.03928	1.02806	up
TRIM7	AT	3.3	null	null	0	1	0.7605	0.1995	0.155216	0.272174	5.17312	3.69146e-07	6.24692e-06	4.44065	0.291229	0.136013	2.14119	1.09841	up
PHACTR1	AT	14.3	null	null	0	0.9026	1	0.1831	0.129635	0.206836	4.29121	2.30337e-05	0.000236709	0.562972	0.22124	0.0916051	2.41515	1.27211	up
PHACTR1	AT	13.3	null	null	0	0.9026	0.8954	0.1758	0.0959349	0.141209	3.22188	0.00139318	0.00780448	-3.30447	0.151868	0.0559333	2.71517	1.44104	up
SLC17A4	RI	10.2	10.1	10.3	0	0.8029	0.577	0.108	0.0822052	0.141174	4.66934	4.49716e-06	5.66583e-05	2.11066	0.152205	0.07	2.17436	1.12059	up
SLC17A3	AP	1	null	null	0	0.8005	1	0.2916	0.303117	0.504006	7.08746	9.2705e-12	4.6255e-10	14.8389	0.549815	0.246698	2.2287	1.1562	up
SLC17A3	RI	8.4	8.3	8.5	0	0.8266	1	0.1696	0.126271	0.212511	4.88591	1.62653e-06	2.30306e-05	3.03138	0.231275	0.105004	2.20253	1.13916	up
CRIP3	RI	7.2	7.1	7.3	0	0.8314	0.9537	0.1505	0.145194	0.247741	3.90428	0.000115169	0.000935862	-0.586209	0.255382	0.110188	2.31769	1.21269	up
TMEM63B	AP	2	null	null	0	0.8504	1	0.2229	0.313828	0.515449	10.1841	2.3308e-21	5.52949e-19	36.7057	0.559063	0.245235	2.2797	1.18885	up
CLIC5	AT	7	null	null	0	0.7957	1	0.2123	0.154276	0.236344	4.0476	6.53317e-05	0.000574066	-0.35948	0.253103	0.0988265	2.56108	1.35675	up
GPR116	ES	22	21	23	0	0.8124	0.8363	0.1723	0.316667	0.39931	13.4509	6.77786e-33	6.81772e-30	63.2276	0.438392	0.121726	3.60148	1.84859	up
ATG5	AP	2	null	null	0	0.9359	0.4255	0.0789	-0.085798	0.0913542	-7.39712	9.70415e-13	5.66803e-11	17.0308	0.0803063	0.166104	0.483469	-1.0485	down
MICAL1	AP	2	null	null	0	0.9929	0.6103	0.1095	0.0671258	0.116341	4.15913	3.93641e-05	0.000372438	-0.0479179	0.124624	0.0574979	2.16745	1.116	up
MCM9	AT	7.2	null	null	0	1	0.6731	0.113	0.116657	0.188088	6.98641	1.22675e-11	6.00179e-10	14.5143	0.202409	0.0857521	2.3604	1.23903	up
IYD	AT	6.4	null	null	0	1	0.8495	0.1865	0.162392	0.285756	6.11638	2.33e-09	6.59097e-08	9.3709	0.305692	0.1433	2.13323	1.09304	up
RMND1	AD	4.2	4.1	5	0	0.9596	0.6069	0.0876	0.0774453	0.121326	5.8741	9.42705e-09	2.35883e-07	8.02105	0.131058	0.0536128	2.44453	1.28956	up
SOD2	AT	5.3	null	null	0	1	0.522	0.0787	-0.0828379	0.0611898	-7.17709	3.62474e-12	1.93117e-10	15.7132	0.0510204	0.133858	0.381152	-1.39156	down
CHN2	AP	1	null	null	0	0.8741	1	0.2707	0.143535	0.223889	3.49433	0.000537826	0.00352757	-2.4961	0.243557	0.100021	2.43505	1.28395	up
AQP1	AP	1	null	null	0	0.9359	1	0.2033	0.128106	0.196388	4.20669	3.26947e-05	0.000317564	0.136085	0.213281	0.085175	2.50403	1.32425	up
NPC1L1	ES	15	14	16	0	0.7838	0.9965	0.323	0.198846	0.285771	3.9668	9.07421e-05	0.000762155	-0.806375	0.316115	0.117268	2.69566	1.43064	up
ADCY1	AT	10	null	null	0	1	0.9	0.2319	0.169441	0.208794	4.89177	1.46468e-06	2.09275e-05	3.10837	0.229595	0.0601542	3.81678	1.93236	up
PSPH	AP	2.1	null	null	0	0.9454	0.9058	0.2204	0.229609	0.256531	6.94333	1.74317e-11	8.20889e-10	14.1961	0.285155	0.0555457	5.1337	2.36	up
POM121	AT	18	null	null	0	1	0.5879	0.1029	0.142336	0.265466	10.1069	1.75363e-21	4.24024e-19	36.9281	0.28294	0.140604	2.01232	1.00886	up
MLXIPL	RI	16.2	16.1	16.3	0	0.9952	0.6094	0.0761	0.0850077	0.13802	7.71576	1.02365e-13	7.31298e-12	19.2272	0.148483	0.063475	2.33923	1.22603	up
STEAP4	AT	4.2	null	null	0	1	0.9382	0.1465	0.147217	0.267711	6.77114	4.71868e-11	1.99282e-09	13.191	0.285783	0.138567	2.06243	1.04434	up
RASA4	AP	2.1	null	null	0	0.8029	1	0.2064	-0.342942	0.305014	-11.0032	5.20291e-24	1.76808e-21	42.8771	0.264475	0.607416	0.435409	-1.19956	down
PMPCB	RI	12.2	12.1	12.3	0	1	0.8412	0.0964	0.0915828	0.150725	6.38376	4.9171e-10	1.6642e-08	10.8929	0.161968	0.0703854	2.30116	1.20236	up
IMMP2L	AP	2.1	null	null	0	0.9739	1	0.1205	0.087196	0.128143	4.65963	4.39416e-06	5.55834e-05	2.06234	0.138928	0.0517319	2.68554	1.42521	up
MTUS1	AP	10	null	null	0	0.7862	1	0.2584	0.23327	0.393516	5.61167	4.48304e-08	9.69042e-07	6.58628	0.424568	0.191298	2.21941	1.15018	up
TNFRSF10C	AT	4.3	null	null	0	0.9881	0.9868	0.2976	0.384319	0.416242	8.89834	2.25359e-17	2.95171e-15	27.5782	0.461046	0.0767267	6.00894	2.58711	up
ADRA1A	AT	8	null	null	0	1	0.9104	0.297	0.338072	0.530593	7.95154	2.01414e-14	1.65522e-12	20.8307	0.572095	0.234023	2.44461	1.28961	up
ADRA1A	AT	5.2	null	null	0	1	0.5766	0.0959	-0.126971	0.109787	-9.62706	8.04411e-20	1.58035e-17	33.1323	0.0942	0.221171	0.425915	-1.23136	down
CLU	AP	3.1	null	null	0	1	0.239	0.0478	-0.0740188	0.0643616	-11.4121	3.19836e-26	1.60858e-23	47.7708	0.0552749	0.129294	0.427514	-1.22596	down
TACC1	AP	4	null	null	0	0.7601	0.9563	0.2492	0.18681	0.320976	4.86408	1.86906e-06	2.61408e-05	2.91744	0.350439	0.16363	2.14166	1.09873	up
ADHFE1	AA	11.1	10	11.2	0	0.9644	0.9759	0.2222	0.299758	0.43117	9.79578	2.50587e-20	5.3859e-18	34.2976	0.469336	0.169577	2.76768	1.46868	up
C8orf59	ES	2.1:2.2:2.3	1	3.2	0	1	0.9171	0.2231	0.110566	0.199509	3.25543	0.00123121	0.00702866	-3.28902	0.213082	0.102517	2.07851	1.05555	up
DECR1	ES	4.1:4.2:5.1	1	5.2	0	0.8741	1	0.1475	0.0888296	0.129579	4.00241	7.69733e-05	0.000662666	-0.671548	0.142046	0.0532167	2.66921	1.41641	up
MTERFD1	AP	3.1	null	null	0	0.9572	0.8493	0.1136	0.0591339	0.103838	3.39428	0.000762042	0.00473068	-2.83904	0.111428	0.0522937	2.1308	1.0914	up
ANGPT1	AP	1	null	null	0	0.8765	0.717	0.185	-0.189252	0.20253	-6.23775	1.31966e-09	3.97432e-08	10.0456	0.18144	0.370692	0.489463	-1.03073	down
SAMD12	AT	5	null	null	0	0.9074	0.688	0.1462	-0.101583	0.0975785	-4.56204	7.00186e-06	8.33692e-05	1.61405	0.0838046	0.185388	0.452051	-1.14544	down
TNFRSF11B	ES	3	2	4	0	0.8622	0.9688	0.2672	0.216722	0.333598	5.30231	2.08163e-07	3.73106e-06	5.02444	0.363913	0.147191	2.47238	1.3059	up
PTK2	RI	39.3:39.4	39.2	39.5	0	0.9121	1	0.1239	0.0744669	0.120342	3.64029	0.00031261	0.00222068	-1.94382	0.129079	0.0546119	2.36357	1.24096	up
NAPRT1	RI	11.5:11.6:11.7	11.4	11.8	0	1	0.6319	0.101	0.0944946	0.159932	6.31174	7.51445e-10	2.42575e-08	10.4777	0.171532	0.0770375	2.2266	1.15485	up
NRBP2	RI	5.2	5.1	5.3	0	0.9169	0.9926	0.1832	0.177109	0.317069	6.34823	6.62389e-10	2.17172e-08	10.6321	0.339826	0.162717	2.08844	1.06243	up
RCL1	AP	1	null	null	0	0.9857	0.9884	0.2747	0.30282	0.407976	7.77013	7.25253e-14	5.33273e-12	19.5693	0.44573	0.14291	3.11895	1.64106	up
KDM4C	AP	2	null	null	0	0.9572	1	0.275	0.19127	0.310415	4.64571	4.71147e-06	5.89156e-05	1.98849	0.335029	0.143758	2.3305	1.22064	up
ARHGEF39	AP	3	null	null	0	1	0.9152	0.2382	0.358132	0.368594	11.1933	2.08836e-25	8.47031e-23	45.9049	0.412559	0.0544271	7.58002	2.9222	up
ARHGEF39	AT	12	null	null	0	1	0.8631	0.1637	0.251921	0.462355	11.7859	1.24522e-27	7.83067e-25	50.9998	0.493281	0.24136	2.04375	1.03122	up
GNE	AP	1	null	null	0	0.8005	0.9612	0.1312	-0.138743	0.0740301	-7.07844	9.75032e-12	4.84594e-10	14.7973	0.0535744	0.192317	0.278573	-1.84387	down
RAD23B	AP	2	null	null	0	0.9501	0.2926	0.0595	-0.0763914	0.071157	-9.02295	1.02529e-17	1.42447e-15	28.3488	0.0614533	0.137845	0.445815	-1.16548	down
SVEP1	AT	28.2	null	null	0	0.9667	0.9656	0.2759	0.265327	0.337123	6.56648	1.70689e-10	6.39691e-09	11.9343	0.370727	0.1054	3.51733	1.81448	up
PTGR1	AA	12.1	11	12.2	0	1	0.7182	0.0919	0.0746825	0.125816	5.32284	1.72862e-07	3.14769e-06	5.17605	0.134985	0.0603021	2.23847	1.16251	up
DNAJC25	ES	2.1:2.2	1	3.2	0	0.8527	1	0.1932	0.12166	0.191796	4.10591	5.07979e-05	0.000461161	-0.273002	0.209385	0.087725	2.38684	1.2551	up
MRRF	AP	2.1	null	null	0	0.9525	0.7738	0.1261	0.0536389	0.0990704	2.71229	0.0069934	0.0291731	-4.86537	0.105847	0.0522085	2.0274	1.01963	up
SLC25A25	AP	1	null	null	0	0.9572	0.7955	0.1402	0.113846	0.171448	5.4846	7.67307e-08	1.54106e-06	5.97069	0.186098	0.0722521	2.57568	1.36496	up
PPP2R4	AP	2.1	null	null	0	0.981	0.9445	0.2136	0.15728	0.285729	4.9628	1.0489e-06	1.56445e-05	3.43309	0.305441	0.14816	2.06155	1.04373	up
ADAMTSL2	AP	2	null	null	0	1	0.6635	0.1414	-0.134594	0.150448	-6.39801	4.51926e-10	1.53576e-08	10.9756	0.133925	0.268519	0.498755	-1.0036	down
SARDH	AP	2	null	null	0	0.924	0.9918	0.2235	0.256656	0.299161	8.09664	8.84331e-15	7.56404e-13	21.6585	0.333287	0.0766312	4.34923	2.12076	up
EXD3	AT	3	null	null	0	1	0.8683	0.2152	0.244428	0.450092	7.89836	2.91159e-14	2.34865e-12	20.467	0.480099	0.235671	2.03716	1.02656	up
MID1	AP	4	null	null	0	0.7696	0.9657	0.1843	0.101431	0.191845	2.69902	0.00735171	0.030342	-4.63403	0.200666	0.0992346	2.02213	1.01588	up
PIR	AD	1.2	1.1	2	0	0.9002	1	0.0929	0.0907196	0.166269	6.07639	3.22918e-09	8.87477e-08	9.1347	0.176927	0.0862073	2.05234	1.03727	up
HDAC6	RI	13.2	13.1	13.3	0	0.8741	0.8861	0.1612	0.133262	0.204811	5.3577	1.56062e-07	2.87298e-06	5.31132	0.22284	0.0895783	2.48766	1.31479	up
KDM5C	ES	4	3	5	0	0.848	1	0.1892	0.104351	0.17088	3.23658	0.00133292	0.00751546	-3.26903	0.183529	0.0791775	2.31794	1.21284	up
MAGED2	AP	3	null	null	0	0.9786	0.8142	0.1406	0.127494	0.23698	6.25264	1.08424e-09	3.35739e-08	10.1223	0.253	0.125506	2.01584	1.01138	up
KIF4A	AT	29	null	null	0	0.9976	0.9327	0.2377	-0.421884	0.327886	-13.9525	3.74587e-36	5.54187e-33	70.5539	0.277044	0.698928	0.396384	-1.33503	down
KIF4A	AT	32	null	null	0	0.9976	0.9327	0.2377	0.421883	0.672113	13.9525	3.74644e-36	5.54187e-33	70.5538	0.722956	0.301072	2.40127	1.2638	up
CHM	AT	5	null	null	0	1	0.7395	0.1456	0.118778	0.21808	5.51219	6.45899e-08	1.3345e-06	6.13208	0.232661	0.113883	2.04298	1.03067	up
IDS	AP	1	null	null	0	0.9857	1	0.23	0.251995	0.348313	7.54866	3.23586e-13	2.04453e-11	18.0948	0.37973	0.127735	2.97279	1.57182	up
FAM3A	AA	3.1	2	3.2	0	0.9477	1	0.1365	-0.158512	0.122013	-7.93264	2.57769e-14	2.09778e-12	20.6056	0.101932	0.260445	0.391378	-1.35336	down
GLYATL1	AP	1	null	null	0	0.8979	1	0.2569	0.216386	0.333443	5.66762	3.01913e-08	6.80916e-07	6.88575	0.362867	0.146481	2.47722	1.30872	up
ACSM2A	ES	2.1:2.2	1	3.2	0	0.9097	0.9871	0.1547	0.0932576	0.164344	4.0554	6.16032e-05	0.000544703	-0.464213	0.176953	0.0836958	2.11424	1.08014	up
AFMID	ES	08:12:00	6	13	1	0.9715	0.9105	0.2438	0.315661	0.549742	9.22447	2.03249e-18	3.15501e-16	29.9461	0.588784	0.273123	2.15574	1.10819	up
AFMID	ES	8:10:11.1:12	6	13	1	0.8337	0.7195	0.1156	0.086646	0.161274	4.35833	1.76242e-05	0.000187874	0.849592	0.171138	0.0844919	2.02549	1.01827	up
SERPINA1	ES	2.1:2.2:2.3:2.4:2.5:3.2:4.1:4.2	1.1	5.1	1	0.8694	0.8351	0.2137	0.252759	0.371012	8.28201	2.86982e-15	2.6828e-13	22.7837	0.406801	0.154042	2.64085	1.401	up
APOC3	ES	3	1	4	1	0.9667	0.8429	0.21	0.32999	0.491684	11.9824	2.92556e-28	2.1638e-25	52.4504	0.533477	0.203487	2.62167	1.39049	up
Abbreviations: AS, alternative splicing; HCC, hepatocellular carcinoma.

## Sheet: Supplementary Table S4
Table S4. The complete information of the filtered DEAS events in ICC
Symbol	splice_type	exons	from_exon	to_exon	novel_splice	pct_with_values	psi_range	std_psi	logFC	AveExpr	t	P.Value	adj.P.Val	B	MeanT	MeanN	TvsN	Log	Change
CPSF3L	AA	11.1	10	11.2	0	1	0.2478	0.0594	0.0828216	0.140749	4.02325	0.000251033	0.00508329	-0.976232	0.156909	0.0740875	2.11789	1.08263	up
SLC35E2	AT	7	null	null	0	1	0.7049	0.2036	0.237405	0.370732	3.23384	0.00246631	0.0278277	-3.17177	0.417055	0.17965	2.32148	1.21505	up
WRAP73	RI	11.2	11.1	11.3	0	1	0.574	0.1399	0.235532	0.410012	5.40888	3.28722e-06	0.000166645	3.28718	0.45597	0.220438	2.06848	1.04857	up
MASP2	AT	12	null	null	0	0.9333	0.9304	0.3232	0.471964	0.666566	4.3349	0.00010948	0.00268324	-0.135409	0.765927	0.293963	2.60553	1.38157	up
MASP2	AT	5	null	null	0	0.9333	0.9304	0.3232	-0.471945	0.333437	-4.33455	0.000109596	0.00268381	-0.136449	0.23408	0.706025	0.331546	-1.59272	down
FBXO44	AP	1	null	null	0	1	0.3259	0.07	0.112544	0.150034	5.15614	7.376e-06	0.000315545	2.48621	0.171994	0.05945	2.89309	1.53261	up
DNAJC16	AT	13.3	null	null	0	1	0.454	0.1172	-0.226269	0.162068	-7.07918	1.54126e-08	2.00613e-06	8.64373	0.117918	0.344187	0.342599	-1.54541	down
PADI4	AT	17	null	null	0	1	0.6162	0.1541	-0.18133	0.141827	-3.31487	0.00196933	0.023619	-2.95809	0.106445	0.287775	0.369891	-1.43483	down
HP1BP3	AP	2	null	null	0	1	0.3754	0.0832	-0.139186	0.082022	-5.3876	3.51933e-06	0.000176247	3.21948	0.0548636	0.19405	0.282729	-1.82251	down
ECE1	AP	2	null	null	0	0.9556	0.4517	0.1242	0.178419	0.192521	4.39096	8.86488e-05	0.00224701	0.0599166	0.229119	0.0507	4.51912	2.17604	up
EPHB2	RI	17.2	17.1	17.3	0	1	0.9543	0.3465	-0.560423	0.457578	-5.09239	9.03678e-06	0.000370254	2.28531	0.348227	0.90865	0.383236	-1.3837	down
MAN1C1	AP	1	null	null	0	1	0.6775	0.1914	-0.363029	0.245168	-6.88642	2.84919e-08	3.26163e-06	8.02722	0.174333	0.537362	0.324424	-1.62405	down
CSMD2	AT	78	null	null	0	1	0.6557	0.1771	0.219285	0.231998	3.57043	0.000953653	0.0140381	-2.26525	0.274785	0.0555	4.95108	2.30774	up
CLSPN	AT	25	null	null	0	1	0.687	0.1574	0.246178	0.28598	4.93683	1.48092e-05	0.000547221	1.7973	0.334015	0.0878375	3.80265	1.927	up
OSCP1	AT	7	null	null	0	1	0.6107	0.1564	0.193277	0.262839	3.49456	0.00118549	0.0163982	-2.4738	0.300552	0.107275	2.80169	1.4863	up
MYCL	AT	1.4	null	null	0	1	0.3553	0.0881	0.109374	0.160983	3.42064	0.00146275	0.0189881	-2.67471	0.182324	0.07295	2.4993	1.32153	up
ZNF684	AT	5.2	null	null	0	1	0.5476	0.121	0.178094	0.303644	4.50125	5.81243e-05	0.0016212	0.451945	0.338394	0.1603	2.111	1.07793	up
FOXJ3	AP	2	null	null	0	0.9111	0.8499	0.2386	0.269391	0.414195	3.18004	0.00304746	0.0325784	-3.34022	0.472441	0.20305	2.32672	1.2183	up
EBNA1BP2	AP	1	null	null	0	1	0.6338	0.1714	-0.401425	0.151039	-13.7059	1.29484e-16	1.35066e-13	27.4309	0.0727121	0.474137	0.153357	-2.70504	down
EIF2B3	AT	10.2	null	null	0	1	0.424	0.1061	0.135154	0.205595	3.537	0.00104987	0.0150407	-2.35743	0.231967	0.0968125	2.39604	1.26065	up
NASP	ES	9	8	10	0	1	0.6283	0.1744	0.25868	0.463768	4.60642	4.18852e-05	0.00126338	0.773514	0.514242	0.255563	2.0122	1.00877	up
TTC39A	AT	15.5	null	null	0	1	0.6461	0.1593	-0.258341	0.149117	-5.45238	2.85923e-06	0.000148065	3.42564	0.0987091	0.35705	0.276457	-1.85487	down
SCP2	ES	12	11	13	0	1	0.9148	0.2737	0.509176	0.461024	6.67576	5.58988e-08	5.55069e-06	7.35168	0.560376	0.0512	10.9448	3.45218	up
TMEM59	AP	4.1	null	null	0	1	0.5767	0.1553	-0.281462	0.241495	-6.93072	2.4734e-08	2.99132e-06	8.16909	0.186576	0.468037	0.398634	-1.32686	down
INADL	ES	46	45	47.1	0	1	0.5737	0.1324	0.192556	0.260122	4.43043	7.23992e-05	0.00192356	0.236733	0.297694	0.105137	2.83147	1.50155	up
DOCK7	AT	16	null	null	0	1	0.2695	0.0544	-0.088942	0.0792	-5.15588	7.38194e-06	0.000315545	2.48541	0.0618455	0.150787	0.41015	-1.28578	down
LEPR	AT	22	null	null	0	1	0.5952	0.165	-0.278739	0.276337	-5.32559	4.29249e-06	0.000205799	3.0225	0.221948	0.500687	0.443287	-1.17369	down
SLC35D1	AT	12	null	null	0	1	0.4561	0.1029	0.153832	0.174066	4.47259	6.35327e-05	0.00173732	0.364725	0.204082	0.05025	4.06133	2.02195	up
RABGGTB	ES	05:06:00	4.1	7	0	1	0.6639	0.1387	0.194536	0.284702	4.15398	0.00016906	0.00378781	-0.591673	0.322661	0.128125	2.51833	1.33247	up
HS2ST1	AT	6.2	null	null	0	1	0.3026	0.0834	-0.134573	0.151498	-5.21145	6.18259e-06	0.00027698	2.66094	0.125239	0.259813	0.482038	-1.05278	down
GBP2	AP	1	null	null	0	0.9556	0.9675	0.328	-0.758889	0.214631	-18.7174	1.21412e-20	2.9236e-17	36.8784	0.0589613	0.81785	0.072093	-3.794	down
GBP2	AP	4.1	null	null	0	0.9556	0.9675	0.328	0.758889	0.785369	18.7174	1.21412e-20	2.9236e-17	36.8784	0.941039	0.18215	5.16628	2.36913	up
ZNF644	AP	2	null	null	0	0.8889	0.4447	0.1155	0.151755	0.184561	3.53623	0.00117788	0.0163556	-2.37377	0.214069	0.0623143	3.43531	1.78044	up
BCAR3	AP	8	null	null	0	0.9333	0.7306	0.2066	-0.250639	0.259339	-3.35052	0.00188263	0.0227951	-2.89074	0.206573	0.457213	0.45181	-1.14621	down
FAM102B	AT	12	null	null	0	1	0.6846	0.1653	-0.311526	0.25281	-7.08788	1.4992e-08	1.96022e-06	8.67151	0.192024	0.50355	0.381341	-1.39085	down
ADORA3	AT	3	null	null	0	1	0.8109	0.2126	0.329461	0.513063	4.93077	1.50961e-05	0.000555339	1.77836	0.577348	0.247888	2.32907	1.21976	up
SLC16A1	AT	5.2	null	null	0	1	0.6403	0.1731	0.280064	0.381193	5.13725	7.83375e-06	0.000330459	2.42663	0.435839	0.155775	2.79788	1.48433	up
PDE4DIP	AP	13.1	null	null	0	0.9556	0.9015	0.2069	0.293265	0.355621	4.12718	0.000196128	0.0042141	-0.716316	0.415777	0.122512	3.39376	1.76288	up
PDE4DIP	AT	11.2	null	null	0	1	0.2899	0.0704	-0.11561	0.113473	-5.14325	7.68525e-06	0.000326578	2.44556	0.0909152	0.206525	0.440214	-1.18372	down
RNF115	ES	3	2	4	0	0.8889	0.4088	0.1045	-0.200347	0.116928	-6.76113	8.27374e-08	7.66276e-06	7.15146	0.0835367	0.283883	0.294264	-1.76482	down
CD160	RI	5.2	5.1	5.3	0	0.8667	0.9652	0.3766	0.670811	0.648049	5.23513	8.79727e-06	0.000362117	2.50089	0.763045	0.0922333	8.27298	3.04841	up
NBPF12	ES	24.3:25	24.2	26	0	0.7778	0.3363	0.1064	0.126848	0.16279	3.07663	0.00448093	0.0431743	-3.59834	0.191433	0.0645857	2.96402	1.56756	up
ADAMTSL4	AP	3.1	null	null	0	0.8667	0.828	0.2462	0.336646	0.421786	4.23859	0.000165681	0.00373733	-0.503819	0.498733	0.162087	3.07694	1.6215	up
OAZ3	AP	3	null	null	0	1	0.6098	0.1544	-0.233674	0.275171	-4.50441	5.75565e-05	0.00161002	0.461573	0.229576	0.46325	0.495576	-1.01282	down
S100A16	AP	2.1	null	null	0	1	0.2542	0.0659	-0.103616	0.0986268	-4.91006	1.61189e-05	0.000587354	1.71368	0.0784091	0.182025	0.43076	-1.21504	down
INTS3	RI	27.2	27.1	27.3	0	1	0.2726	0.0638	0.0724845	0.127654	3.15985	0.00302227	0.0323581	-3.3642	0.141797	0.0693125	2.04576	1.03264	up
CREB3L4	RI	6.2	6.1	6.3	0	1	0.3804	0.083	0.098636	0.152402	3.25097	0.00235221	0.026823	-3.12685	0.171648	0.0730125	2.35095	1.23324	up
SHC1	AP	2.1	null	null	0	1	0.8322	0.2111	0.324084	0.554273	4.87719	1.78846e-05	0.000638018	1.61114	0.617509	0.293425	2.10449	1.07347	up
ZBTB7B	ES	5	2.2	6.2	0	0.9333	0.7109	0.1855	-0.238737	0.238211	-4.28083	0.000128709	0.00306112	-0.293854	0.18795	0.426687	0.440486	-1.18283	down
ADAM15	ES	22.1	20	23	0	1	0.7472	0.1922	0.214927	0.253115	3.14764	0.00312478	0.033111	-3.39571	0.295052	0.080125	3.68239	1.88064	up
TRIM46	AT	13	null	null	0	1	0.6359	0.1673	0.208697	0.261276	3.71891	0.000619634	0.0100477	-1.85059	0.301997	0.0933	3.23684	1.69459	up
FDPS	ES	1.2:2	1.1	3.1	1	1	0.3093	0.0837	-0.136509	0.105027	-5.19709	6.47268e-06	0.000286423	2.61553	0.0783909	0.2149	0.364779	-1.45491	down
FDPS	ES	2	1.1	3.1	1	1	0.3731	0.0942	-0.164875	0.144883	-6.22874	2.3507e-07	1.86609e-05	5.91456	0.112712	0.277587	0.406042	-1.3003	down
FDPS	ES	1.2:2:3.1	1.1	3.2	0	1	0.1931	0.047	-0.0604273	0.0695634	-3.54833	0.00101626	0.0146976	-2.32624	0.0577727	0.1182	0.488771	-1.03277	down
NR1I3	AT	6.8	null	null	0	1	0.7625	0.191	0.408435	0.44589	10.1756	1.31742e-12	6.04255e-10	18.0894	0.525585	0.11715	4.48643	2.16557	up
DCAF6	ES	11	10	13.1	0	0.9556	0.5127	0.1418	0.193772	0.222662	4.06995	0.000232581	0.00478381	-0.882404	0.26241	0.0686375	3.82312	1.93475	up
LAMC2	AT	22.2	null	null	0	1	0.4696	0.1012	-0.158569	0.100246	-4.85104	1.94247e-05	0.00068284	1.52969	0.0693061	0.227875	0.304141	-1.71719	down
COLGALT2	AT	13	null	null	0	1	0.5977	0.1483	-0.228603	0.0955146	-5.75381	1.08511e-06	6.80384e-05	4.38893	0.0509091	0.279512	0.182135	-2.45692	down
ATP2B4	ES	21	20	22	0	0.8	0.4981	0.1211	-0.219447	0.151666	-5.52795	4.93736e-06	0.000231834	3.12914	0.110519	0.329967	0.334941	-1.57802	down
FAM72A	AP	1	null	null	0	0.9778	0.8703	0.2466	-0.437261	0.383302	-5.54397	2.29803e-06	0.000126243	3.7053	0.306782	0.744043	0.412317	-1.27817	down
FAM72A	AP	3.1	null	null	0	0.9778	0.8703	0.2466	0.437261	0.616698	5.54397	2.29803e-06	0.000126243	3.7053	0.693218	0.255957	2.70834	1.43741	up
FAM72A	AT	2	null	null	0	1	0.7152	0.1893	-0.294768	0.294585	-4.956	1.39363e-05	0.000520164	1.85727	0.23707	0.531837	0.445756	-1.16567	down
C4BPB	AP	1	null	null	0	0.8444	0.6903	0.175	0.204682	0.213609	3.11407	0.00383071	0.0384348	-3.52842	0.261769	0.0570875	4.5854	2.19705	up
C4BPB	AT	5	null	null	0	1	0.9634	0.2219	0.285441	0.301583	3.64029	0.000779206	0.0120149	-2.07119	0.357279	0.0718375	4.97343	2.31424	up
NEK2	AT	8	null	null	0	1	0.8363	0.2294	0.458492	0.571905	8.88161	5.77743e-11	1.7441e-08	14.269	0.661367	0.202875	3.25997	1.70486	up
NEK2	AT	7.2	null	null	0	1	0.8363	0.2294	-0.458492	0.428095	-8.88161	5.77743e-11	1.7441e-08	14.269	0.338633	0.797125	0.424818	-1.23508	down
NSL1	ES	5	4	6	0	0.9778	0.379	0.0841	-0.0916	0.109408	-3.02767	0.00437707	0.0424002	-3.70618	0.0910875	0.182688	0.498597	-1.00405	down
EPHX1	AP	1	null	null	0	1	0.7353	0.2718	0.604867	0.81842	12.0578	7.9144e-15	5.31848e-12	23.266	0.936442	0.331575	2.82423	1.49786	up
EPHX1	AP	2	null	null	0	1	0.7353	0.2718	-0.604867	0.18158	-12.0578	7.9144e-15	5.31848e-12	23.266	0.0635576	0.668425	0.0950856	-3.39463	down
TMEM63A	ES	00:10:11.100000	9.2	11.2	0	0.9556	0.6002	0.1359	0.1837	0.2779	3.79609	0.00052044	0.0088255	-1.61432	0.310872	0.127171	2.44451	1.28955	up
H3F3A	AP	1	null	null	0	0.8222	0.6617	0.1195	-0.299658	0.0953394	-7.14298	4.49099e-08	4.73619e-06	7.98086	0.0590172	0.358675	0.164542	-2.60347	down
NTPCR	AT	5	null	null	0	1	0.2547	0.0646	0.0963277	0.15492	4.53239	5.27602e-05	0.00149828	0.546916	0.173715	0.0773875	2.24474	1.16655	up
COA6	AP	2.1	null	null	0	1	0.2927	0.0734	-0.147258	0.154376	-8.12765	5.74294e-10	1.27114e-07	11.9528	0.125642	0.2729	0.460397	-1.11905	down
EFCAB2	AT	8	null	null	0	1	0.7405	0.194	0.385527	0.592502	7.94871	9.99576e-10	2.03407e-07	11.3945	0.667727	0.2822	2.36615	1.24254	up
EFCAB2	AT	9	null	null	0	1	0.7405	0.194	-0.385527	0.407498	-7.94871	9.99576e-10	2.03407e-07	11.3945	0.332273	0.7178	0.462904	-1.11121	down
ZNF124	AT	5	null	null	0	1	0.5919	0.1774	-0.391154	0.282644	-12.3782	3.46685e-15	2.44337e-12	24.1018	0.206321	0.597475	0.345322	-1.53399	down
ZNF124	AT	6	null	null	0	1	0.5197	0.1477	0.286444	0.375302	7.5279	3.72591e-09	6.15223e-07	10.0704	0.431194	0.14475	2.97889	1.57477	up
PFKFB3	AP	1	null	null	0	1	0.3556	0.1001	-0.119238	0.122078	-3.27649	0.0021915	0.0255139	-3.05967	0.0988121	0.21805	0.453163	-1.1419	down
ITIH5	AT	13	null	null	0	1	0.6456	0.1672	-0.271047	0.249978	-5.03599	1.08122e-05	0.000422773	2.10798	0.197091	0.468137	0.421011	-1.24807	down
FAM107B	AP	5.1	null	null	0	0.9778	0.3031	0.0796	-0.0929344	0.110215	-3.28668	0.00216561	0.0253388	-3.04078	0.0916281	0.184562	0.496461	-1.01025	down
ZFAND4	AT	6	null	null	0	1	0.3259	0.0728	0.0946864	0.158461	3.64558	0.00076732	0.011876	-2.05641	0.176936	0.08225	2.1512	1.10514	up
ANK3	AP	1	null	null	0	0.8444	1	0.3366	0.541979	0.548829	5.42292	5.5008e-06	0.000252705	2.88299	0.676354	0.134375	5.03333	2.33151	up
ANK3	AP	28	null	null	0	0.8444	0.9082	0.2973	-0.391426	0.382912	-3.81497	0.00057539	0.00951994	-1.7061	0.290812	0.682238	0.426261	-1.23019	down
SLC25A16	ES	2.1:2.2	1	3	0	0.9333	0.8925	0.2513	0.471602	0.772771	6.149	4.12866e-07	2.99753e-05	5.44718	0.859645	0.388043	2.21534	1.14753	up
CDH23	AT	15.2	null	null	0	1	0.8679	0.2379	0.437178	0.507388	6.40036	1.35327e-07	1.17078e-05	6.46659	0.592691	0.155512	3.81121	1.93025	up
CDH23	AT	72	null	null	0	1	0.7517	0.1886	-0.368599	0.259598	-6.98305	2.09322e-08	2.59595e-06	8.33652	0.187676	0.556275	0.337379	-1.56756	down
MICU1	AP	1	null	null	0	0.9778	0.8651	0.3067	0.671913	0.764417	11.6499	3.34155e-14	1.97056e-11	21.8344	0.8988	0.226887	3.96143	1.98602	up
MICU1	AP	7	null	null	0	0.9778	0.8651	0.3067	-0.671913	0.235583	-11.6499	3.34155e-14	1.97056e-11	21.8344	0.1012	0.773112	0.130899	-2.93347	down
ADK	AP	1	null	null	0	1	0.7307	0.2125	0.404367	0.505866	6.87628	2.94296e-08	3.33489e-06	7.99474	0.584767	0.1804	3.2415	1.69666	up
RPS24	AA	5.1	4	5.2	0	1	0.7471	0.2342	0.420136	0.550783	6.24885	2.20332e-07	1.77557e-05	5.97926	0.632761	0.212625	2.97595	1.57335	up
TSPAN14	ES	03:05:00	1	6	0	0.9333	0.3091	0.0822	-0.104032	0.0780316	-3.24258	0.00252954	0.0284453	-3.12251	0.0588677	0.1629	0.361373	-1.46844	down
CCSER2	ES	11	10	12	0	0.8889	0.6041	0.1421	-0.259921	0.244419	-5.78995	1.52285e-06	9.09181e-05	4.17602	0.193879	0.4538	0.427235	-1.2269	down
PANK1	AP	1	null	null	0	0.9333	0.9235	0.2773	0.498147	0.519474	6.38743	1.97542e-07	1.61705e-05	6.13775	0.624347	0.1262	4.94728	2.30664	up
PANK1	AP	2	null	null	0	0.9333	0.9235	0.2773	-0.498147	0.480526	-6.38743	1.97542e-07	1.61705e-05	6.13775	0.375653	0.8738	0.429908	-1.2179	down
FFAR4	AT	5	null	null	0	1	0.7984	0.2058	-0.329719	0.124029	-5.53373	2.20209e-06	0.000121899	3.68502	0.0596939	0.389412	0.153292	-2.70564	down
FRA10AC1	ES	13:15:00	12	16	0	1	0.3426	0.0748	-0.137534	0.0917146	-6.26808	2.07108e-07	1.68107e-05	6.04111	0.0648788	0.202412	0.320528	-1.64148	down
PIK3AP1	AP	3	null	null	0	0.8889	0.705	0.153	0.201689	0.262044	3.70129	0.000742661	0.011612	-1.97715	0.306864	0.105175	2.91765	1.54481	up
HPS1	AT	10.2	null	null	0	1	0.4817	0.1272	0.201814	0.233885	5.22436	5.93297e-06	0.000267039	2.70175	0.273264	0.07145	3.82454	1.93529	up
DNMBP	AP	1	null	null	0	0.9556	0.6107	0.1509	-0.163397	0.153021	-2.95965	0.00530736	0.0488724	-3.87983	0.119503	0.2829	0.422422	-1.24324	down
ERLIN1	RI	1.2	1.1	1.3	0	0.7556	0.355	0.0986	-0.182188	0.130703	-9.03972	5.17523e-10	1.17751e-07	12.3199	0.083687	0.265875	0.314761	-1.66767	down
ADD3	ES	15	14	16	0	1	0.8133	0.2275	0.39935	0.67889	6.33592	1.66491e-07	1.39919e-05	6.25933	0.756812	0.357463	2.11718	1.08214	up
ACSL5	AP	3	null	null	0	0.8889	0.7695	0.2789	0.568427	0.771486	9.93722	8.36e-12	3.4024e-09	16.3219	0.89439	0.325962	2.74384	1.4562	up
ACSL5	AP	1	null	null	0	0.8889	0.7656	0.2798	-0.587441	0.201149	-11.3819	2.06162e-13	1.04513e-10	20.0765	0.0741345	0.661575	0.112058	-3.15769	down
VTI1A	AT	8	null	null	0	1	0.4418	0.105	-0.194915	0.190305	-7.5432	3.55084e-09	5.90252e-07	10.1188	0.152273	0.347187	0.438589	-1.18906	down
TIAL1	ES	6	5.1	7	0	1	0.4044	0.0955	0.127575	0.159395	3.87432	0.00039184	0.00713517	-1.40797	0.184288	0.0567125	3.24951	1.70022	up
BCCIP	AT	8.2	null	null	0	1	0.465	0.1112	0.20144	0.23721	6.42299	1.25829e-07	1.10181e-05	6.53938	0.276515	0.075075	3.68319	1.88095	up
ZNF511	AT	9	null	null	0	1	0.8823	0.338	-0.486048	0.45809	-4.31281	0.000104048	0.00258121	-0.118062	0.363252	0.8493	0.427707	-1.22531	down
ZNF511	AT	5.3	null	null	0	1	0.8823	0.338	0.486052	0.541912	4.31279	0.000104055	0.00258121	-0.118123	0.636752	0.1507	4.22529	2.07905	up
SIGIRR	AP	2	null	null	0	1	0.8534	0.2376	-0.337519	0.344863	-4.06427	0.000221842	0.00462025	-0.856102	0.279006	0.616525	0.452546	-1.14386	down
RNH1	ES	3	1	4.2	0	1	0.4916	0.1354	0.14381	0.215824	3.20361	0.00268062	0.0296459	-3.25071	0.243885	0.100075	2.43702	1.28512	up
RNH1	ES	3	1	4.3	0	1	0.4945	0.1409	0.172142	0.242654	3.50048	0.00116561	0.0162087	-2.45761	0.276242	0.1041	2.65363	1.40796	up
SLC25A22	AP	1	null	null	0	0.9778	0.7447	0.1779	0.263247	0.32546	4.68827	3.40007e-05	0.00107728	0.989715	0.378109	0.114863	3.29184	1.7189	up
CHID1	AP	1	null	null	0	1	0.7605	0.2315	-0.556247	0.159639	-24.6956	1.16985e-25	1.1268e-21	48.4443	0.051103	0.60735	0.084141	-3.57105	down
CHID1	AP	3.1	null	null	0	1	0.95	0.2858	0.688071	0.721563	23.9914	3.42784e-25	2.47627e-21	47.366	0.855821	0.16775	5.10177	2.351	up
IGF2	AP	6.1	null	null	0	0.9333	0.8783	0.2324	0.277866	0.370505	3.41507	0.00157484	0.0200735	-2.72016	0.429003	0.151138	2.8385	1.50513	up
IGF2	AP	1	null	null	0	0.9333	0.9763	0.3357	-0.716814	0.229982	-11.337	1.5765e-13	8.28263e-11	20.3188	0.0790733	0.795887	0.0993524	-3.3313	down
PGAP2	AD	11.2:11.3	11.1	12	0	0.9778	0.6671	0.145	0.237859	0.405175	5.38386	3.81935e-06	0.000188014	3.15144	0.452747	0.214888	2.1069	1.07512	up
PGAP2	ES	8	6	10	0	0.8444	0.3588	0.0983	0.109309	0.151747	3.01718	0.00492155	0.0461581	-3.71842	0.174252	0.0649429	2.68316	1.42393	up
PRKCDBP	ES	2	1	3	0	0.9778	0.5549	0.1223	-0.207152	0.167343	-5.06969	1.03069e-05	0.000406868	2.21702	0.131091	0.338243	0.387564	-1.36749	down
PPFIBP2	AP	1	null	null	0	0.8889	0.9847	0.336	-0.501618	0.481053	-4.77411	3.24893e-05	0.00104428	1.08621	0.369582	0.8712	0.424222	-1.23711	down
CYP2R1	AP	1	null	null	0	0.9778	0.6266	0.1563	-0.253875	0.259175	-5.46359	2.96599e-06	0.000153045	3.40258	0.2084	0.462275	0.450814	-1.1494	down
HTATIP2	RI	1.2:1.3:1.4	1.1	1.5	0	1	0.3934	0.094	0.126242	0.20881	3.82582	0.000452407	0.00799067	-1.54698	0.233442	0.1072	2.17763	1.12276	up
APIP	AT	11	null	null	0	1	0.1646	0.0425	-0.0739841	0.0784268	-6.41419	1.2944e-07	1.12322e-05	6.51108	0.0639909	0.137975	0.463786	-1.10847	down
TP53I11	ES	5.1:5.2	1.2	6.2	0	0.8	0.902	0.1669	-0.719037	0.302752	-5.78668	2.11142e-06	0.000118469	4.65024	0.280963	1	0.280963	-1.83155	down
MDK	AP	1.1	null	null	0	1	0.6401	0.1503	-0.283677	0.225124	-6.92664	2.50586e-08	2.99132e-06	8.15601	0.169773	0.45345	0.374402	-1.41734	down
NR1H3	RI	8.2	8.1	8.3	0	1	0.2114	0.0527	0.0687072	0.115563	3.68447	0.00068521	0.010897	-1.9475	0.12897	0.0602625	2.14013	1.0977	up
SERPING1	AP	2.1	null	null	0	1	0.2623	0.0532	0.0695273	0.121561	3.72375	0.000610914	0.00996217	-1.83693	0.135127	0.0656	2.05987	1.04255	up
DDB1	AP	1	null	null	0	1	0.6481	0.1299	-0.218413	0.129629	-5.41025	3.2728e-06	0.000166205	3.29154	0.0870121	0.305425	0.284889	-1.81153	down
TMEM138	RI	3.3	3.2	3.4	0	1	0.3797	0.0884	0.103379	0.175995	3.17157	0.00292694	0.0315939	-3.3339	0.196167	0.0927875	2.11415	1.08008	up
SDHAF2	ES	4.1:5.1:5.2	3	6	0	0.7778	0.694	0.1828	0.418377	0.806728	3.95356	0.000423048	0.0075646	-0.823128	0.832877	0.4145	2.00935	1.00673	up
PPP1R32	AP	13.1	null	null	0	1	0.7552	0.1781	0.308106	0.526176	6.13454	3.1837e-07	2.46639e-05	5.61159	0.586294	0.278187	2.10755	1.07557	up
AHNAK	AT	7	null	null	0	1	0.4337	0.1169	-0.215492	0.15958	-7.17148	1.14945e-08	1.57415e-06	8.93823	0.117533	0.333025	0.352926	-1.50256	down
FKBP2	AP	3	null	null	0	1	0.3968	0.0903	0.17215	0.244722	7.19826	1.05579e-08	1.48098e-06	9.02359	0.278312	0.106163	2.62157	1.39043	up
BAD	RI	1.2	1.1	1.3	0	1	0.3086	0.0595	-0.10151	0.0783341	-5.69499	1.31128e-06	7.99382e-05	4.2005	0.0585273	0.160037	0.36571	-1.45123	down
CAPN1	AP	1	null	null	0	1	0.3967	0.0971	-0.20117	0.139183	-9.23458	2.01735e-11	6.93969e-09	15.3314	0.0999303	0.3011	0.331884	-1.59125	down
POLA2	AT	17.2	null	null	0	1	0.249	0.066	0.0743167	0.122266	3.06346	0.00392574	0.0392112	-3.61087	0.136767	0.06245	2.19002	1.13094	up
LTBP3	AP	12.1	null	null	0	1	0.316	0.0684	0.0886735	0.159346	4.07091	0.000217441	0.00454314	-0.836618	0.176648	0.087975	2.00794	1.00572	up
LTBP3	AP	17	null	null	0	1	0.8398	0.1886	0.244947	0.34209	3.74277	0.000577797	0.00954604	-1.78319	0.389885	0.144937	2.69002	1.42762	up
FIBP	AD	5.2	5.1	6	0	1	0.2133	0.0499	0.0933966	0.145185	6.69649	5.23078e-08	5.26651e-06	7.41821	0.163409	0.0700125	2.334	1.2228	up
ANO1	ES	17	16	18	0	0.8889	0.9874	0.3328	0.581073	0.530733	6.1479	5.17751e-07	3.6313e-05	5.20888	0.659861	0.0787875	8.3752	3.06612	up
ARAP1	AP	2	null	null	0	0.9778	0.5564	0.107	0.150666	0.19102	4.11781	0.000194938	0.0042117	-0.72063	0.221153	0.0704875	3.13748	1.64961	up
COA4	AP	2.1	null	null	0	1	0.1478	0.0353	-0.0605413	0.0667341	-6.24202	2.25228e-07	1.80783e-05	5.9573	0.0549212	0.115462	0.475663	-1.07199	down
PAAF1	ES	4.1:4.2	3.2	5	0	0.7556	0.2859	0.0692	-0.107702	0.0723333	-3.27412	0.00277562	0.0304381	-2.91535	0.0579731	0.165675	0.34992	-1.5149	down
C2CD3	AT	35	null	null	0	1	0.4038	0.0917	0.169033	0.237563	7.70104	2.16399e-09	3.95763e-07	10.617	0.270545	0.101513	2.66514	1.41421	up
SLCO2B1	AP	1	null	null	0	0.9556	0.9598	0.3469	0.807878	0.748072	19.3943	3.60971e-21	1.30383e-17	38.1034	0.91379	0.105913	8.62779	3.10899	up
SLCO2B1	AP	2	null	null	0	0.9556	0.9598	0.3469	-0.807878	0.251928	-19.3943	3.60971e-21	1.30383e-17	38.1034	0.0862097	0.894088	0.096422	-3.37449	down
TSKU	AP	2	null	null	0	1	0.9559	0.2765	0.503222	0.51232	6.6292	6.48985e-08	6.18914e-06	7.20214	0.610509	0.107287	5.6904	2.50853	up
TSKU	AP	1	null	null	0	1	0.9559	0.2765	-0.503222	0.48768	-6.6292	6.48985e-08	6.18914e-06	7.20214	0.389491	0.892713	0.4363	-1.19661	down
TMEM126B	RI	6.2	6.1	6.3	0	1	0.3384	0.0719	0.0845178	0.128339	3.14459	0.00315087	0.0333019	-3.40357	0.14483	0.0603125	2.40133	1.26383	up
PRSS23	AT	6	null	null	0	1	0.2427	0.0616	-0.0968644	0.101461	-4.90737	1.62569e-05	0.000590892	1.70526	0.0825606	0.179425	0.46014	-1.11986	down
SMCO4	AP	1	null	null	0	1	0.9274	0.2867	0.593559	0.67418	9.27894	1.76938e-11	6.16384e-09	15.4639	0.789997	0.196437	4.02162	2.00778	up
SMCO4	AP	2	null	null	0	1	0.9274	0.2867	-0.593556	0.325822	-9.27873	1.77048e-11	6.16384e-09	15.4633	0.210006	0.803562	0.261344	-1.93598	down
PIWIL4	AP	1	null	null	0	1	0.3057	0.062	-0.0956504	0.0776756	-4.59068	4.39965e-05	0.00132154	0.725214	0.0590121	0.154663	0.381554	-1.39004	down
CRYAB	AP	3	null	null	0	1	0.5	0.1211	-0.157386	0.166461	-3.74024	0.000582087	0.00960594	-1.79033	0.135752	0.293137	0.463098	-1.11061	down
SIDT2	RI	25.2	25.1	25.3	0	1	0.8994	0.2004	0.267582	0.368559	3.86164	0.000406864	0.0073523	-1.44438	0.42077	0.153188	2.74676	1.45773	up
SIDT2	ES	14	13	15.1	0	0.9333	0.9003	0.2589	-0.515845	0.268479	-9.05261	7.14955e-11	2.04856e-08	14.1226	0.15988	0.675725	0.236605	-2.07945	down
CHEK1	AT	13.3	null	null	0	1	0.6418	0.1471	0.280192	0.421171	8.20976	4.45835e-10	1.02841e-07	12.2079	0.475842	0.19565	2.43211	1.28221	up
LPCAT3	RI	10.2	10.1	10.3	0	1	0.4201	0.0967	0.148942	0.18608	4.86129	1.8806e-05	0.000665955	1.5616	0.215142	0.0662	3.24989	1.70039	up
C1RL	AA	5.1	4.2	5.2	0	1	0.3598	0.0927	0.132434	0.188256	4.16718	0.000162408	0.00369468	-0.552566	0.214097	0.0816625	2.62173	1.39052	up
PEX5	AD	3.3	3.2	4	0	0.9333	0.3138	0.0746	0.10055	0.158732	3.97317	0.000319853	0.00613711	-1.18192	0.1799	0.07935	2.26717	1.18089	up
PLEKHA5	AT	4	null	null	0	1	0.3645	0.0962	-0.221405	0.102746	-12.8176	1.14091e-15	9.69641e-13	25.2273	0.0595455	0.28095	0.211943	-2.23825	down
AEBP2	AP	3	null	null	0	1	0.6598	0.1623	0.200851	0.219873	3.35686	0.00175091	0.0216623	-2.8462	0.259064	0.0582125	4.45031	2.15391	up
LYRM5	AT	4	null	null	0	1	0.2859	0.0826	0.1301	0.156715	4.89537	1.68857e-05	0.000607781	1.66783	0.1821	0.052	3.50192	1.80815	up
PPFIBP1	ES	11	10	12	0	0.8	0.4706	0.1168	-0.277621	0.123297	-8.74451	8.01701e-10	1.70338e-07	11.9946	0.0799185	0.35754	0.223523	-2.1615	down
TROAP	AT	10.2	null	null	0	1	0.8945	0.1963	-0.399168	0.401156	-7.91141	1.12245e-09	2.23684e-07	11.2778	0.32327	0.722437	0.447471	-1.16013	down
TROAP	AT	2.8	null	null	0	1	0.4937	0.1239	0.212942	0.269993	5.42852	3.08662e-06	0.000158703	3.34967	0.311542	0.0986	3.15966	1.65977	up
TROAP	AT	13	null	null	0	1	0.5482	0.1255	0.18622	0.328834	4.61013	4.14033e-05	0.00125408	0.78488	0.36517	0.17895	2.04062	1.02901	up
TMBIM6	AD	2.3	2.2	3.2	0	0.8667	0.5169	0.1194	-0.171364	0.20318	-5.13091	1.19947e-05	0.000460902	2.08925	0.164011	0.335375	0.489038	-1.03198	down
SLC11A2	AT	23.3	null	null	0	1	0.6197	0.1548	0.241548	0.362641	4.82711	2.09486e-05	0.000724081	1.45524	0.409773	0.168225	2.43586	1.28443	up
LETMD1	AD	3.3	3.2	4	0	0.9778	0.594	0.1561	0.1936	0.220642	3.41935	0.00149562	0.0192592	-2.68799	0.259362	0.0657625	3.94393	1.97963	up
LETMD1	ES	3.2:4:5:6	2	7	0	1	0.8454	0.2393	-0.425367	0.501256	-6.02542	4.52458e-07	3.21234e-05	5.26077	0.418258	0.843625	0.495786	-1.01221	down
LETMD1	ES	1.3:2:3.2:4:5:6	1.2	7	0	0.8	0.9482	0.3221	-0.465276	0.451	-3.31138	0.00233194	0.0266676	-2.86958	0.380504	0.84578	0.449885	-1.15237	down
ACVR1B	ES	6	5	7	0	0.8889	0.2826	0.0609	-0.08073	0.0835917	-3.23371	0.00268812	0.029704	-3.10435	0.0701367	0.150867	0.464892	-1.10503	down
NR4A1	AP	2	null	null	0	1	0.9368	0.2228	0.250719	0.382673	3.03447	0.00424382	0.0414878	-3.68414	0.431594	0.180875	2.38614	1.25468	up
TARBP2	AD	4.2	4.1	5.1	0	1	0.3667	0.0903	0.097997	0.158676	3.05937	0.00396921	0.0395498	-3.62123	0.177797	0.0798	2.22803	1.15577	up
CALCOCO1	RI	14.3	14.2	14.4	0	1	0.6098	0.1545	0.237455	0.40661	4.75963	2.591e-05	0.000865544	1.24586	0.452942	0.215487	2.10194	1.07172	up
SMUG1	ES	3	1.1	4.1	0	0.9778	0.6849	0.1622	-0.252326	0.287602	-4.37842	8.84106e-05	0.00224294	0.101513	0.243445	0.495771	0.491044	-1.02608	down
ITGA7	AP	2.1	null	null	0	0.9333	1	0.2502	-0.277963	0.249818	-2.97044	0.0052273	0.0483818	-3.85794	0.1913	0.469263	0.407661	-1.29456	down
SLC39A5	AP	1	null	null	0	0.7556	0.8914	0.3369	-0.628825	0.370937	-7.30894	5.18512e-08	5.23878e-06	7.67401	0.20325	0.832075	0.244269	-2.03346	down
SLC39A5	AP	3.1	null	null	0	0.7556	0.8914	0.3369	0.628825	0.629063	7.30894	5.18512e-08	5.23878e-06	7.67401	0.79675	0.167925	4.74468	2.24631	up
COQ10A	AP	3.1	null	null	0	0.9556	0.5955	0.1448	-0.249293	0.143069	-7.1338	1.72612e-08	2.2168e-06	8.56613	0.0919323	0.341225	0.269418	-1.89208	down
COQ10A	AP	1	null	null	0	0.9556	0.8221	0.217	0.321283	0.468454	4.52419	5.90892e-05	0.00164177	0.457902	0.534358	0.213075	2.50784	1.32645	up
NACA	AD	3.4:3.5	3.3	4.2	1	0.7778	0.5626	0.1749	0.230453	0.313832	3.25929	0.00280814	0.0306263	-3.09707	0.358436	0.127983	2.80065	1.48576	up
SHMT2	AP	2	null	null	0	1	0.3959	0.1068	-0.152207	0.164229	-4.46725	6.45939e-05	0.00176252	0.348491	0.13453	0.286737	0.469176	-1.0918	down
DTX3	RI	1.4	1.3	1.5	0	0.8222	0.5559	0.0982	-0.211925	0.141191	-3.2311	0.0028185	0.0306921	-2.66514	0.128725	0.34065	0.377881	-1.404	down
OS9	ES	5.1:5.2:5.3:6:7.1:7.2:7.3:7.4:8:9.1	4	9.2	0	1	0.9881	0.2059	0.261684	0.439049	3.50377	0.00115472	0.0161114	-2.44862	0.490109	0.228425	2.1456	1.10138	up
HMGA2	AT	10	null	null	0	0.9556	0.9705	0.2646	0.337152	0.596615	3.17686	0.00297337	0.0319625	-3.22299	0.648485	0.311333	2.08293	1.05861	up
HMGA2	AT	9.3	null	null	0	0.9556	0.9957	0.2885	-0.374509	0.310441	-3.2773	0.00226064	0.0260876	-2.963	0.252824	0.627333	0.403014	-1.3111	down
THAP2	AT	2	null	null	0	1	0.7543	0.2035	0.268749	0.467798	3.74389	0.000575888	0.00951994	-1.78	0.520236	0.251487	2.06864	1.04868	up
NR2C1	AT	12.2	null	null	0	1	0.4463	0.0869	0.116519	0.196971	3.89962	0.000363439	0.00674066	-1.33512	0.219706	0.103188	2.12919	1.09031	up
VEZT	ES	2	1	4	0	0.8889	0.3678	0.0638	-0.0937697	0.0697139	-3.44224	0.0015266	0.0195465	-2.49096	0.0566903	0.15046	0.37678	-1.40821	down
LTA4H	ES	18.1:18.2	17	19	0	0.9778	0.366	0.0792	-0.0941329	0.104398	-2.99361	0.00479187	0.0453096	-3.74057	0.0879242	0.182057	0.482949	-1.05006	down
C12orf73	ES	00:04:01.100000	2.4	6	0	0.9111	0.794	0.144	-0.198102	0.0935842	-3.29762	0.00217694	0.0254226	-2.84551	0.0675182	0.26562	0.254191	-1.97602	down
ISCU	ES	2	1	3	0	1	0.3323	0.0594	0.0682489	0.11602	3.07651	0.00379	0.0381189	-3.57774	0.129336	0.0610875	2.11723	1.08218	up
MMAB	ES	5	4	6	0	1	0.5555	0.1441	0.240158	0.306173	5.33284	4.19395e-06	0.000202318	3.04552	0.353033	0.112875	3.12765	1.64508	up
MVK	ES	4	3	5	0	1	0.4403	0.0836	0.0955223	0.131346	3.08709	0.00368326	0.0374759	-3.55084	0.149985	0.0544625	2.75391	1.46148	up
SDSL	ES	2	1	3	0	1	0.6595	0.1519	0.192659	0.337917	3.53594	0.00105305	0.0150713	-2.36033	0.375509	0.18285	2.05365	1.03819	up
WSB2	AP	3.1	null	null	0	0.9778	0.7136	0.1182	-0.137322	0.131853	-2.94225	0.00548782	0.0499152	-3.86766	0.107821	0.245143	0.43983	-1.18498	down
PRKAB1	ES	3	1.3	4	0	1	0.8408	0.2043	-0.41348	0.349024	-9.42952	1.13571e-11	4.32733e-09	15.9118	0.268345	0.681825	0.393569	-1.34531	down
RPLP0	ES	5.3	4.2	6.2	0	1	0.379	0.0963	-0.185518	0.181768	-7.0438	1.72495e-08	2.2168e-06	8.53071	0.14557	0.331087	0.439671	-1.1855	down
PXN	ES	00:13:14.100000	9	14.2	0	0.9556	0.4195	0.1071	-0.181848	0.137377	-4.99579	1.37961e-05	0.00051572	1.94097	0.104737	0.286586	0.365467	-1.45219	down
PXN	ES	13	9	14.2	0	0.9778	0.5509	0.1163	-0.195362	0.22651	-5.53324	2.37764e-06	0.000128877	3.62234	0.187438	0.3828	0.489649	-1.03018	down
KDM2B	AP	8	null	null	0	0.7778	0.5234	0.1529	-0.249292	0.1927	-3.52612	0.00139648	0.0184175	-2.26553	0.160533	0.409825	0.391712	-1.35214	down
OGFOD2	AP	1	null	null	0	1	0.5553	0.1296	0.213339	0.241724	5.19764	6.46126e-06	0.000286372	2.61728	0.283352	0.0700125	4.04716	2.01691	up
OGFOD2	ES	6.3:8.1:8.2	6.2	8.3	0	1	0.5368	0.1297	0.194508	0.263005	4.64281	3.73818e-05	0.001159	0.885277	0.300958	0.10645	2.82722	1.49938	up
OGFOD2	ES	00:07:08.200000	6.2	8.3	0	1	0.636	0.132	0.175984	0.244859	3.90996	0.000352418	0.00659124	-1.3053	0.279197	0.103212	2.70507	1.43567	up
POSTN	ES	17:18:00	16	19	0	0.8222	0.6604	0.1377	-0.250936	0.10733	-3.91487	0.000451998	0.00799032	-1.19376	0.0769138	0.32785	0.234601	-2.09172	down
POSTN	ES	17	16	18	0	0.8	0.4646	0.0835	-0.154274	0.0650562	-3.33502	0.00224656	0.0259459	-2.61099	0.0505931	0.204867	0.246956	-2.01767	down
CDADC1	ES	5	4.2	6	0	1	0.6568	0.1343	0.16144	0.270315	3.31938	0.00194466	0.0233942	-2.9461	0.301815	0.140375	2.15006	1.10438	up
INTS6	AT	4.2	null	null	0	1	0.474	0.0828	-0.0995186	0.0988122	-3.33417	0.00186588	0.0226349	-2.90675	0.0793939	0.178913	0.443758	-1.17215	down
DHRS12	RI	10.2	10.1	10.3	0	1	0.4412	0.1103	0.164464	0.199173	4.4355	7.12701e-05	0.00190687	0.252127	0.231264	0.0668	3.46203	1.79162	up
LMO7	ES	10:11:12	9	13	0	0.8	0.4867	0.1096	-0.19105	0.0926219	-4.71287	5.02698e-05	0.00144681	0.818665	0.0568	0.24785	0.229171	-2.1255	down
UGGT2	AT	11	null	null	0	1	0.5174	0.1196	-0.271526	0.148305	-11.8494	1.36336e-14	8.95356e-12	22.7153	0.0953242	0.36685	0.259845	-1.94428	down
CARKD	AP	2	null	null	0	0.9778	0.6149	0.1726	-0.386619	0.26923	-11.5724	4.08767e-14	2.31603e-11	21.6303	0.191906	0.578525	0.331716	-1.59198	down
ING1	AP	2.1	null	null	0	0.9778	0.8125	0.1924	0.270197	0.474133	4.07245	0.000223379	0.00464037	-0.853214	0.528172	0.257975	2.04738	1.03378	up
MCF2L	AP	6	null	null	0	0.9556	0.8149	0.1929	-0.271885	0.270444	-3.83935	0.000458819	0.00807432	-1.49239	0.221644	0.493529	0.4491	-1.15489	down
OSGEP	AD	4.5	4.4	5	0	1	0.3443	0.0864	0.119687	0.184371	4.10991	0.000193246	0.00419222	-0.721864	0.207724	0.0880375	2.3595	1.23848	up
OSGEP	RI	4.3	4.2	4.4	0	1	0.5201	0.1404	0.176281	0.263922	3.54174	0.00103567	0.0149121	-2.34438	0.298318	0.122037	2.44448	1.28953	up
RNASE4	AP	2	null	null	0	1	0.9228	0.3583	-0.73834	0.283851	-9.42881	1.13809e-11	4.32733e-09	15.9097	0.139785	0.878125	0.159186	-2.65122	down
RNASE4	AP	1.1	null	null	0	1	0.9228	0.3583	0.738343	0.716151	9.42879	1.13814e-11	4.32733e-09	15.9096	0.860218	0.121875	7.0582	2.8193	up
ANG	AP	2	null	null	0	1	0.9023	0.3431	-0.701839	0.286505	-9.14675	2.61736e-11	8.69198e-09	15.0684	0.149561	0.8514	0.175664	-2.50911	down
ANG	AP	1	null	null	0	1	0.9023	0.3431	0.701839	0.713495	9.14675	2.61736e-11	8.69198e-09	15.0684	0.850439	0.1486	5.72301	2.51677	up
METTL17	RI	9.2	9.1	9.3	0	1	0.3665	0.0831	0.12787	0.184095	4.73564	2.79396e-05	0.000917435	1.17162	0.209045	0.081175	2.57524	1.36471	up
NDRG2	AP	7.1	null	null	0	1	0.3206	0.0831	0.108248	0.138927	3.8219	0.000457686	0.0080642	-1.5582	0.160048	0.0518	3.08974	1.62749	up
SLC7A7	AP	1	null	null	0	1	0.5691	0.1642	0.181207	0.271524	2.95439	0.00525311	0.0485274	-3.88426	0.306882	0.125675	2.44187	1.28799	up
DCAF11	AP	2.1	null	null	0	0.9778	0.8095	0.2237	-0.438962	0.431393	-7.89509	1.40989e-09	2.716e-07	11.0678	0.3436	0.782563	0.43907	-1.18748	down
DCAF11	AP	1.1	null	null	0	0.9778	0.8095	0.2237	0.438966	0.56861	7.89534	1.40878e-09	2.716e-07	11.0686	0.656403	0.217438	3.01881	1.59398	up
FITM1	AP	2.1	null	null	0	0.9111	0.8142	0.2138	0.254422	0.252486	3.27151	0.00238174	0.0270956	-3.10593	0.307497	0.053075	5.79362	2.53447	up
EMC9	AA	3.2	2	3.3	0	1	0.6982	0.1574	0.257728	0.352502	5.48267	2.59437e-06	0.00013793	3.52217	0.402791	0.145063	2.77667	1.47336	up
DHRS1	RI	6.3	6.2	6.4	0	1	0.5951	0.162	0.308601	0.312849	7.06897	1.59217e-08	2.06311e-06	8.61111	0.373064	0.0644625	5.7873	2.53289	up
CIDEB	AP	1	null	null	0	1	0.6413	0.1624	0.208098	0.259856	3.59449	0.000889702	0.0132725	-2.19862	0.300461	0.0923625	3.25306	1.7018	up
SEC23A	AT	4.2	null	null	0	1	0.5277	0.1178	0.207419	0.341322	5.84127	8.18826e-07	5.34104e-05	4.66936	0.381794	0.174375	2.1895	1.1306	up
MIS18BP1	ES	8	7	9	0	0.8	0.9628	0.237	-0.51522	0.391231	-3.25022	0.00280458	0.0306162	-2.64531	0.35903	0.87425	0.410672	-1.28394	down
KLHDC2	RI	7.2	7.1	7.3	0	1	0.4374	0.104	0.130099	0.198751	3.45387	0.00133119	0.0178249	-2.58468	0.224136	0.0940375	2.38348	1.25307	up
LGALS3	AT	6	null	null	0	1	0.2353	0.0616	-0.104405	0.0851415	-6.04034	4.31227e-07	3.09968e-05	5.30872	0.0647697	0.169175	0.382856	-1.38513	down
KTN1	ES	35	34.2	36	0	1	0.4894	0.1412	0.286568	0.401215	8.59448	1.37482e-10	3.71279e-08	13.3942	0.45713	0.170563	2.68013	1.4223	up
SYNE2	AP	113.1	null	null	0	0.9333	0.604	0.1807	0.258194	0.283532	3.91161	0.000382839	0.00699717	-1.30735	0.331094	0.0729	4.54175	2.18325	up
SYNE2	AP	117.1	null	null	0	0.9333	0.8394	0.2081	-0.293842	0.120287	-3.7374	0.000633613	0.0102263	-1.79526	0.0661581	0.36	0.183772	-2.44401	down
ACTN1	ES	20	19	21	0	0.9556	0.501	0.1471	-0.228996	0.126815	-5.10959	9.67982e-06	0.000386872	2.24265	0.0798419	0.308837	0.258524	-1.95163	down
DCAF5	AP	2.1	null	null	0	0.8444	0.4784	0.1184	-0.153524	0.103226	-3.53999	0.00122941	0.0168605	-2.39408	0.0716185	0.225143	0.318103	-1.65244	down
ENTPD5	AT	18	null	null	0	1	0.5711	0.1254	0.204667	0.241207	5.30307	4.61318e-06	0.000218887	2.95106	0.281142	0.076475	3.67627	1.87824	up
CCDC176	AP	1	null	null	0	0.8	0.7458	0.1893	0.544717	0.901291	11.8762	3.4851e-13	1.67842e-10	19.8784	0.967317	0.4226	2.28897	1.1947	up
CCDC176	AT	13.2	null	null	0	1	0.2658	0.0556	-0.0727542	0.0854293	-3.8231	0.000456066	0.00804548	-1.55477	0.0712333	0.143987	0.494719	-1.01532	down
ALDH6A1	AP	1	null	null	0	1	0.8913	0.2622	-0.530742	0.439017	-8.44606	2.16026e-10	5.33882e-08	12.9384	0.335458	0.8662	0.387275	-1.36857	down
ALDH6A1	AP	7.1	null	null	0	1	0.8913	0.2622	0.53073	0.560985	8.44584	2.16169e-10	5.33882e-08	12.9377	0.664542	0.133813	4.96622	2.31215	up
ACYP1	AP	1	null	null	0	0.9556	0.5049	0.1045	-0.164482	0.145223	-4.22604	0.000145868	0.003372	-0.317983	0.119918	0.2844	0.421653	-1.24587	down
GSTZ1	AP	1	null	null	0	1	0.8072	0.2706	0.644702	0.771156	20.0145	2.61605e-22	1.25989e-18	40.6882	0.896952	0.25225	3.5558	1.83018	up
SERPINA1	ES	2.1:2.2:2.4:2.5	1.1	3.2	0	0.9556	0.8888	0.3168	-0.361507	0.351436	-3.29377	0.00216055	0.0253271	-3.03052	0.277281	0.638787	0.434073	-1.20399	down
SERPINA1	ES	2.1:2.4:2.5	1.1	3.2	0	1	0.9492	0.2992	-0.425928	0.492593	-4.34428	9.44504e-05	0.00237325	-0.0234576	0.409485	0.835413	0.490159	-1.02868	down
WARS	AP	2.1	null	null	0	0.9556	0.3876	0.0864	-0.125651	0.121987	-4.48634	6.63256e-05	0.00180466	0.393839	0.0994344	0.225086	0.441762	-1.17866	down
MOK	AT	19	null	null	0	1	0.4545	0.1119	0.153825	0.212398	3.88813	0.000376081	0.00691301	-1.36823	0.242412	0.0885875	2.73641	1.45229	up
ADSSL1	AP	13.1	null	null	0	0.8889	0.867	0.2224	0.26188	0.428022	3.30265	0.0022329	0.0258271	-3.03496	0.486218	0.224337	2.16735	1.11593	up
C14orf80	AP	1	null	null	0	0.9333	0.6207	0.166	0.219762	0.256226	3.01227	0.00468418	0.0446418	-3.57056	0.285142	0.06538	4.36131	2.12476	up
C14orf80	ES	9	8	10	0	1	0.7675	0.1914	-0.364273	0.424917	-7.49236	4.16698e-09	6.80277e-07	9.95788	0.353839	0.718113	0.492735	-1.02112	down
NIPA2	ES	1.2:3	1.1	4	0	0.8444	0.8713	0.2301	-0.501903	0.468926	-7.631	9.54678e-09	1.35227e-06	9.4364	0.395117	0.89702	0.440478	-1.18286	down
RAD51	ME	4|5	3	6	0	0.8	0.5258	0.0978	-0.443853	0.095397	-6.36723	3.9931e-07	2.936e-05	6.29672	0.0819469	0.5258	0.155852	-2.68175	down
NDUFAF1	ES	4	3	5	0	1	0.5228	0.1158	0.219774	0.362341	7.28896	7.9203e-09	1.15588e-06	9.31234	0.405224	0.18545	2.18509	1.12769	up
HYPK	AP	2.1	null	null	0	1	0.555	0.1238	0.155589	0.23748	3.45799	0.00131569	0.0176664	-2.57348	0.267839	0.11225	2.3861	1.25465	up
SHF	AP	3	null	null	0	0.9556	1	0.312	-0.528475	0.543305	-5.62354	1.93572e-06	0.000110981	3.84127	0.4349	0.963375	0.451434	-1.14741	down
DUT	AP	3.1	null	null	0	1	0.5525	0.1227	0.179923	0.276641	4.63976	3.774e-05	0.00116885	0.875904	0.311748	0.131825	2.36487	1.24176	up
TEX9	AT	11.2	null	null	0	1	0.7671	0.1912	0.351283	0.55479	7.18898	1.08736e-08	1.51789e-06	8.994	0.623333	0.27205	2.29125	1.19613	up
TEX9	AT	8.2	null	null	0	1	0.744	0.2083	-0.386724	0.374334	-7.74167	1.90569e-09	3.5527e-07	10.7449	0.298876	0.6856	0.435933	-1.19782	down
TPM1	AP	5.1	null	null	0	1	0.2137	0.0594	-0.0846841	0.0852146	-4.2013	0.000146379	0.00337841	-0.451279	0.0686909	0.153375	0.447862	-1.15887	down
PML	RI	6.3	6.2	6.4	0	0.7556	1	0.1707	-0.853279	0.175163	-8.66254	1.74459e-09	3.28302e-07	11.7443	0.146721	1	0.146721	-2.76886	down
ISLR	AP	2	null	null	0	0.9333	0.79	0.2291	0.471829	0.435284	8.42792	4.2787e-10	1.00518e-07	12.314	0.534617	0.0627875	8.5147	3.08996	up
ISLR	AP	1	null	null	0	0.9333	0.79	0.2291	-0.471829	0.564716	-8.42792	4.2787e-10	1.00518e-07	12.314	0.465383	0.937213	0.496561	-1.00996	down
ULK3	ES	2.2:2.3	1	3.2	0	0.8889	0.4051	0.1116	-0.169365	0.145378	-3.42017	0.00162183	0.0204738	-2.54893	0.121855	0.29122	0.418429	-1.25695	down
MAN2C1	AA	19.1	18.2	19.2	0	1	0.5873	0.1249	0.18461	0.327151	4.60501	4.20711e-05	0.00126766	0.769163	0.363173	0.178563	2.03387	1.02423	up
SNUPN	ES	3	1.1	4	0	0.9556	0.5269	0.1294	-0.193535	0.183056	-3.79786	0.000517764	0.0087956	-1.54914	0.153282	0.346817	0.441968	-1.17799	down
ST20	AP	2	null	null	0	1	0.4897	0.1106	0.160495	0.190529	4.36596	8.8349e-05	0.00224294	0.0418543	0.221845	0.06135	3.61606	1.85442	up
FAH	RI	1.3	1.2	1.4	0	0.9556	0.8316	0.2329	-0.492795	0.445241	-10.2644	1.87304e-12	8.0781e-10	17.7834	0.344155	0.83695	0.411201	-1.28208	down
AP3B2	AT	5	null	null	0	0.9778	0.9256	0.3084	-0.492459	0.47385	-4.74991	2.80681e-05	0.000919564	1.2282	0.38767	0.880129	0.440469	-1.18289	down
AP3B2	AT	28	null	null	0	0.9778	0.9256	0.3084	0.492459	0.52615	4.74991	2.80681e-05	0.000919564	1.2282	0.61233	0.119871	5.10823	2.35282	up
ACAN	AT	18	null	null	0	0.9556	0.9699	0.2982	0.575092	0.6807	5.64251	1.82376e-06	0.000106035	4.00765	0.769176	0.194083	3.96312	1.98664	up
ACAN	AT	10.2	null	null	0	0.9556	0.9699	0.2982	-0.575092	0.3193	-5.64251	1.82376e-06	0.000106035	4.00765	0.230824	0.805917	0.286412	-1.80384	down
LUC7L	AD	1.2:1.3	1.1	2.2	0	0.9556	1	0.1823	-0.264153	0.237231	-3.94751	0.000334141	0.00634802	-1.18499	0.189819	0.453971	0.418129	-1.25798	down
DECR2	AA	7.1	6	7.2	0	0.9778	0.7365	0.1878	0.227531	0.31515	3.43705	0.00142293	0.0186641	-2.64037	0.360656	0.133125	2.70915	1.43784	up
METRN	AP	3	null	null	0	0.9556	0.9542	0.2552	0.4098	0.579021	4.60742	4.58004e-05	0.00136147	0.817145	0.642067	0.232267	2.76435	1.46694	up
METRN	AP	1	null	null	0	0.9556	0.9542	0.2552	-0.4098	0.420979	-4.60742	4.58004e-05	0.00136147	0.817145	0.357933	0.767733	0.466221	-1.10091	down
SLC9A3R2	AP	2.1	null	null	0	1	0.2152	0.0535	-0.0916629	0.0734976	-5.42732	3.09848e-06	0.00015903	3.34587	0.0556121	0.147275	0.377607	-1.40504	down
MLST8	ES	00:09:10.100000	8.2	11.1	0	0.7556	1	0.2756	-0.449914	0.261028	-4.8024	3.89832e-05	0.0012022	1.0707	0.176669	0.626583	0.281956	-1.82646	down
RNPS1	AD	2.2:2.3:2.4	2.1	3	0	0.8	0.9182	0.2157	-0.369668	0.392022	-3.31136	0.00239045	0.0271625	-2.67037	0.357366	0.727033	0.491539	-1.02462	down
ABCA3	AT	7.2	null	null	0	1	0.4793	0.101	-0.140791	0.133168	-4.00606	0.000264341	0.00526061	-1.0264	0.105697	0.246487	0.428813	-1.22158	down
IL32	ES	1.3:1.4:1.5:1.6	1.1	1.9	0	0.9778	0.284	0.0643	0.0678375	0.107145	3.13406	0.00328876	0.0343979	-3.43676	0.120713	0.052875	2.28298	1.19092	up
NAA60	AP	3.1	null	null	0	1	0.5354	0.1009	0.113122	0.188537	3.11084	0.00345377	0.0357834	-3.4902	0.210609	0.0974875	2.16037	1.11128	up
ZNF174	AT	2.3	null	null	0	1	0.3511	0.0831	-0.150412	0.167637	-7.09429	1.46893e-08	1.93818e-06	8.69198	0.138288	0.2887	0.479002	-1.0619	down
TRAP1	AP	9.1	null	null	0	1	0.761	0.1918	0.306506	0.378088	5.12787	8.07133e-06	0.000336065	2.39707	0.437894	0.131387	3.33284	1.73675	up
ANKS3	ES	7.1:7.2	6	8	0	0.8667	0.4987	0.1007	-0.192852	0.138919	-3.51243	0.00125814	0.0171103	-2.08867	0.122848	0.3157	0.38913	-1.36167	down
EMP2	AP	1	null	null	0	1	0.8185	0.2537	0.427063	0.660046	5.51233	2.35878e-06	0.000128155	3.61672	0.743376	0.316312	2.35013	1.23274	up
EMP2	AP	2	null	null	0	1	0.8185	0.2537	-0.427063	0.339954	-5.51233	2.35878e-06	0.000128155	3.61672	0.256624	0.683688	0.375353	-1.41368	down
MYH11	ES	42	41	43	0	0.9333	0.5109	0.1429	-0.242263	0.19545	-5.03385	1.30498e-05	0.000493271	2.00886	0.150823	0.393086	0.383689	-1.38199	down
ABCC6	AT	2.2	null	null	0	1	0.7772	0.2178	0.395037	0.579844	6.34152	1.63519e-07	1.38564e-05	6.27734	0.656924	0.261887	2.50842	1.32678	up
ABCC6	AT	32	null	null	0	1	0.7772	0.2178	-0.395037	0.420156	-6.34152	1.63519e-07	1.38564e-05	6.27734	0.343076	0.738112	0.464801	-1.10531	down
RPS15A	ES	3.3	2.2	5.1	0	0.7556	0.5401	0.1213	-0.439873	0.114416	-4.32919	0.000157201	0.00359943	0.443785	0.100227	0.5401	0.185571	-2.42996	down
ACSM2B	ES	2.1:2.2	1	3	0	0.9778	0.9778	0.3637	0.521378	0.47314	4.31366	0.00010774	0.0026541	-0.141899	0.577416	0.0560375	10.3041	3.36515	up
LYRM1	AP	1	null	null	0	1	0.8607	0.2644	-0.555696	0.317107	-9.32268	1.55513e-11	5.68822e-09	15.5943	0.208679	0.764375	0.273006	-1.873	down
LYRM1	AP	3	null	null	0	1	0.9419	0.2594	0.483828	0.509685	6.88901	2.82566e-08	3.26163e-06	8.03553	0.604091	0.120262	5.0231	2.32858	up
TMEM219	AP	3.1	null	null	0	1	0.4282	0.101	0.164263	0.225449	5.47504	2.6587e-06	0.000139683	3.49784	0.2575	0.0932375	2.76176	1.46559	up
YPEL3	RI	2.2	2.1	2.3	0	1	0.7331	0.196	0.311764	0.52472	5.12219	8.21878e-06	0.000341712	2.37916	0.585552	0.273788	2.13871	1.09674	up
ORAI3	AT	4	null	null	0	1	0.4937	0.1205	-0.250916	0.20048	-8.87719	5.8547e-11	1.7441e-08	14.2556	0.151521	0.402438	0.376509	-1.40924	down
GPR56	AP	6	null	null	0	0.9778	0.9778	0.2373	-0.350571	0.21585	-4.29735	0.000113225	0.00275167	-0.140463	0.1545	0.505071	0.305897	-1.70888	down
GPR56	AP	1	null	null	0	0.9778	0.5864	0.1686	0.284462	0.35141	5.51707	2.50292e-06	0.000134432	3.62041	0.401191	0.116729	3.43696	1.78113	up
SLC38A7	RI	1.2	1.1	1.3	0	0.7556	0.5293	0.0943	-0.17981	0.091825	-5.09833	1.67899e-05	0.000605692	1.97641	0.0637296	0.24354	0.26168	-1.93412	down
LRRC36	AT	15	null	null	0	0.9333	0.8577	0.2164	0.348576	0.521011	3.801	0.000527626	0.00891241	-1.48489	0.566876	0.2183	2.59677	1.37672	up
TPPP3	AD	1.2:1.3	1.1	2.2	0	0.9111	0.3363	0.0602	-0.0879742	0.0757919	-4.26756	0.000139532	0.00325417	-0.253792	0.0615258	0.1495	0.411544	-1.28088	down
FAM65A	AP	3	null	null	0	0.8	0.6017	0.1322	-0.209151	0.179618	-3.85366	0.000535748	0.0090163	-1.44989	0.147929	0.35708	0.414273	-1.27135	down
MTSS1L	ES	7	6	8	1	0.8667	0.8287	0.2041	-0.37193	0.412608	-6.75739	8.36615e-08	7.72358e-06	7.03875	0.329957	0.701887	0.4701	-1.08896	down
HYDIN	AT	87	null	null	0	0.8667	1	0.3113	-0.555607	0.477823	-5.04148	1.56459e-05	0.000572283	1.92902	0.382576	0.938183	0.407784	-1.29412	down
HYDIN	AT	20.2	null	null	0	0.8667	0.8653	0.2254	0.32649	0.332337	3.60227	0.00100743	0.014658	-2.15475	0.388307	0.0618167	6.28159	2.65113	up
CMC2	ES	07:09:10	5	12	0	0.8222	0.8605	0.2248	-0.441147	0.229973	-9.1855	1.96838e-10	5.07843e-08	13.236	0.123028	0.564175	0.218067	-2.19716	down
CMC2	ES	07:09:00	5	12	0	0.9111	0.9492	0.2635	-0.485179	0.392024	-7.18056	2.03796e-08	2.53831e-06	8.43899	0.287121	0.7723	0.371774	-1.4275	down
C16orf95	ES	04:05:00	3	6	0	0.9778	0.3503	0.0994	-0.128463	0.134492	-3.65282	0.000768658	0.011884	-2.04957	0.1088	0.237262	0.458564	-1.12481	down
CDK10	ES	4	2.2	5	0	1	0.672	0.1532	0.167731	0.276478	3.02355	0.00436984	0.0423444	-3.71163	0.309206	0.141475	2.18559	1.12802	up
VPS9D1	AP	2.1	null	null	0	1	0.9484	0.2371	0.392621	0.487612	5.37811	3.62799e-06	0.000179204	3.18931	0.564221	0.1716	3.288	1.71721	up
ZNF276	AP	1	null	null	0	0.9556	0.6001	0.126	0.144916	0.262305	3.04351	0.0042531	0.0415219	-3.62159	0.288316	0.1434	2.01057	1.0076	up
FANCA	AD	41.2	41.1	42	0	0.7778	0.6145	0.1081	-0.179753	0.168916	-3.61856	0.00109208	0.0154567	-2.02785	0.145722	0.325475	0.447722	-1.15933	down
TUBB3	AP	5.1	null	null	0	1	0.7058	0.1403	-0.215401	0.161654	-6.78913	3.88834e-08	4.25597e-06	7.71544	0.119624	0.335025	0.357061	-1.48576	down
TUBB3	AP	4	null	null	0	1	0.8174	0.252	0.452556	0.464102	6.7175	4.89029e-08	5.06487e-06	7.48565	0.552406	0.09985	5.53236	2.46789	up
DEF8	ES	2.1:3	1	4	1	0.7556	0.2471	0.0607	-0.139052	0.0757194	-3.60391	0.00113561	0.015914	-1.76956	0.0667483	0.2058	0.324336	-1.62444	down
PRPF8	RI	1.2	1.1	1.3	0	0.8667	0.6677	0.1518	-0.220196	0.164771	-4.20291	0.00018369	0.00402114	-0.557664	0.120732	0.340929	0.354127	-1.49766	down
CTNS	AT	6	null	null	0	1	0.2024	0.0453	0.0669606	0.117795	4.44781	6.86062e-05	0.0018493	0.289443	0.130861	0.0639	2.0479	1.03414	up
ENO3	AT	9.2	null	null	0	1	0.7096	0.2072	0.458066	0.454412	11.5123	3.32511e-14	1.97056e-11	21.8127	0.543791	0.085725	6.34343	2.66526	up
ENO3	AT	13	null	null	0	1	0.7096	0.2072	-0.458066	0.545588	-11.5123	3.32511e-14	1.97056e-11	21.8127	0.456209	0.914275	0.498985	-1.00293	down
CAMTA2	AP	2	null	null	0	0.8889	0.4958	0.1056	0.122131	0.173308	3.07569	0.00408765	0.0403956	-3.42841	0.190271	0.06814	2.79235	1.48148	up
MIS12	AP	2	null	null	0	0.9778	0.4459	0.1263	0.196597	0.215265	4.87127	1.92154e-05	0.000677307	1.5521	0.254584	0.0579875	4.39033	2.13433	up
EIF5A	AP	3	null	null	0	1	0.2244	0.0622	0.099497	0.154183	4.97763	1.30127e-05	0.000493271	1.92498	0.173597	0.0741	2.34274	1.2282	up
CHRNB1	AP	3	null	null	0	0.9556	0.3961	0.0996	-0.136288	0.120674	-3.8127	0.000495893	0.00851921	-1.56759	0.0962125	0.2325	0.413817	-1.27293	down
SOX15	AT	1.4	null	null	0	0.8667	0.7574	0.2211	0.370074	0.39812	2.9795	0.00533354	0.0490104	-3.45417	0.429841	0.0597667	7.19198	2.84639	up
LSMD1	AP	1	null	null	0	1	0.7996	0.1851	0.293876	0.297122	5.07481	9.55684e-06	0.000385082	2.22998	0.354464	0.0605875	5.85044	2.54855	up
VAMP2	RI	5.2	5.1	5.3	0	1	0.417	0.1073	0.156437	0.223188	4.68041	3.3229e-05	0.00105937	1.00105	0.253712	0.097275	2.60819	1.38305	up
TMEM107	ES	2:3.2:3.3:3.4:3.5:3.6	1	3.7	0	0.8	0.9801	0.2605	-0.737316	0.30737	-4.82194	3.43156e-05	0.00108488	1.62728	0.262684	1	0.262684	-1.9286	down
TMEM107	ES	2:3.2:3.4:3.5:3.6	1	3.7	0	0.8222	0.8132	0.2151	-0.528159	0.502909	-3.86284	0.000503302	0.00860241	-1.01149	0.471841	1	0.471841	-1.08363	down
TMEM107	ES	2:3.1:3.2:3.3:3.4:3.5	1	3.7	0	0.8444	1	0.3046	-0.544513	0.362394	-5.20498	1.04316e-05	0.000410669	2.34734	0.266304	0.810817	0.328439	-1.6063	down
COX10	AT	3.2	null	null	0	1	0.3004	0.0702	-0.110672	0.0947098	-4.74861	2.68235e-05	0.00089091	1.21175	0.0731152	0.183787	0.397824	-1.3298	down
PEMT	AP	1.1	null	null	0	1	0.9637	0.367	0.857988	0.776688	18.1112	9.33331e-21	2.69695e-17	37.0803	0.9441	0.0861125	10.9636	3.45465	up
PEMT	AP	2	null	null	0	1	0.9591	0.3658	-0.855237	0.222063	-18.2481	7.14623e-21	2.29442e-17	37.35	0.0551879	0.910425	0.0606177	-4.04412	down
SREBF1	ES	2	1	3.2	0	0.9556	0.897	0.269	-0.557744	0.400915	-9.05246	5.58133e-11	1.73417e-08	14.3489	0.286506	0.84425	0.339362	-1.5591	down
KSR1	AA	24.1	22	24.2	0	0.7556	0.3419	0.0731	-0.220397	0.110113	-3.30364	0.00250345	0.0281807	-2.22406	0.103003	0.3234	0.318501	-1.65063	down
PIGS	RI	1.2	1.1	1.3	0	0.8444	0.691	0.1427	-0.364103	0.247965	-3.96499	0.00037768	0.00692815	-0.733018	0.226547	0.59065	0.383555	-1.38249	down
SLFN12	AP	2.1	null	null	0	0.7556	0.7876	0.2101	0.339896	0.494634	3.59683	0.00111932	0.015738	-2.06265	0.537121	0.197225	2.72339	1.44541	up
CCL16	ES	02:03:00	1	4	0	1	0.8791	0.3191	0.706759	0.796817	13.6255	1.57069e-16	1.56506e-13	27.2353	0.934721	0.227963	4.10033	2.03574	up
MYO19	ES	23	22	24	0	0.9556	0.3571	0.0992	-0.18158	0.0869538	-6.50542	1.21605e-07	1.07131e-05	6.65419	0.0543625	0.235943	0.230405	-2.11775	down
ACACA	AP	1	null	null	0	0.9778	0.7764	0.2056	0.28465	0.48862	4.25518	0.000128712	0.00306112	-0.315724	0.54555	0.2609	2.09103	1.06421	up
CACNB1	AT	14.2	null	null	0	1	0.5543	0.1422	-0.17612	0.14922	-3.44377	0.00136995	0.0181781	-2.6121	0.114855	0.290975	0.394723	-1.34109	down
SLC25A39	AA	2.1	1	2.2	0	1	0.3788	0.0666	0.080347	0.11762	3.4255	0.00144277	0.0188354	-2.66158	0.133297	0.05295	2.51741	1.33194	up
ACBD4	AT	11	null	null	0	1	0.4764	0.1166	0.208409	0.283132	6.33543	1.66755e-07	1.39919e-05	6.25775	0.323797	0.115388	2.80617	1.4886	up
RSAD1	AD	8.2	8.1	9	0	1	0.5039	0.1182	0.169973	0.211195	4.16525	0.000163366	0.0037047	-0.558295	0.244361	0.0743875	3.28497	1.71588	up
TOM1L1	AA	3.1	2	3.2	0	0.9556	0.275	0.0706	-0.097748	0.0892154	-4.22498	0.000146334	0.00337841	-0.430495	0.0691645	0.166912	0.414376	-1.27099	down
HLF	AP	1	null	null	0	0.8222	0.8186	0.309	0.67982	0.737727	14.4927	1.67496e-15	1.27368e-12	25.1067	0.902532	0.222713	4.05245	2.0188	up
HLF	AP	4.1	null	null	0	0.8222	0.8141	0.3094	-0.693252	0.239497	-16.1636	7.94943e-17	1.04412e-13	28.2028	0.071436	0.764687	0.0934186	-3.42015	down
TRIM37	AT	26	null	null	0	1	0.2593	0.0667	-0.112314	0.124251	-5.61048	1.72079e-06	0.000101477	3.93015	0.102336	0.21465	0.476759	-1.06867	down
SKA2	ES	1.2:2	1.1	5	1	0.8444	0.7206	0.1666	0.268703	0.462568	3.76092	0.000668888	0.0106904	-1.67648	0.502083	0.23338	2.15135	1.10524	up
MIF4GD	AD	6.2	6.1	7	0	1	0.2141	0.0467	0.0675371	0.110634	4.44264	6.97136e-05	0.00187216	0.273757	0.123812	0.056275	2.20013	1.13759	up
GRB2	AP	3.1	null	null	0	0.9778	0.579	0.1349	0.196644	0.216702	4.35491	9.50001e-05	0.00238499	-0.0187863	0.256031	0.0593875	4.3112	2.10809	up
KIAA0195	AP	3	null	null	0	0.8	0.5832	0.1552	-0.269762	0.159928	-3.59461	0.00112603	0.0158104	-1.947	0.134638	0.4044	0.332933	-1.5867	down
ITGB4	ES	35	34	36	0	0.9333	0.845	0.1711	-0.291645	0.204929	-4.03259	0.000268683	0.00534241	-0.830245	0.166555	0.4582	0.363497	-1.45998	down
GALK1	AT	8	null	null	0	1	0.5916	0.1442	0.202014	0.216334	4.25865	0.00012285	0.0029362	-0.280308	0.255752	0.0537375	4.75927	2.25074	up
EXOC7	AA	8.1	7	8.2	0	0.8667	0.7963	0.2133	0.448349	0.648386	4.16384	0.000205619	0.0043496	-0.32568	0.686816	0.238467	2.88013	1.52614	up
CYGB	AP	1	null	null	0	1	0.8772	0.2304	-0.294486	0.3317	-4.07168	0.000216935	0.00453585	-0.834352	0.274239	0.568725	0.4822	-1.0523	down
2019-09-09	AP	3.1	null	null	0	1	0.5148	0.1384	-0.172367	0.177566	-3.72397	0.000610514	0.00996217	-1.8363	0.143933	0.3163	0.455053	-1.13589	down
TMC6	AP	2	null	null	0	0.9556	0.5652	0.0969	-0.148048	0.0939333	-4.5713	5.11605e-05	0.00147098	0.599484	0.0635645	0.211613	0.300382	-1.73513	down
AFMID	ES	09:10:00	8	12	1	0.9556	0.6146	0.1594	-0.190073	0.200041	-3.35847	0.00180679	0.0221732	-2.86015	0.161052	0.351125	0.458673	-1.12446	down
AFMID	ES	7:8:9:10:11.1	6	12	0	1	0.7426	0.2463	-0.410075	0.449415	-5.60799	1.73464e-06	0.000102086	3.92218	0.3694	0.779475	0.473909	-1.07732	down
AFMID	ES	7:8:9:10	6	12	0	1	0.2101	0.065	-0.0815538	0.0721341	-3.63177	0.000798699	0.0122697	-2.09495	0.0562212	0.137775	0.408065	-1.29313	down
AFMID	ES	8	6	12	1	0.9778	0.5264	0.1459	0.2066	0.23733	4.17792	0.00016264	0.00369468	-0.544078	0.27865	0.07205	3.86745	1.95138	up
AFMID	ES	03:05:00	2	6	0	0.8889	1	0.2248	0.363998	0.399397	5.19198	9.26247e-06	0.000376969	2.32995	0.480286	0.116288	4.13016	2.0462	up
BAIAP2	AT	16.3	null	null	0	1	0.2077	0.0528	0.0786917	0.125412	4.42972	7.25569e-05	0.00192356	0.234601	0.140767	0.062075	2.26769	1.18122	up
ANAPC11	ES	3.4:6	3.3	7.2	0	1	0.46	0.125	0.232812	0.371885	6.91403	2.60878e-08	3.07687e-06	8.11563	0.417312	0.1845	2.26185	1.17751	up
HEXDC	RI	11.3:11.4	11.2	11.5	0	1	0.3815	0.081	0.103146	0.161395	3.59099	0.000898755	0.0133455	-2.20834	0.181521	0.078375	2.31606	1.21167	up
NARF	AP	1	null	null	0	1	0.4729	0.1173	-0.21611	0.172183	-7.02052	1.85766e-08	2.33387e-06	8.45632	0.130015	0.346125	0.375631	-1.41261	down
ENOSF1	ES	6	5	7	0	1	0.9124	0.2502	0.397396	0.455393	4.93902	1.47068e-05	0.000545529	1.80415	0.532933	0.135538	3.932	1.97526	up
MYL12A	ES	1.2:2	1.1	4	0	1	0.6846	0.1483	0.207448	0.335971	3.97678	0.00028862	0.00562372	-1.11169	0.376448	0.169	2.22751	1.15543	up
TTC39C	AT	4	null	null	0	1	0.636	0.1698	0.278899	0.344205	5.2761	5.0289e-06	0.000232877	2.86554	0.398624	0.119725	3.3295	1.73531	up
SS18	AP	1	null	null	0	0.9556	0.553	0.1331	-0.242188	0.169254	-6.1077	4.22869e-07	3.05481e-05	5.359	0.119574	0.361762	0.330532	-1.59714	down
INO80C	ES	3:4.2:5.1:5.2:6:7	1	8	0	0.8	1	0.2736	-0.56405	0.471203	-3.22587	0.00298791	0.0320723	-2.70558	0.43595	1	0.43595	-1.19777	down
TPGS2	AT	9.2	null	null	0	1	0.1725	0.0423	0.0572295	0.0981878	4.10199	0.000197934	0.00423981	-0.74519	0.109355	0.052125	2.09793	1.06897	up
RNF165	AT	8	null	null	0	1	0.807	0.2662	0.519824	0.714807	7.45385	4.70445e-09	7.55222e-07	9.8359	0.816236	0.296413	2.75372	1.46138	up
RNF165	AT	1.5	null	null	0	1	0.807	0.2662	-0.519824	0.285193	-7.45385	4.70445e-09	7.55222e-07	9.8359	0.183764	0.703588	0.261181	-1.93688	down
HDHD2	ES	3	1	4.1	0	0.8667	0.8479	0.1965	0.273034	0.348229	3.52158	0.00125844	0.0171103	-2.36906	0.395034	0.122	3.23799	1.6951	up
PQLC1	ES	06:07:09	5	10	0	0.9111	0.452	0.1399	-0.156734	0.168654	-3.32648	0.00205098	0.0243789	-2.9634	0.134766	0.2915	0.462317	-1.11304	down
POLRMT	AD	1.2	1.1	2	0	0.9556	0.6922	0.1312	-0.237666	0.100636	-6.19724	3.19271e-07	2.46675e-05	5.63999	0.0518839	0.28955	0.179188	-2.48045	down
C19orf25	AD	1.2:1.3	1.1	1.5	0	0.8444	0.2431	0.0595	-0.141412	0.0766559	-3.65585	0.000894719	0.0133287	-1.56725	0.0683375	0.20975	0.325805	-1.61792	down
MBD3	AP	2.1	null	null	0	1	0.5386	0.1327	0.221889	0.282956	5.38446	3.55483e-06	0.000176861	3.20952	0.326252	0.104362	3.12614	1.64438	up
PLEKHJ1	RI	5.2	5.1	5.3	0	1	0.3102	0.0732	0.1099	0.177668	4.69702	3.15416e-05	0.00101722	1.05231	0.199112	0.0892125	2.23189	1.15826	up
SLC39A3	AT	2.2	null	null	0	1	0.5307	0.1361	0.205955	0.298344	4.46872	6.42996e-05	0.00175614	0.352966	0.33853	0.132575	2.5535	1.35248	up
TJP3	AP	2	null	null	0	0.9556	0.8458	0.2729	0.40453	0.383908	4.51044	6.1623e-05	0.00169586	0.46603	0.456516	0.0519857	8.78156	3.13448	up
C19orf70	AP	2	null	null	0	1	0.3522	0.0747	0.0959318	0.147063	4.20859	0.000143161	0.00331472	-0.429597	0.165782	0.06985	2.3734	1.24695	up
SLC44A2	AP	1	null	null	0	0.8889	1	0.2983	-0.564359	0.399964	-5.06883	1.34211e-05	0.000504311	2.13771	0.321581	0.88594	0.362982	-1.46203	down
SLC44A2	AP	2	null	null	0	0.8889	1	0.2983	0.564359	0.600036	5.06883	1.34211e-05	0.000504311	2.13771	0.678419	0.11406	5.94792	2.57238	up
QTRT1	RI	6.2	6.1	6.3	0	1	0.6771	0.1993	0.356833	0.55192	6.50359	9.71208e-08	8.74269e-06	6.79852	0.621545	0.264713	2.348	1.23143	up
PRKCSH	AP	2.1	null	null	0	0.9556	1	0.2254	0.322854	0.366615	4.29008	0.000120288	0.00288932	-0.238905	0.432842	0.109988	3.93537	1.9765	up
PRKCSH	AP	3.1	null	null	0	0.9556	1	0.2996	-0.500038	0.492546	-5.45823	3.25228e-06	0.000166039	3.32501	0.389974	0.890012	0.438167	-1.19045	down
CCDC130	AP	1	null	null	0	0.9556	0.714	0.1455	0.239458	0.296318	4.26394	0.000130148	0.00308892	-0.206599	0.333158	0.0937	3.55558	1.83008	up
CD97	ES	05:06:00	4	7	0	0.9778	0.6833	0.1301	-0.255816	0.262235	-7.22171	1.13336e-08	1.56697e-06	8.97031	0.211072	0.466888	0.452083	-1.14534	down
CYP4F12	RI	12.2	12.1	12.3	0	0.8222	0.7733	0.1915	0.261145	0.325412	3.83326	0.000566899	0.00940363	-1.67846	0.38872	0.127575	3.04699	1.60739	up
GTPBP3	RI	6.2	6.1	6.3	0	0.9111	0.4889	0.1107	0.141544	0.235145	3.08407	0.00387391	0.0388009	-3.46603	0.257494	0.11595	2.22073	1.15103	up
SLC27A1	AT	8.2	null	null	0	1	0.3262	0.0968	-0.153509	0.181056	-5.19954	6.42225e-06	0.000285944	2.62328	0.151103	0.304613	0.49605	-1.01144	down
UBA52	AP	1.1	null	null	0	0.9778	0.5126	0.1269	-0.169712	0.175602	-3.81767	0.000463439	0.00812592	-1.57027	0.142488	0.3122	0.456399	-1.13163	down
LPAR2	AP	1	null	null	0	0.8	0.5724	0.1209	-0.458431	0.152961	-4.55384	7.41576e-05	0.00195516	1.15355	0.139069	0.5975	0.232751	-2.10314	down
LPAR2	AP	2.1	null	null	0	0.8	0.5724	0.1209	0.458431	0.847039	4.55384	7.41576e-05	0.00195516	1.15355	0.860931	0.4025	2.13896	1.09691	up
ZNF493	AT	4	null	null	0	1	0.3167	0.0741	0.0944174	0.14482	3.57378	0.00094448	0.0139457	-2.25597	0.163242	0.068825	2.37185	1.24601	up
ZNF208	AT	6.2	null	null	0	0.8667	0.9682	0.2143	-0.311613	0.301563	-3.97563	0.000352712	0.00659248	-1.06523	0.257047	0.56866	0.452022	-1.14554	down
ZNF675	AT	6	null	null	0	1	0.4197	0.1034	0.179415	0.25812	5.93723	6.01111e-07	4.15543e-05	4.97742	0.293127	0.113712	2.57779	1.36614	up
ZNF675	AT	7	null	null	0	1	0.5621	0.1316	-0.292867	0.15279	-10.4421	6.21067e-13	2.94202e-10	18.8501	0.0956455	0.388512	0.246184	-2.02219	down
ZNF254	AP	3	null	null	0	0.9778	0.7253	0.1893	0.332412	0.373617	5.96117	6.09655e-07	4.18059e-05	4.97802	0.4401	0.107688	4.08683	2.03098	up
SLC7A9	RI	7.2	7.1	7.3	0	1	0.9379	0.3199	0.515689	0.520729	5.04475	1.05151e-05	0.000412833	2.13552	0.621352	0.105663	5.88053	2.55595	up
FXYD1	AP	3	null	null	0	0.9111	0.4101	0.1466	-0.274775	0.155411	-6.98689	3.63822e-08	4.0126e-06	7.8557	0.096	0.370775	0.258917	-1.94944	down
DMKN	ES	08:11:00	7	12	0	0.8444	0.5773	0.114	-0.302651	0.159957	-6.41383	2.65511e-07	2.07919e-05	6.26795	0.134016	0.436667	0.306906	-1.70413	down
DMKN	ES	11	7	12	0	0.8222	0.4423	0.0871	-0.281256	0.147288	-6.35542	3.6e-07	2.72319e-05	6.13882	0.130744	0.412	0.317339	-1.6559	down
DMKN	ES	8	7	12	0	0.8	0.2986	0.0606	-0.185938	0.118297	-3.2872	0.00248567	0.0279972	-2.23237	0.112662	0.2986	0.377302	-1.40621	down
DMKN	ES	07:08:11	6.4	12	0	0.8	0.9592	0.2037	-0.439623	0.361121	-3.39501	0.0018675	0.0226451	-2.26532	0.334477	0.7741	0.432086	-1.21061	down
YIF1B	ES	9.1	8	10	0	1	0.1503	0.0412	-0.0559807	0.0645049	-4.13467	0.000179268	0.00395728	-0.648774	0.0535818	0.109562	0.489053	-1.03194	down
ZFP36	AD	1.2	1.1	2	0	1	0.4575	0.1063	0.143802	0.214268	4.10566	0.000195747	0.0042117	-0.734379	0.242327	0.098525	2.45955	1.2984	up
HNRNPUL1	AP	1	null	null	0	0.9778	0.3805	0.0698	0.0780906	0.122698	3.02414	0.00441851	0.0426729	-3.71504	0.138316	0.060225	2.29665	1.19953	up
ETHE1	AT	6.2	null	null	0	1	0.3859	0.0708	-0.096828	0.10139	-3.83196	0.00044427	0.00788067	-1.52944	0.082497	0.179325	0.460042	-1.12016	down
ZNF226	RI	7.2	7.1	7.3	0	1	0.4708	0.1115	0.168449	0.216956	4.52774	5.35304e-05	0.00151797	0.532699	0.249824	0.081375	3.07004	1.61826	up
ZNF233	AT	6	null	null	0	0.9778	0.5222	0.1156	-0.17808	0.156213	-4.51	5.90284e-05	0.00164166	0.497419	0.125048	0.303129	0.412526	-1.27744	down
APOC1	AP	2.1	null	null	0	0.9556	0.5977	0.1583	-0.187667	0.152167	-3.21484	0.00268184	0.0296459	-3.23589	0.113671	0.301337	0.377221	-1.40652	down
PPP1R13L	AP	1	null	null	0	0.8	0.3527	0.0812	-0.16871	0.161061	-3.97747	0.0003796	0.00694675	-0.902653	0.145723	0.314433	0.463447	-1.10952	down
PLA2G4C	AD	17.2	17.1	18	0	0.9111	0.4343	0.1055	0.135257	0.233787	3.62284	0.000857701	0.0129624	-2.14613	0.261532	0.126275	2.07113	1.05042	up
SULT2B1	AP	1	null	null	0	0.9556	0.8982	0.2926	0.439333	0.447792	4.28863	0.000116272	0.00281154	-0.166416	0.524676	0.0853429	6.14786	2.62008	up
SPHK2	AP	1.1	null	null	0	0.9778	0.7735	0.1995	0.241906	0.2805	3.35665	0.00178295	0.0219327	-2.85568	0.328881	0.086975	3.78133	1.91889	up
BCAT2	AP	1	null	null	0	1	0.8957	0.288	0.72605	0.82332	39.0752	3.11751e-33	9.00837e-29	65.7215	0.964988	0.238937	4.03866	2.01388	up
BCAT2	ES	03:04:05	1	6	0	1	0.9411	0.3041	-0.590122	0.498349	-7.40974	5.40675e-09	8.31187e-07	9.69602	0.383203	0.973325	0.393705	-1.34481	down
BCAT2	ES	3	1	4	0	1	0.897	0.2654	-0.64826	0.267805	-20.3152	1.52609e-22	8.81956e-19	41.2316	0.141315	0.789575	0.178976	-2.48216	down
FCGRT	AP	1	null	null	0	1	0.48	0.1147	0.144209	0.169859	3.50543	0.00114924	0.0160427	-2.44407	0.197997	0.0537875	3.6811	1.88014	up
PTOV1	RI	13.2	13.1	13.3	0	1	0.6232	0.1659	0.217069	0.381227	3.73516	0.000590826	0.00971685	-1.8047	0.423582	0.206512	2.05112	1.03641	up
ETFB	AP	2.1	null	null	0	1	0.3979	0.0968	0.140822	0.18052	4.30028	0.000108133	0.00265791	-0.15569	0.207997	0.067175	3.09634	1.63057	up
ZNF83	AT	11	null	null	0	1	0.7624	0.2093	-0.388166	0.447737	-6.66493	5.78745e-08	5.68823e-06	7.31689	0.371997	0.760162	0.489365	-1.03102	down
ZNF83	AT	10.4	null	null	0	1	0.7625	0.2093	0.388166	0.552263	6.66493	5.78745e-08	5.68823e-06	7.31689	0.628003	0.239838	2.61845	1.38871	up
ZNF816	AP	1.1	null	null	0	0.7778	1	0.2181	-0.66108	0.360245	-3.56588	0.00125662	0.0171038	-1.56646	0.33892	1	0.33892	-1.56098	down
TSEN34	AP	1.1	null	null	0	1	0.67	0.1486	-0.287023	0.265956	-7.28178	8.10227e-09	1.1765e-06	9.28952	0.209952	0.496975	0.422459	-1.24312	down
RDH13	AP	1	null	null	0	1	0.6339	0.208	0.22449	0.306924	3.01251	0.00450076	0.043272	-3.73935	0.350727	0.126238	2.77831	1.47421	up
ZNF814	AT	4.2	null	null	0	1	0.4049	0.0851	0.117759	0.20182	4.15515	0.000168458	0.00377932	-0.5882	0.224797	0.107037	2.10017	1.07051	up
SLC27A5	AP	1.1	null	null	0	0.7778	0.9983	0.4403	-0.738259	0.424397	-5.83714	2.3175e-06	0.000127071	3.81115	0.233878	0.972137	0.240581	-2.0554	down
DNMT3A	AT	5.2	null	null	0	1	0.2562	0.0649	-0.101639	0.0868927	-4.80635	2.23654e-05	0.000766631	1.39076	0.0670606	0.1687	0.397514	-1.33092	down
KHK	ME	3|4	2	5	0	1	0.9569	0.3445	0.63313	0.573317	6.95312	2.30288e-08	2.81966e-06	8.24075	0.696855	0.063725	10.9353	3.45093	up
SLC5A6	AP	2	null	null	0	0.9556	0.7269	0.1557	0.242101	0.395777	4.73857	3.06e-05	0.000992128	1.10539	0.445439	0.203338	2.19064	1.13135	up
PRKCE	AT	12	null	null	0	1	0.5833	0.1072	-0.181516	0.0934146	-5.26205	5.25984e-06	0.000242793	2.82105	0.057997	0.239512	0.242146	-2.04605	down
MCFD2	AP	1	null	null	0	1	0.4802	0.0879	0.109303	0.179576	3.43951	0.00138661	0.0183124	-2.62366	0.200903	0.0916	2.19326	1.13308	up
RTN4	AP	7	null	null	0	1	0.9833	0.3289	-0.715036	0.386571	-10.7366	2.73403e-13	1.36211e-10	19.6802	0.247052	0.962087	0.256787	-1.96136	down
EHBP1	ES	18	17	19	0	0.9778	0.6909	0.2073	0.321537	0.51108	5.12984	8.52756e-06	0.000353026	2.3551	0.575388	0.25385	2.26664	1.18056	up
UGP2	AP	1	null	null	0	0.9778	0.8509	0.2555	0.498538	0.51518	7.82468	1.74967e-09	3.28302e-07	10.8503	0.614888	0.11635	5.28481	2.40185	up
UGP2	AP	2	null	null	0	0.9778	0.8493	0.2563	-0.500444	0.480583	-7.85089	1.61442e-09	3.0691e-07	10.9313	0.380494	0.880938	0.431919	-1.21117	down
AFTPH	ES	8	7	9	0	1	0.4379	0.0923	0.145591	0.183695	4.98515	1.27062e-05	0.000484378	1.94852	0.212103	0.0665125	3.18892	1.67307	up
CEP68	AD	3.3	3.2	4.1	0	0.9556	0.9951	0.1563	-0.232844	0.126495	-3.67154	0.000745965	0.011639	-1.90156	0.0906727	0.323517	0.280272	-1.8351	down
TTC31	RI	9.4	9.3	9.5	0	0.9778	0.3484	0.0728	0.0919187	0.13261	3.43707	0.00142281	0.0186641	-2.6403	0.150994	0.059075	2.55597	1.35387	up
TTC31	RI	9.2	9.1	9.3	0	0.9778	0.5067	0.1104	0.148269	0.217365	3.92692	0.000344669	0.00649677	-1.27454	0.247019	0.09875	2.50146	1.32277	up
ELMOD3	ES	9	8	10	0	0.9778	0.5184	0.1385	0.216179	0.308347	4.384	8.69152e-05	0.00221278	0.118213	0.346179	0.13	2.66291	1.41301	up
TMEM150A	ES	6	5	7	0	1	0.4133	0.0865	0.0927451	0.135561	2.97706	0.00494656	0.0463325	-3.82794	0.153658	0.0609125	2.5226	1.33491	up
PLGLB1	AT	6	null	null	0	1	0.5918	0.1526	0.237017	0.41362	5.07443	9.56842e-06	0.000385082	2.22878	0.459867	0.22285	2.06357	1.04514	up
THNSL2	AP	1	null	null	0	0.9778	0.425	0.1077	-0.197647	0.13842	-6.93386	2.79485e-08	3.26163e-06	8.06373	0.0988906	0.296538	0.333484	-1.58431	down
IL1R1	AP	3	null	null	0	0.8444	0.8639	0.2417	0.408489	0.558762	5.67536	2.62189e-06	0.000139013	3.62319	0.654877	0.246388	2.65791	1.41029	up
IL1R1	AP	2	null	null	0	0.8444	0.751	0.2367	-0.396822	0.337335	-5.41322	5.65972e-06	0.000258362	2.85457	0.243965	0.640787	0.380727	-1.39317	down
MFSD9	ES	3	2.2	4	0	0.8222	1	0.1902	-0.348067	0.258185	-5.36479	7.14585e-06	0.000311443	2.74125	0.1949	0.542967	0.358954	-1.47813	down
IL1RN	AP	6.1	null	null	0	0.7778	1	0.3649	-0.523403	0.597294	-4.24115	0.000200588	0.00427448	-0.630853	0.462222	0.985625	0.468963	-1.09245	down
CBWD2	ES	12	11	13	0	0.9778	0.7493	0.1908	0.370034	0.61244	9.40404	1.57679e-11	5.69536e-09	15.6031	0.686447	0.316412	2.16947	1.11734	up
TMEM177	AD	1.3	1.2	2.1	0	0.9333	0.7166	0.1279	0.183978	0.246016	3.9641	0.000328451	0.00627204	-1.15853	0.279906	0.0959286	2.91786	1.54491	up
TMEM177	AD	1.2:1.3	1.1	2.1	0	1	0.5613	0.1193	0.171947	0.198946	4.22412	0.000136533	0.00320493	-0.383366	0.232497	0.06055	3.83975	1.94101	up
EPB41L5	AT	26	null	null	0	1	0.598	0.1223	0.172247	0.249876	4.10663	0.000195174	0.0042117	-0.731525	0.283485	0.111238	2.54846	1.34963	up
CCDC115	ES	5	4	6	0	1	0.2876	0.0743	0.105093	0.149724	4.4725	6.35504e-05	0.00173732	0.364453	0.17023	0.0651375	2.6134	1.38593	up
LY75	AT	35	null	null	0	1	0.8169	0.2156	0.238693	0.355856	3.01588	0.00446043	0.0430295	-3.7309	0.40243	0.163738	2.45778	1.29735	up
COBLL1	ES	8	7	9	0	0.7556	0.7408	0.2484	-0.479707	0.31024	-8.85594	1.09561e-09	2.19852e-07	11.5922	0.182318	0.662025	0.275395	-1.86043	down
PRKRA	ES	4	3.1	5	0	1	0.2462	0.0547	-0.107344	0.0940634	-7.17594	1.13328e-08	1.56697e-06	8.95246	0.0731182	0.180462	0.405171	-1.3034	down
GULP1	AT	9.2	null	null	0	1	0.6535	0.1779	-0.237571	0.256934	-4.15186	0.000170152	0.00379668	-0.597945	0.210579	0.44815	0.469885	-1.08962	down
METTL21A	AP	1	null	null	0	0.8444	0.522	0.1017	-0.192463	0.0798714	-4.89555	2.41207e-05	0.000816314	1.57076	0.0523767	0.24484	0.213922	-2.22484	down
FN1	AA	40.1:40.2:40.3	39	40.4	0	1	0.6737	0.2119	0.439623	0.63838	9.33744	1.4889e-11	5.51582e-09	15.6382	0.724161	0.284537	2.54504	1.34769	up
RPL37A	ES	06:07:00	4	8	0	0.7556	0.7614	0.196	-0.3944	0.363068	-3.78581	0.000696918	0.0110528	-1.47168	0.3249	0.7193	0.451689	-1.1466	down
BCS1L	ES	1.4:1.5:1.6:1.7:1.8	1.1	2	0	0.9556	0.7959	0.2055	0.365294	0.368028	5.98748	6.16866e-07	4.21394e-05	5.02998	0.433594	0.0683	6.34837	2.66639	up
SPEG	AT	48	null	null	0	0.9111	0.9767	0.1625	-0.247046	0.206078	-3.48848	0.00131272	0.0176664	-2.35455	0.172694	0.41974	0.41143	-1.28128	down
UGT1A1	AP	5	null	null	0	0.9556	0.9552	0.2986	-0.352905	0.312423	-3.35349	0.0018319	0.0223767	-2.87331	0.240032	0.592938	0.404819	-1.30465	down
MLPH	ES	10	9	11	0	0.8889	0.752	0.2023	-0.354266	0.268197	-5.9301	9.97728e-07	6.39254e-05	4.55206	0.189471	0.543737	0.348461	-1.52093	down
SNED1	AT	27.2	null	null	0	1	0.5134	0.1339	0.156278	0.190498	3.18475	0.00282312	0.0307123	-3.29974	0.220991	0.0647125	3.41496	1.77187	up
PASK	AT	15.3	null	null	0	1	0.3401	0.0889	0.110522	0.165432	3.43597	0.00140059	0.0184548	-2.63324	0.186997	0.076475	2.4452	1.28995	up
FARP2	AT	18.2	null	null	0	1	0.6332	0.1466	0.189666	0.339371	3.99114	0.000276452	0.00544909	-1.06988	0.376379	0.186713	2.01582	1.01137	up
THAP4	AP	1	null	null	0	1	0.7826	0.2016	0.251635	0.356885	3.65613	0.000744167	0.0116172	-2.02694	0.405985	0.15435	2.63029	1.39522	up
ATG4B	AD	14.2:14.3	14.1	15	0	1	0.6348	0.1711	0.186045	0.327168	3.09686	0.00358717	0.0368747	-3.52593	0.36347	0.177425	2.04858	1.03463	up
TRIB3	AP	2	null	null	0	1	0.3391	0.0804	-0.141263	0.127888	-6.23268	2.32106e-07	1.84764e-05	5.92724	0.100324	0.241588	0.415271	-1.26788	down
ZNF343	AT	8	null	null	0	1	0.4956	0.1292	-0.239472	0.247141	-7.40536	5.482e-09	8.31187e-07	9.68213	0.200415	0.439887	0.455605	-1.13414	down
FOXA2	AP	1	null	null	0	0.9111	0.8536	0.2574	-0.492422	0.343597	-7.45333	9.06206e-09	1.28994e-06	9.25544	0.237128	0.72955	0.325033	-1.62134	down
FOXA2	AP	2.1	null	null	0	0.9111	0.8536	0.2574	0.492422	0.656403	7.45333	9.06206e-09	1.28994e-06	9.25544	0.762872	0.27045	2.82075	1.49608	up
ID1	RI	1.2	1.1	1.3	0	1	0.216	0.0602	0.0683485	0.116312	3.09153	0.00363924	0.0372178	-3.53951	0.129648	0.0613	2.11498	1.08065	up
ASXL1	ES	6	5	8	0	0.7778	0.6555	0.1501	-0.279268	0.173942	-4.26528	0.000187642	0.00409524	-0.308483	0.137907	0.417175	0.330574	-1.59695	down
COMMD7	RI	9.2	9.1	9.3	0	1	0.3947	0.0782	0.0930735	0.164788	3.23217	0.00247771	0.0279344	-3.17614	0.182948	0.089875	2.03559	1.02545	up
ACSS2	AP	1.1	null	null	0	0.8889	0.681	0.2051	-0.358202	0.191386	-6.97996	4.32811e-08	4.62179e-06	7.7019	0.111786	0.469988	0.237848	-2.07189	down
HNF4A	AP	2	null	null	0	0.9556	0.9806	0.3692	-0.827246	0.289133	-12.9138	2.16474e-15	1.56381e-12	24.6364	0.119442	0.946688	0.126168	-2.98658	down
HNF4A	AP	1	null	null	0	0.9556	0.9806	0.3692	0.827246	0.710867	12.9138	2.16474e-15	1.56381e-12	24.6364	0.880558	0.0533125	16.5169	4.04587	up
PKIG	ES	3	2.2	4	0	0.9778	0.3426	0.0637	-0.0818562	0.09114	-3.86566	0.000413057	0.00743657	-1.44993	0.0747687	0.156625	0.477374	-1.06681	down
SNX21	ES	3	2	4.1	0	0.8444	0.8387	0.2433	-0.419564	0.441076	-5.32894	7.24916e-06	0.000314522	2.70966	0.367036	0.7866	0.46661	-1.09971	down
ACOT8	AA	6.1	5	6.2	0	1	0.4644	0.0987	0.144125	0.21699	4.50551	5.73613e-05	0.00160612	0.464903	0.245112	0.100987	2.42715	1.27927	up
RBM38	AP	2.1	null	null	0	1	0.3167	0.0677	-0.0889905	0.093161	-3.73044	0.000599061	0.00982432	-1.81804	0.075797	0.164788	0.459968	-1.12039	down
LAMA5	AT	13	null	null	0	1	0.1964	0.0404	-0.0743811	0.0660073	-7.03432	1.7778e-08	2.26306e-06	8.50042	0.0514939	0.125875	0.409088	-1.28952	down
DIDO1	AT	16.2	null	null	0	1	0.2881	0.0545	0.0619201	0.101876	3.09333	0.00362156	0.0370963	-3.53492	0.113958	0.0520375	2.18991	1.13087	up
ARFRP1	RI	8.2	8.1	8.3	0	1	0.2331	0.0556	0.0619292	0.108683	3.08386	0.00371555	0.0376586	-3.55906	0.120767	0.0588375	2.05255	1.03741	up
ZGPAT	AA	6.1	5.2	6.2	0	1	0.8024	0.257	-0.624728	0.347207	-28.7849	3.71935e-28	5.37372e-24	54.1915	0.225309	0.850038	0.265058	-1.91562	down
CLDN14	AP	4	null	null	0	0.9111	1	0.3505	-0.674278	0.435986	-8.11035	1.32769e-09	2.59223e-07	11.1935	0.290197	0.964475	0.300886	-1.73271	down
ETS2	AP	1	null	null	0	0.8	0.5651	0.1438	-0.19776	0.219853	-4.13764	0.000253918	0.00512375	-0.778097	0.182773	0.380533	0.480308	-1.05797	down
WRB	AP	2	null	null	0	1	0.4296	0.1129	-0.140167	0.161407	-3.42601	0.00144068	0.0188354	-2.66019	0.134058	0.274225	0.48886	-1.03251	down
MX1	AP	1	null	null	0	0.9111	0.5872	0.127	-0.148691	0.123111	-3.05451	0.00425336	0.0415219	-3.6066	0.09498	0.243671	0.389787	-1.35924	down
PDXK	AT	5	null	null	0	1	0.2093	0.0562	-0.0844652	0.0988659	-5.13248	7.95357e-06	0.000334047	2.41161	0.0823848	0.16685	0.493766	-1.0181	down
SPATC1L	ES	2	1	3	0	0.8889	0.99	0.151	-0.278045	0.118114	-3.95562	0.000347981	0.00653788	-0.979564	0.0880545	0.3661	0.24052	-2.05577	down
YBEY	AD	1.2	1.1	2.1	0	1	0.4694	0.0999	0.131219	0.191478	4.11774	0.000188713	0.00410931	-0.698764	0.217082	0.0858625	2.52825	1.33814	up
PRMT2	AD	1.2:1.3	1.1	2	0	0.9556	0.6326	0.1326	-0.191933	0.199831	-3.93915	0.000342459	0.00647467	-1.20886	0.165381	0.357314	0.462845	-1.1114	down
TXNRD2	AT	13	null	null	0	1	0.24	0.0567	0.0846292	0.130154	4.41996	7.47811e-05	0.00196622	0.205034	0.146667	0.0620375	2.36416	1.24133	up
SLC2A11	AP	1	null	null	0	0.9556	0.5933	0.1542	0.207388	0.256715	3.34821	0.00185892	0.022604	-2.77675	0.288621	0.0812333	3.55299	1.82903	up
SLC2A11	ES	10.1:10.2	9.1	11	0	0.8889	0.9915	0.1939	-0.561115	0.194811	-7.15271	2.60263e-08	3.07687e-06	8.57748	0.148052	0.709167	0.208768	-2.26003	down
SLC2A11	ES	10.2	9.1	11	0	0.8444	0.7995	0.1924	-0.431287	0.207268	-4.55553	6.95703e-05	0.00187005	0.74783	0.169213	0.6005	0.281787	-1.82732	down
GUCD1	AP	1	null	null	0	0.9778	0.7349	0.1748	0.317328	0.519	6.79339	4.35052e-08	4.62179e-06	7.6197	0.582466	0.265138	2.19684	1.13543	up
HPS4	AA	10.3:10.4	10.1	10.5	0	0.8222	0.7084	0.1237	-0.172518	0.176221	-3.03789	0.00475124	0.0451173	-3.54662	0.150082	0.3226	0.465227	-1.10399	down
UQCR10	AD	1.2	1.1	2	0	1	0.2283	0.049	0.0960311	0.136768	7.38748	5.80037e-09	8.59525e-07	9.62539	0.155506	0.059475	2.61465	1.38662	up
MTMR3	ES	20	19	21	0	1	0.6048	0.1332	-0.229662	0.184488	-7.1397	1.2715e-08	1.70099e-06	8.8369	0.139676	0.369337	0.378179	-1.40286	down
GAL3ST1	AP	2	null	null	0	0.8	0.7049	0.1279	-0.589259	0.133497	-6.59136	2.11224e-07	1.70967e-05	6.92725	0.115641	0.7049	0.164053	-2.60777	down
PES1	AP	1	null	null	0	1	0.2371	0.0476	-0.0659686	0.0737659	-4.06247	0.000223048	0.00463682	-0.861371	0.0608939	0.126862	0.48	-1.0589	down
FBXO7	AP	1	null	null	0	1	0.5643	0.1562	0.312496	0.558059	7.69588	2.19925e-09	3.97535e-07	10.6007	0.619033	0.306538	2.01944	1.01395	up
RBFOX2	AP	3	null	null	0	1	1	0.2762	0.444653	0.463141	5.08032	9.39066e-06	0.000381113	2.24732	0.549903	0.10525	5.22473	2.38536	up
APOL3	AA	4.1:4.2	3.3	4.3	0	0.8667	0.9643	0.1788	0.236926	0.349571	3.7477	0.000671868	0.0107261	-1.86879	0.403726	0.1668	2.42042	1.27526	up
TXN2	AP	2	null	null	0	1	0.234	0.0569	0.0888943	0.145537	4.81013	2.21009e-05	0.000760508	1.40248	0.162882	0.0739875	2.20148	1.13847	up
GCAT	AT	10	null	null	0	1	0.6182	0.1422	0.253473	0.422215	6.12236	3.31104e-07	2.54457e-05	5.57243	0.471673	0.2182	2.16165	1.11214	up
CSNK1E	AP	1	null	null	0	0.8444	0.6011	0.1557	-0.338002	0.147651	-5.28911	7.4914e-06	0.000319751	2.8201	0.109023	0.447025	0.243885	-2.03573	down
SUN2	AP	1	null	null	0	0.9778	0.7779	0.1873	0.365656	0.490787	7.93577	1.24483e-09	2.44697e-07	11.1932	0.563919	0.198263	2.8443	1.50808	up
PMM1	ES	2	1	3	0	1	0.3562	0.0846	0.111267	0.161132	3.76288	0.000544659	0.00913221	-1.72622	0.182842	0.071575	2.55456	1.35307	up
TCF20	ES	4.1:4.2	3	5	0	1	0.8254	0.21	-0.450444	0.472285	-9.30788	1.62451e-11	5.79528e-09	15.5502	0.384394	0.834838	0.460442	-1.11891	down
HDAC10	RI	18.2	18.1	18.3	0	1	0.285	0.0611	0.0815235	0.130141	3.80258	0.000484554	0.00836328	-1.61332	0.146048	0.064525	2.26344	1.17852	up
LMF2	AA	2.1	1	2.2	0	0.9778	0.5022	0.1035	0.124006	0.218105	3.43561	0.00142871	0.0187144	-2.64425	0.242906	0.1189	2.04295	1.03065	up
IL17RE	AA	15.1:15.2	14	15.3	0	0.9778	0.9211	0.2577	-0.597881	0.384032	-15.1686	7.58178e-18	1.09541e-14	30.3346	0.264456	0.862337	0.306674	-1.70522	down
OXNAD1	AT	11	null	null	0	1	0.7536	0.1686	-0.307929	0.273817	-6.81593	3.56898e-08	3.95132e-06	7.80135	0.213733	0.521663	0.409716	-1.2873	down
OXNAD1	AA	3.1	2	3.2	0	0.8889	0.2529	0.0657	-0.0887018	0.0924472	-4.23855	0.000158562	0.00362485	-0.473858	0.0727357	0.161438	0.45055	-1.15024	down
ACAA1	RI	9.2	9.1	9.3	0	1	0.6081	0.1338	0.221195	0.242498	5.2264	5.89442e-06	0.000266841	2.70821	0.285658	0.0644625	4.43138	2.14775	up
XYLB	AT	3	null	null	0	1	0.519	0.1167	0.142164	0.176512	3.32789	0.00189899	0.0229403	-2.92349	0.204252	0.0620875	3.28974	1.71797	up
ZKSCAN7	AT	6.3	null	null	0	1	0.5579	0.1402	-0.238146	0.252646	-5.88308	7.15667e-07	4.80796e-05	4.80354	0.206179	0.444325	0.464027	-1.10772	down
WDR6	AA	4.1	1	4.2	0	0.9778	0.4337	0.1085	0.156519	0.213278	4.42722	7.61364e-05	0.00199279	0.197985	0.244581	0.0880625	2.77736	1.47371	up
MST1	RI	8.2	8.1	8.3	0	1	0.8428	0.2765	0.617154	0.739946	11.6843	2.10597e-14	1.35231e-11	22.2751	0.860367	0.243212	3.53751	1.82273	up
NAT6	AA	3.1	1	3.2	0	0.9778	0.8501	0.185	0.283916	0.494158	4.50023	6.08329e-05	0.00168213	0.418024	0.550941	0.267025	2.06325	1.04492	up
MAPKAPK3	AP	1	null	null	0	0.8889	0.3876	0.0989	-0.148273	0.0881722	-4.29785	0.000133283	0.00313883	-0.255819	0.0593414	0.207614	0.285825	-1.8068	down
ABHD14B	ES	3.1:3.3	2.2	6.1	1	0.8889	0.6835	0.1786	0.207441	0.318606	3.22095	0.00278149	0.0304655	-3.24427	0.364704	0.157262	2.31908	1.21355	up
ABHD14B	AA	3.1:3.2	2.2	3.3	0	1	0.3553	0.076	0.111378	0.143771	4.44485	6.92365e-05	0.00186281	0.280483	0.165503	0.054125	3.05779	1.61249	up
ITIH4	RI	15.2:15.3	15.1	15.4	0	0.9778	0.8914	0.2158	0.239269	0.35274	3.01008	0.00458699	0.0439291	-3.7502	0.400594	0.161325	2.48315	1.31217	up
ITIH4	ES	15.1:15.2:15.3:15.4	14	16	0	0.9778	0.9013	0.2769	0.334303	0.441292	3.36236	0.00175473	0.021689	-2.84047	0.508153	0.17385	2.92294	1.54742	up
DNASE1L3	RI	9.2	9.1	9.3	0	1	0.9598	0.2712	0.329329	0.343307	3.35471	0.0017615	0.0217616	-2.85194	0.407567	0.0782375	5.20935	2.3811	up
CGGBP1	ES	5.2	4	5.4	0	0.9333	0.6346	0.1197	-0.170011	0.179318	-4.16559	0.000181394	0.00399206	-0.629272	0.143527	0.313538	0.457766	-1.12732	down
FILIP1L	AT	5	null	null	0	1	0.4623	0.1283	-0.239303	0.13669	-7.66941	2.38933e-09	4.18436e-07	10.5173	0.089997	0.3293	0.273298	-1.87145	down
CD47	ES	09:10:00	8	11	0	1	0.7037	0.1936	0.223662	0.392159	3.40971	0.00150867	0.0193839	-2.70421	0.4358	0.212138	2.05433	1.03867	up
GTPBP8	AT	8.2	null	null	0	1	0.5108	0.1475	0.340537	0.485378	12.9566	8.06499e-16	7.062e-13	25.5786	0.551824	0.211287	2.61172	1.385	up
GRAMD1C	AP	1	null	null	0	1	0.9388	0.2331	0.274708	0.360556	3.20354	0.00268112	0.0296459	-3.25089	0.414158	0.13945	2.96994	1.57043	up
TPRA1	AP	1	null	null	0	0.9778	0.8094	0.2027	-0.32545	0.342378	-5.1355	8.37655e-06	0.000347272	2.37279	0.277288	0.602738	0.460047	-1.12015	down
RUVBL1	AP	1	null	null	0	1	0.3707	0.1114	-0.245975	0.121107	-13.7348	1.20832e-16	1.35066e-13	27.5009	0.0731121	0.319088	0.229129	-2.12577	down
NUDT16	RI	3.2	3.1	3.3	0	1	0.1719	0.0433	0.0567155	0.100737	3.67923	0.000695757	0.0110465	-1.9622	0.111803	0.0550875	2.02955	1.02116	up
NPHP3	AT	29.2	null	null	0	1	0.4411	0.1132	0.204994	0.336195	6.37435	1.47132e-07	1.25785e-05	6.38294	0.376194	0.1712	2.19739	1.13579	up
PCCB	AT	19.2	null	null	0	1	0.3836	0.103	0.183565	0.200598	6.08965	3.67895e-07	2.76841e-05	5.46724	0.236415	0.05285	4.47332	2.16135	up
NCK1	AP	3	null	null	0	0.9778	0.6389	0.1835	0.264509	0.263107	4.38455	8.67681e-05	0.00221178	0.0699431	0.316009	0.0515	6.1361	2.61732	up
TFDP2	AP	5	null	null	0	0.8889	0.9281	0.2928	0.383436	0.448336	3.51597	0.00124589	0.0170057	-2.42775	0.522893	0.139457	3.74949	1.90669	up
SELT	ES	3.1:3.2	2.1	4	0	1	0.3665	0.0675	-0.0834913	0.0681122	-3.37835	0.00164824	0.0206986	-2.78861	0.0518212	0.135313	0.382974	-1.38468	down
MBNL1	ES	8	7	9	0	0.9111	0.7847	0.1849	0.322513	0.539043	6.66877	9.48776e-08	8.62133e-06	6.89217	0.608776	0.286262	2.12664	1.08857	up
VEPH1	AT	9.3	null	null	0	0.9778	0.6	0.1488	0.196716	0.230997	3.77203	0.000543679	0.0091232	-1.71566	0.270341	0.073625	3.67186	1.87651	up
DNAJC19	ES	5.1	4	6	0	0.9778	0.5543	0.126	0.191272	0.247668	4.5483	5.24523e-05	0.00149769	0.563522	0.285922	0.09465	3.02083	1.59495	up
MCCC1	AP	1	null	null	0	1	0.8712	0.183	0.209744	0.35558	3.1145	0.00341963	0.0354806	-3.48083	0.396506	0.186762	2.12305	1.08614	up
RPL39L	AP	1	null	null	0	1	0.8483	0.2288	-0.35437	0.4008	-4.97651	1.3059e-05	0.000493271	1.92147	0.331655	0.686025	0.483444	-1.04858	down
RPL39L	AP	3	null	null	0	1	0.8483	0.2288	0.35437	0.5992	4.97651	1.3059e-05	0.000493271	1.92147	0.668345	0.313975	2.12866	1.08994	up
MASP1	AT	19	null	null	0	1	0.5044	0.1772	-0.365457	0.140127	-9.14295	2.64706e-11	8.69198e-09	15.057	0.0688182	0.434275	0.158467	-2.65775	down
IL1RAP	AT	10.2	null	null	0	1	0.7732	0.2111	-0.377894	0.302041	-6.05893	4.06159e-07	2.96373e-05	5.36848	0.228306	0.6062	0.376618	-1.40882	down
MUC20	AP	2.1	null	null	0	1	0.7852	0.2438	-0.299405	0.293566	-3.45832	0.00131445	0.0176664	-2.57258	0.235145	0.53455	0.439894	-1.18477	down
BDH1	AP	1	null	null	0	0.7556	1	0.4259	-0.609667	0.528923	-4.34107	0.000161475	0.0036769	-0.399084	0.366345	0.976012	0.375349	-1.41369	down
ZNF141	AT	5	null	null	0	1	0.8273	0.213	0.316862	0.499373	4.60808	4.16695e-05	0.00125819	0.778584	0.5612	0.244338	2.29682	1.19964	up
PIGG	AD	1.3	1.2	2	0	0.8222	0.432	0.104	0.1818	0.248859	3.40381	0.00177827	0.0219098	-2.4044	0.2649	0.0831	3.18773	1.67253	up
SLC26A1	ES	2	1	3	0	0.9111	0.9414	0.2864	0.631054	0.651651	10.2589	3.58091e-12	1.4782e-09	17.2236	0.77104	0.139986	5.50799	2.46153	up
SH3BP2	AP	1	null	null	0	0.9556	1	0.2583	-0.384573	0.415564	-4.51152	6.14206e-05	0.00169352	0.419896	0.336677	0.72125	0.466797	-1.09913	down
RGS12	AP	7.1	null	null	0	1	0.4694	0.0938	-0.109215	0.0847951	-3.15846	0.00303375	0.0324559	-3.36778	0.0634848	0.1727	0.367602	-1.44378	down
ABLIM2	AT	18.4	null	null	0	1	0.4511	0.1154	0.123046	0.191324	2.97945	0.00491526	0.0461142	-3.82199	0.215333	0.0922875	2.33329	1.22236	up
GPR125	AP	1	null	null	0	0.8	0.9551	0.3784	0.833143	0.748594	18.9935	7.73793e-19	1.39747e-15	32.8977	0.950568	0.117425	8.09511	3.01705	up
OCIAD1	ES	03:04:05	2.1	6	0	0.8444	0.8855	0.2962	0.423943	0.626368	3.07294	0.00426231	0.0415953	-3.35991	0.676243	0.2523	2.68031	1.4224	up
RUFY3	AP	3	null	null	0	0.9556	0.5892	0.1534	-0.16643	0.142672	-3.20374	0.0027641	0.0303347	-3.26454	0.108532	0.274962	0.394717	-1.34111	down
MTHFD2L	AP	3	null	null	0	1	0.7704	0.2146	-0.377508	0.178115	-6.07039	3.91442e-07	2.88549e-05	5.40532	0.104455	0.481963	0.216728	-2.20605	down
FAM47E	AP	3	null	null	0	0.7556	0.9748	0.2775	0.373574	0.5431	3.24728	0.0028966	0.0313893	-3.05677	0.603354	0.22978	2.62579	1.39275	up
ARHGAP24	AP	4	null	null	0	0.8667	0.852	0.254	0.294778	0.343763	3.28112	0.00241586	0.0273607	-3.10009	0.411141	0.116362	3.53328	1.82101	up
ARHGAP24	AP	6	null	null	0	0.8667	1	0.3072	-0.367969	0.352526	-3.57382	0.00108984	0.0154524	-2.33637	0.268419	0.636387	0.421785	-1.24542	down
PDLIM5	AT	4	null	null	0	1	0.2075	0.0421	0.0639644	0.110259	4.58347	4.49977e-05	0.00134602	0.703118	0.122739	0.058775	2.08829	1.06232	up
EXOSC9	RI	10.2	10.1	10.3	0	1	0.9017	0.2448	0.347594	0.496359	4.11907	0.000187954	0.00409897	-0.694841	0.564182	0.216587	2.60487	1.38121	up
EXOSC9	ES	10.3	10.1	10.5	0	1	0.4859	0.1052	-0.161834	0.115968	-4.66847	3.44953e-05	0.00108937	0.964276	0.0843909	0.246225	0.342739	-1.54482	down
C4orf29	AT	14.2	null	null	0	1	0.3404	0.0897	0.121132	0.201446	3.88654	0.000377864	0.00692815	-1.37281	0.225082	0.10395	2.16529	1.11456	up
NDUFC1	AP	1	null	null	0	1	0.6587	0.1799	0.357195	0.469149	8.48436	1.92202e-10	5.00349e-08	13.0562	0.538845	0.18165	2.96639	1.56871	up
FBXW7	AP	4	null	null	0	0.8667	0.6343	0.1617	-0.262327	0.143409	-6.52479	1.91556e-07	1.57698e-05	6.22681	0.0834481	0.345775	0.241337	-2.05088	down
CENPK	AT	6.2	null	null	0	1	0.9057	0.1893	-0.331434	0.280173	-6.45267	1.14381e-07	1.01697e-05	6.63482	0.215503	0.546937	0.394018	-1.34367	down
TRAPPC13	ES	9	7	10	0	0.9333	0.8528	0.2233	0.458158	0.670634	7.57875	5.24056e-09	8.25e-07	9.88773	0.742975	0.284817	2.60861	1.38328	up
MAST4	AT	9	null	null	0	1	0.5732	0.1328	-0.179518	0.15941	-3.77071	0.000532254	0.0089784	-1.70398	0.124382	0.3039	0.409285	-1.28882	down
CSNK1G3	ES	11	10	12	0	0.9556	0.3563	0.0884	-0.144632	0.150036	-5.40509	3.84203e-06	0.000188808	3.15938	0.120368	0.265	0.454218	-1.13854	down
2019-03-03	AT	3.2	null	null	0	1	0.7177	0.1732	-0.209539	0.228834	-3.59637	0.000884892	0.0132486	-2.19341	0.187948	0.397487	0.472841	-1.08057	down
SAR1B	AP	7.1	null	null	0	1	0.8381	0.2145	0.362445	0.439849	5.59578	1.80405e-06	0.000105953	3.88317	0.51057	0.148125	3.44688	1.78529	up
SAR1B	AP	2	null	null	0	1	0.7876	0.1985	-0.364727	0.409315	-6.60723	6.96351e-08	6.619e-06	7.13159	0.338148	0.702875	0.481093	-1.05561	down
UBE2D2	ES	3.2	2	4	0	1	0.2377	0.0612	0.0742473	0.128798	3.39843	0.00155752	0.0198702	-2.73462	0.143285	0.0690375	2.07546	1.05343	up
PCDHA9	AT	1.2	null	null	0	1	0.7371	0.1782	0.274505	0.34048	4.67956	3.33171e-05	0.00105937	0.998449	0.394042	0.119538	3.29639	1.72089	up
NR3C1	AP	5	null	null	0	0.8889	1	0.2442	0.417116	0.527736	5.50551	3.59548e-06	0.000178514	3.27176	0.620429	0.203313	3.0516	1.60957	up
NR3C1	AP	1	null	null	0	0.8889	1	0.3091	-0.624823	0.214914	-8.38794	7.5017e-10	1.61768e-07	11.795	0.0760643	0.700887	0.108526	-3.20389	down
NR3C1	AP	3	null	null	0	0.8889	0.6918	0.1563	0.183936	0.236061	3.19046	0.00301742	0.032329	-3.32166	0.276936	0.093	2.9778	1.57425	up
TCERG1	ES	6	5	7	0	0.8	0.4164	0.1101	-0.226743	0.240525	-5.6121	3.8864e-06	0.000190664	3.5231	0.212182	0.438925	0.483413	-1.04867	down
ABLIM3	ES	14:15:00	13	16.2	0	0.8	0.688	0.1865	-0.325646	0.203991	-6.8401	1.23896e-07	1.08818e-05	6.73609	0.122579	0.448225	0.273477	-1.87051	down
ABLIM3	ES	14	13	15	0	0.8667	0.2631	0.0779	-0.101209	0.0968743	-3.9156	0.000418392	0.00750421	-1.40878	0.0737407	0.17495	0.421496	-1.24641	down
TCOF1	ES	18	17	20	0	0.8444	0.752	0.1497	-0.421	0.275686	-6.85996	7.18536e-08	6.78523e-06	7.57746	0.2396	0.6606	0.362701	-1.46315	down
FAXDC2	AP	3	null	null	0	0.9111	0.9049	0.2976	0.403745	0.383986	3.85258	0.000468546	0.00817668	-1.54195	0.471283	0.0675375	6.97809	2.80283	up
PTTG1	AP	2.1	null	null	0	0.8	0.3531	0.0718	-0.276884	0.0977061	-5.69808	2.72643e-06	0.000142465	4.39792	0.0893156	0.3662	0.243898	-2.03565	down
ADAMTS2	AT	11	null	null	0	1	0.4696	0.0993	-0.185856	0.196959	-6.65208	6.03074e-08	5.88731e-06	7.27564	0.160694	0.34655	0.463696	-1.10875	down
TBC1D9B	ES	20	19	21	0	1	0.2883	0.0682	-0.113827	0.103271	-5.50932	2.38165e-06	0.000128877	3.60714	0.0810606	0.194887	0.415935	-1.26557	down
MGAT1	AP	1	null	null	0	1	0.3876	0.0987	-0.150805	0.148695	-4.67515	3.37805e-05	0.00107148	0.984864	0.11927	0.270075	0.441617	-1.17913	down
MGAT1	AP	3	null	null	0	1	0.3816	0.0941	0.145031	0.168095	4.64992	3.65587e-05	0.00114158	0.907163	0.196394	0.0513625	3.82368	1.93496	up
BTNL9	AT	13	null	null	0	1	0.5609	0.1682	-0.274304	0.302444	-5.32543	4.2946e-06	0.000205799	3.02201	0.248921	0.523225	0.475744	-1.07174	down
TRIM7	AT	3.3	null	null	0	1	0.636	0.1922	0.23138	0.237683	3.39309	0.00158119	0.0201064	-2.74901	0.28283	0.05145	5.49719	2.45869	up
ETV7	AT	9	null	null	0	0.9778	0.5608	0.1411	-0.155418	0.143437	-2.95012	0.00537539	0.0492633	-3.84829	0.116239	0.271657	0.42789	-1.22469	down
TFEB	AP	4.1	null	null	0	0.9556	0.6806	0.1471	0.173005	0.239679	3.25986	0.00237146	0.0269998	-3.1191	0.275168	0.102163	2.69343	1.42945	up
TAF8	AT	6.2	null	null	0	1	0.5077	0.1403	0.188523	0.318188	3.81372	0.00046888	0.00817668	-1.58155	0.354973	0.16645	2.13261	1.09262	up
KLC4	AP	1	null	null	0	1	0.8419	0.1835	0.353133	0.576741	7.41478	5.32134e-09	8.26695e-07	9.71203	0.645645	0.292513	2.20724	1.14224	up
PTK7	AT	8.2	null	null	0	1	0.321	0.0854	-0.174604	0.0956902	-9.16763	2.46007e-11	8.36307e-09	15.131	0.0616212	0.236225	0.260858	-1.93866	down
TMEM63B	AP	2	null	null	0	0.9333	0.9205	0.2629	0.584433	0.673845	13.5822	7.34018e-16	6.842e-13	25.7641	0.796883	0.21245	3.75092	1.90725	up
TMEM63B	AP	1	null	null	0	0.9333	0.9205	0.2629	-0.584433	0.326155	-13.5822	7.34018e-16	6.842e-13	25.7641	0.203117	0.78755	0.25791	-1.95506	down
SLC29A1	AP	3.1	null	null	0	0.9778	0.6536	0.1959	-0.338997	0.313177	-6.04639	4.64853e-07	3.29226e-05	5.2487	0.245378	0.584375	0.419898	-1.25189	down
LRRC1	AT	12.2	null	null	0	1	0.5287	0.0943	-0.173957	0.0856732	-6.50398	9.69978e-08	8.74269e-06	6.79979	0.0517303	0.225688	0.229212	-2.12524	down
RNGTT	AT	14.2	null	null	0	1	0.3687	0.0855	0.125645	0.220954	4.37909	8.48426e-05	0.00217921	0.0814746	0.24547	0.119825	2.04857	1.03462	up
ATG5	AP	2	null	null	0	0.9778	0.2941	0.0747	-0.0815094	0.0740175	-3.28826	0.00215614	0.0252932	-3.03661	0.0577156	0.139225	0.414549	-1.27038	down
MICAL1	AP	2	null	null	0	1	0.4689	0.1184	0.167886	0.218802	4.43571	7.12257e-05	0.00190687	0.252738	0.251561	0.083675	3.0064	1.58804	up
FYN	AP	3	null	null	0	0.7778	0.6625	0.1945	-0.320612	0.224597	-5.10334	1.52255e-05	0.000558318	1.93215	0.156588	0.4772	0.32814	-1.60762	down
TUBE1	AA	9.1	8	9.2	0	0.8222	0.9639	0.2315	0.340052	0.390003	4.37915	0.000122149	0.00292428	-0.175305	0.47244	0.132387	3.56861	1.83536	up
AKAP7	AP	1	null	null	0	0.9556	0.8792	0.2102	-0.284826	0.168287	-3.8591	0.000433105	0.00771579	-1.4863	0.109861	0.394688	0.27835	-1.84503	down
IYD	AT	6.4	null	null	0	1	0.8077	0.2398	0.367517	0.461456	4.67989	3.32823e-05	0.00105937	0.999474	0.533167	0.16565	3.21863	1.68645	up
TMEM242	AT	3.2	null	null	0	1	0.3362	0.0906	-0.109729	0.129432	-3.35436	0.00176322	0.0217642	-2.85287	0.108021	0.21775	0.496079	-1.01136	down
QKI	RI	8.3:8.4	8.2	8.5	0	0.9333	0.958	0.2291	0.266794	0.369739	3.09081	0.00380507	0.0382439	-3.5589	0.425907	0.159112	2.67676	1.42049	up
MLLT4	ES	16	15	17	0	0.7556	0.8289	0.2353	-0.48325	0.352416	-4.25046	0.000195491	0.0042117	-0.22977	0.30565	0.7889	0.387438	-1.36796	down
RAC1	ES	4	3	5	0	1	0.4657	0.111	0.184156	0.211873	5.40112	3.37007e-06	0.00016995	3.26248	0.247806	0.06365	3.89326	1.96098	up
ZDHHC4	AD	1.2:1.3	1.1	2.2	0	1	0.6238	0.1593	0.243525	0.324383	4.79095	2.34773e-05	0.000800943	1.34296	0.3719	0.128375	2.89698	1.53455	up
BZW2	AD	1.2	1.1	2	0	0.9111	0.4135	0.0965	0.199417	0.226349	6.16386	4.40225e-07	3.14093e-05	5.5268	0.253297	0.05388	4.70113	2.23301	up
OSBPL3	AD	15.2	15.1	16	0	0.8	0.8737	0.2101	-0.600784	0.435627	-4.97687	2.19447e-05	0.000757602	2.06872	0.399216	1	0.399216	-1.32476	down
CBX3	AP	1	null	null	0	1	0.1873	0.0464	-0.0972822	0.0967122	-10.1501	1.41624e-12	6.29593e-10	18.0163	0.0777303	0.175012	0.444141	-1.17091	down
ELMO1	AP	1.1	null	null	0	0.9778	0.6759	0.1672	-0.236464	0.14496	-4.11035	0.000199362	0.00425464	-0.692393	0.103579	0.340043	0.304605	-1.71499	down
UPP1	ES	5:6.1:6.2:7	4	9	0	1	0.7358	0.1568	-0.289158	0.323763	-6.43717	1.20225e-07	1.06239e-05	6.58496	0.267342	0.5565	0.4804	-1.05769	down
PSPH	AP	2.1	null	null	0	1	0.7331	0.2165	0.284967	0.356251	3.81977	0.000460579	0.00808977	-1.56429	0.411855	0.126887	3.24582	1.69858	up
CLIP2	ES	9	8	10	0	0.7778	0.3636	0.0826	-0.232429	0.206634	-3.04999	0.00469613	0.0447262	-2.82565	0.199371	0.4318	0.461721	-1.11491	down
ZP3	AP	3.1	null	null	0	1	0.921	0.2207	-0.369059	0.40629	-5.39509	3.43584e-06	0.000172571	3.2433	0.334279	0.703337	0.475275	-1.07317	down
ZP3	AP	1	null	null	0	1	0.8742	0.2114	0.312713	0.548359	4.4523	6.76576e-05	0.00183056	0.303084	0.609376	0.296662	2.0541	1.03851	up
STEAP4	AT	4.2	null	null	0	1	0.7186	0.2001	0.291772	0.390454	4.27293	0.000117593	0.00283164	-0.237608	0.447385	0.155612	2.87499	1.52356	up
ASB4	AT	3.2	null	null	0	1	0.6518	0.1665	-0.203084	0.122229	-3.34421	0.00181416	0.0222315	-2.87999	0.082603	0.285687	0.289138	-1.79017	down
CYP3A5	ES	00:04:05.100000	3	5.2	0	0.9111	0.5883	0.1376	-0.198383	0.159811	-4.17736	0.000182072	0.00400391	-0.621398	0.116917	0.3153	0.370813	-1.43124	down
TAF6	AD	2.3	2.2	3.2	0	0.8667	0.328	0.076	0.135937	0.228583	4.34073	0.000117511	0.00283164	0.0895209	0.243688	0.10775	2.2616	1.17734	up
MOSPD3	AP	1	null	null	0	1	0.4013	0.0951	-0.187733	0.185798	-7.51044	3.93636e-09	6.46279e-07	10.0151	0.149167	0.3369	0.442762	-1.1754	down
FIS1	ES	3	1	4	0	0.8222	0.756	0.1773	-0.273658	0.303862	-3.26494	0.00257709	0.0288076	-2.8821	0.271667	0.545325	0.498174	-1.00528	down
POLR2J3	ES	4.5	4.3	8	0	1	0.3348	0.1002	-0.181034	0.150802	-6.05926	4.05723e-07	2.96373e-05	5.36956	0.115479	0.296513	0.389457	-1.36047	down
PMPCB	RI	12.2	12.1	12.3	0	1	0.4578	0.1274	0.194195	0.251754	4.53225	5.27842e-05	0.00149828	0.546471	0.289645	0.09545	3.03453	1.60147	up
DLD	AT	16	null	null	0	1	0.2477	0.069	0.102709	0.143756	4.62702	3.92741e-05	0.00120859	0.83675	0.163797	0.0610875	2.68135	1.42296	up
IMMP2L	AP	2.1	null	null	0	1	0.4231	0.0934	0.117062	0.179371	3.44501	0.00136511	0.0181583	-2.60872	0.202212	0.08515	2.37478	1.24779	up
IFRD1	AP	3	null	null	0	0.8889	0.2766	0.0651	-0.0999733	0.0669722	-4.0247	0.000295197	0.00573254	-0.974742	0.05031	0.150283	0.334768	-1.57877	down
C7orf49	AD	2.4	2.3	3	0	1	0.439	0.1058	-0.155065	0.128041	-4.30569	0.00010635	0.0026221	-0.139448	0.0977848	0.25285	0.386731	-1.3706	down
C7orf55-LUC7L2	ES	05:06:00	3.2	7	0	0.9333	0.5301	0.1388	-0.170407	0.169518	-3.36954	0.0017864	0.0219565	-2.84064	0.133643	0.30405	0.439544	-1.18592	down
SLC37A3	AA	10.1	9	10.2	0	0.9111	0.5326	0.114	-0.162394	0.168143	-3.84424	0.000479919	0.0082941	-1.51652	0.13742	0.299814	0.45835	-1.12548	down
GSTK1	RI	4.2	4.1	4.3	0	1	0.4065	0.086	0.126283	0.180617	4.32708	9.95852e-05	0.0024807	-0.075214	0.205258	0.078975	2.59902	1.37797	up
REPIN1	ES	2.2:3.2	2.1	5.2	0	0.7556	0.6031	0.1298	-0.306554	0.129713	-5.06589	2.00638e-05	0.000700197	2.02017	0.100046	0.4066	0.246056	-2.02294	down
FASTK	RI	5.8	5.7	5.9	0	1	0.2819	0.0528	0.0730352	0.117022	4.04937	0.000232037	0.004779	-0.899777	0.131273	0.0582375	2.25409	1.17255	up
FASTK	RI	5.6	5.5	5.7	0	1	0.3264	0.0713	0.101425	0.152998	4.21622	0.000139864	0.00325929	-0.406877	0.172788	0.0713625	2.42127	1.27576	up
RBM33	AT	7.2	null	null	0	1	0.3842	0.0804	-0.137592	0.111593	-5.5565	2.0468e-06	0.00011597	3.75768	0.0847455	0.222337	0.381157	-1.39154	down
ERICH1	AT	7	null	null	0	1	0.6039	0.1377	0.177734	0.248717	3.53266	0.00106302	0.0151614	-2.36936	0.283397	0.105663	2.6821	1.42336	up
PPP1R3B	AP	1	null	null	0	0.8444	0.9417	0.322	-0.643709	0.349215	-9.37623	8.98311e-11	2.49838e-08	14.0012	0.197754	0.841463	0.235012	-2.08919	down
PPP1R3B	AP	2	null	null	0	0.8444	0.9417	0.322	0.643709	0.650785	9.37623	8.98311e-11	2.49838e-08	14.0012	0.802246	0.158537	5.06029	2.33922	up
FAM86B1	ES	7.3	7.1	8.1	0	0.8444	0.8433	0.2074	-0.392746	0.260191	-5.97747	1.08235e-06	6.80384e-05	4.6784	0.202434	0.59518	0.340123	-1.55587	down
FGL1	AP	3.1	null	null	0	0.7778	0.5672	0.1625	-0.196386	0.179006	-3.22296	0.00308403	0.0328006	-3.287	0.128326	0.324713	0.395199	-1.33935	down
FGL1	AP	6.1	null	null	0	0.7778	0.4424	0.1286	-0.182717	0.100035	-5.10432	1.80129e-05	0.000640568	1.75843	0.0528826	0.2356	0.224459	-2.15547	down
ASAH1	AP	1	null	null	0	1	0.335	0.0786	-0.110702	0.122961	-5.00638	1.18781e-05	0.000457029	2.01509	0.101361	0.212062	0.477975	-1.06499	down
NAT1	AP	3	null	null	0	0.7556	1	0.3571	0.788936	0.687565	20.432	5.43212e-19	1.04644e-15	33.3387	0.891161	0.102225	8.71764	3.12394	up
DMTN	AP	4	null	null	0	0.9111	0.776	0.2276	-0.298914	0.220378	-4.1315	0.000208332	0.00439414	-0.753024	0.155748	0.454663	0.342558	-1.54558	down
ADRA1A	AT	8	null	null	0	1	0.8866	0.3184	0.675351	0.748988	9.95246	2.49042e-12	1.05828e-09	17.4455	0.880764	0.205412	4.28778	2.10023	up
ADRA1A	AT	7.2	null	null	0	1	0.6065	0.2044	-0.416492	0.1587	-8.45013	2.13361e-10	5.33882e-08	12.9509	0.0774333	0.493925	0.156771	-2.67327	down
SCARA3	AT	7	null	null	0	1	0.2348	0.0661	-0.080103	0.0667268	-3.3615	0.00172822	0.0214996	-2.83377	0.051097	0.1312	0.389459	-1.36046	down
ERLIN2	AP	2.1	null	null	0	0.9778	0.4521	0.1095	-0.20345	0.195603	-6.64164	7.02618e-08	6.65668e-06	7.13908	0.154913	0.358362	0.432279	-1.20997	down
TACC1	AP	5.1	null	null	0	0.9556	0.6714	0.1531	0.229429	0.257267	4.48378	6.68452e-05	0.00181537	0.3368	0.304329	0.0749	4.06314	2.02259	up
TACC1	AP	4	null	null	0	0.9556	0.826	0.2117	0.328762	0.429549	4.79603	2.5627e-05	0.000858073	1.28027	0.496987	0.168225	2.9543	1.56282	up
TACC1	AP	1	null	null	0	0.9556	1	0.2812	-0.640889	0.224313	-14.9803	1.98542e-17	2.73194e-14	29.3912	0.0928484	0.733738	0.126542	-2.98232	down
SLC20A2	AP	2	null	null	0	1	0.3952	0.0914	-0.0957769	0.0755488	-3.33541	0.00185941	0.022604	-2.90345	0.0568606	0.152638	0.372521	-1.42461	down
SLC20A2	AP	1	null	null	0	1	0.3006	0.0827	-0.156124	0.0974268	-6.73948	4.558e-08	4.78938e-06	7.55617	0.0669636	0.223087	0.300168	-1.73616	down
ADHFE1	AA	11.1	10	11.2	0	0.9111	0.802	0.2113	0.410464	0.645065	7.45996	8.88607e-09	1.27747e-06	9.27521	0.733814	0.32335	2.26941	1.18232	up
NDUFAF6	AP	1	null	null	0	0.9556	0.701	0.1577	0.180065	0.197441	3.09745	0.00368286	0.0374759	-3.53604	0.234377	0.0543125	4.31535	2.10948	up
COX6C	AT	7.2	null	null	0	1	0.548	0.1293	-0.224835	0.247898	-5.73361	1.15803e-06	7.22733e-05	4.32418	0.204027	0.428862	0.475741	-1.07175	down
SYBU	AP	5	null	null	0	0.8222	0.4715	0.1533	-0.232194	0.130245	-4.54758	7.54995e-05	0.0019833	0.299156	0.073956	0.30615	0.241568	-2.0495	down
SAMD12	AT	5	null	null	0	1	0.6429	0.1552	-0.285224	0.121729	-6.30678	1.82852e-07	1.5183e-05	6.16562	0.0660758	0.3513	0.188089	-2.41051	down
TATDN1	AD	4.2	4.1	5	0	1	0.4869	0.1089	-0.216621	0.206546	-8.36551	2.76357e-10	6.65468e-08	12.69	0.164279	0.3809	0.431291	-1.21327	down
FAM49B	AP	2	null	null	0	0.9556	0.797	0.1803	0.279784	0.492105	5.34872	4.58416e-06	0.000218227	2.98394	0.549497	0.269713	2.03734	1.02669	up
LY6E	RI	6.3	6.2	6.4	0	0.8	0.6658	0.177	0.199717	0.2386	2.99673	0.00537477	0.0492633	-3.82743	0.288529	0.0888125	3.24875	1.69988	up
NAPRT1	RI	11.5:11.6:11.7	11.4	11.8	0	1	0.4037	0.0929	0.111471	0.185271	3.33725	0.00184988	0.022526	-2.89855	0.207021	0.09555	2.16663	1.11545	up
SCRIB	ES	36	35	37	0	1	0.6672	0.1712	-0.329463	0.328998	-7.99334	8.70266e-10	1.83556e-07	11.534	0.264712	0.594175	0.445512	-1.16646	down
PLEC	AP	3	null	null	0	0.8889	0.591	0.1262	-0.203931	0.120122	-6.89658	5.5374e-08	5.51754e-06	7.49968	0.080469	0.2844	0.282943	-1.82142	down
PLEC	AP	8	null	null	0	0.8889	0.284	0.0679	-0.142306	0.08705	-8.15163	1.45885e-09	2.79171e-07	11.1669	0.0593793	0.201686	0.294415	-1.76408	down
COMMD5	AP	1	null	null	0	1	0.3551	0.0748	-0.12757	0.150746	-5.58875	1.84526e-06	0.000106855	3.86072	0.125855	0.253425	0.496615	-1.0098	down
CBWD1	ES	11	10	12	0	1	0.7685	0.1915	0.377782	0.624668	9.50139	9.20046e-12	3.64187e-09	16.1246	0.698382	0.3206	2.17836	1.12324	up
CBWD1	RI	4.2	4.1	4.3	0	1	0.4821	0.1392	-0.244433	0.249437	-5.75371	1.08547e-06	6.80384e-05	4.3886	0.201742	0.446175	0.45216	-1.1451	down
RCL1	AP	8	null	null	0	0.9778	0.9397	0.3409	-0.805731	0.237327	-17.4792	6.29974e-20	1.30027e-16	35.1819	0.0761813	0.881912	0.0863819	-3.53313	down
RCL1	AP	1	null	null	0	0.9778	0.941	0.3396	0.802197	0.759232	17.4805	6.28333e-20	1.30027e-16	35.1846	0.919672	0.117475	7.82866	2.96877	up
KDM4C	AP	2	null	null	0	0.9556	0.9508	0.2739	0.411785	0.440341	4.58909	4.84477e-05	0.0014147	0.65305	0.52481	0.113025	4.64331	2.21515	up
UBAP1	ES	2	1	5	0	1	1	0.2479	0.317412	0.48789	3.85426	0.000415873	0.00747329	-1.46556	0.549824	0.232412	2.36573	1.24228	up
ARHGEF39	AP	3	null	null	0	1	0.6667	0.1606	0.275595	0.298995	6.07153	3.90006e-07	2.88549e-05	5.40899	0.35277	0.077175	4.57104	2.19252	up
ARHGEF39	AT	12	null	null	0	1	0.7007	0.15	0.252653	0.363905	5.7246	1.19211e-06	7.36538e-05	4.29532	0.413203	0.16055	2.57367	1.36383	up
TMEM8B	AP	1	null	null	0	1	0.6261	0.1679	-0.237747	0.21038	-4.21729	0.000139411	0.00325397	-0.403711	0.163991	0.401738	0.408204	-1.29264	down
CBWD5	AT	4.2	null	null	0	1	0.3649	0.1022	-0.168329	0.181566	-5.55811	2.03619e-06	0.000115823	3.76285	0.148721	0.31705	0.469078	-1.0921	down
RASEF	AT	18	null	null	0	1	0.7934	0.1975	0.278251	0.393983	4.16206	0.000164958	0.00372683	-0.567744	0.448276	0.170025	2.63653	1.39864	up
NXNL2	AT	2	null	null	0	1	0.8552	0.2487	0.44268	0.434178	6.33397	1.67539e-07	1.39919e-05	6.25306	0.520555	0.077875	6.68449	2.74082	up
ECM2	AT	3.2	null	null	0	1	0.3648	0.0979	-0.183812	0.175966	-7.38757	5.79875e-09	8.59525e-07	9.62567	0.1401	0.323912	0.432524	-1.20915	down
FGD3	RI	19.2	19.1	19.3	0	0.8667	1	0.1873	-0.26541	0.23198	-4.00043	0.000328622	0.00627204	-1.17348	0.171315	0.436725	0.392272	-1.35008	down
SLC44A1	AT	17	null	null	0	1	0.8576	0.2299	-0.462243	0.273076	-8.12653	5.76271e-10	1.27114e-07	11.9493	0.182882	0.645125	0.283483	-1.81867	down
SLC44A1	AT	16.4	null	null	0	1	0.8576	0.2299	0.462243	0.726924	8.12653	5.76271e-10	1.27114e-07	11.9493	0.817118	0.354875	2.30255	1.20323	up
PTGR1	AP	2	null	null	0	1	0.8265	0.244	0.423745	0.412963	5.88392	7.1373e-07	4.80796e-05	4.80624	0.495645	0.0719	6.89354	2.78524	up
PTGR1	AA	12.1	11	12.2	0	1	0.6132	0.1462	0.212564	0.239488	4.30676	0.000106	0.00261792	-0.136223	0.280964	0.0684	4.10766	2.03832	up
DNAJC25	AT	5	null	null	0	1	0.4116	0.1095	-0.240451	0.232141	-13.7015	1.30878e-16	1.35066e-13	27.4201	0.185224	0.425675	0.435131	-1.20048	down
GSN	AP	14	null	null	0	1	0.4078	0.0917	-0.135648	0.10542	-4.45363	6.73798e-05	0.00182646	0.307114	0.0789515	0.2146	0.367901	-1.44261	down
GSN	AD	26.2	26.1	27	0	1	0.7131	0.1941	-0.206691	0.226527	-3.08909	0.00366337	0.0373524	-3.54573	0.186197	0.392888	0.473919	-1.07729	down
RABEPK	AP	2.1	null	null	0	1	0.6345	0.1694	-0.360296	0.291468	-9.12454	2.79596e-11	8.97689e-09	15.0018	0.221167	0.581462	0.380363	-1.39455	down
MAPKAP1	AT	9	null	null	0	1	0.2543	0.0562	-0.10533	0.107598	-6.63518	6.36655e-08	6.11189e-06	7.22136	0.0870455	0.192375	0.452478	-1.14408	down
ST6GALNAC6	AP	1	null	null	0	0.9111	0.8105	0.2639	0.6045	0.779097	16.6188	2.39637e-18	3.84698e-15	31.6007	0.9098	0.3053	2.98002	1.57532	up
ST6GALNAC6	AP	3	null	null	0	0.9111	0.8105	0.2639	-0.6045	0.220903	-16.6188	2.39637e-18	3.84698e-15	31.6007	0.0902	0.6947	0.12984	-2.94519	down
FAM102A	AP	4.1	null	null	0	1	0.2748	0.0641	-0.0759288	0.0857366	-3.22313	0.00254034	0.0285071	-3.1998	0.0709212	0.14685	0.48295	-1.05005	down
SLC25A25	AP	1	null	null	0	0.9778	0.7519	0.1598	0.232703	0.251125	4.37012	9.06842e-05	0.00229057	0.0267225	0.297666	0.0649625	4.58211	2.19601	up
ADAMTSL2	AP	2	null	null	0	1	0.4146	0.1091	-0.155122	0.184471	-4.10722	0.000194825	0.0042117	-0.729785	0.154203	0.309325	0.498515	-1.00429	down
EXD3	AT	12	null	null	0	1	0.381	0.0885	-0.148327	0.130602	-5.24198	5.60828e-06	0.000256826	2.7575	0.101661	0.249988	0.406663	-1.2981	down
PIR	AD	1.2	1.1	2	0	0.8444	0.3511	0.0778	0.0916028	0.16074	3.34292	0.00204634	0.0243398	-2.94148	0.181678	0.090075	2.01696	1.01218	up
RPS6KA3	AP	2	null	null	0	0.8667	0.9276	0.2367	0.427625	0.529	5.95138	1.04327e-06	6.62559e-05	4.57213	0.614525	0.1869	3.28799	1.71721	up
RPS6KA3	AP	6	null	null	0	0.8667	0.9721	0.2866	-0.605307	0.303569	-8.96307	1.9935e-10	5.09772e-08	13.2064	0.182507	0.787814	0.231663	-2.1099	down
RBM3	RI	5.2	5.1	5.3	0	1	0.2109	0.0415	-0.0594886	0.0693439	-4.17231	0.000159894	0.00365241	-0.537365	0.0577364	0.117225	0.492526	-1.02173	down
RBM3	RI	3.2	3.1	3.3	0	1	0.3715	0.0793	-0.128239	0.150959	-4.97311	1.32007e-05	0.000497972	1.91081	0.125936	0.254175	0.495471	-1.01313	down
SLC35A2	AT	6	null	null	0	1	0.4198	0.1232	-0.257684	0.186071	-8.67267	1.08469e-10	2.98505e-08	13.6333	0.135791	0.393475	0.345107	-1.53489	down
MAGED2	AP	3	null	null	0	1	0.4309	0.0981	0.107594	0.181	3.35952	0.00173784	0.0215614	-2.83906	0.201994	0.0944	2.13977	1.09745	up
KIF4A	AT	29	null	null	0	0.9778	0.9101	0.2339	-0.455294	0.443283	-6.50221	1.09258e-07	9.77437e-06	6.74504	0.363606	0.8189	0.444018	-1.17131	down
KIF4A	AT	32	null	null	0	0.9778	0.9101	0.2339	0.455294	0.556717	6.50221	1.09258e-07	9.77437e-06	6.74504	0.636394	0.1811	3.51405	1.81313	up
ARMCX5	AD	2.5:2.6	2.4	2.8	0	0.8	0.9648	0.1753	-0.434205	0.201469	-5.29492	9.58793e-06	0.000385331	2.73806	0.160762	0.594967	0.270203	-1.88788	down
TMSB15B	AT	4	null	null	0	1	0.813	0.1851	0.305541	0.428961	5.35047	3.96378e-06	0.000194131	3.1015	0.488579	0.183037	2.66928	1.41645	up
LAMP2	AT	10	null	null	0	1	0.605	0.1503	0.217586	0.343305	4.2184	0.000138936	0.00325397	-0.400383	0.385761	0.168175	2.2938	1.19774	up
GRIA3	AT	6	null	null	0	0.7556	0.9506	0.3183	-0.566522	0.378863	-7.09376	9.07872e-08	8.30186e-06	7.10649	0.227791	0.794312	0.286777	-1.802	down
GRIA3	AT	21	null	null	0	0.7556	0.9759	0.2546	0.329836	0.34128	4.25686	0.000203254	0.00430981	-0.626085	0.429236	0.0994	4.31827	2.11045	up
NSDHL	ES	2	1	3	0	0.9556	0.3476	0.0757	0.093981	0.165715	3.4309	0.00147645	0.0190974	-2.66728	0.184994	0.0910125	2.03262	1.02334	up
DNASE1L1	AP	1	null	null	0	1	0.5837	0.148	-0.292709	0.237393	-8.38086	2.63674e-10	6.40263e-08	12.7374	0.180279	0.472988	0.381149	-1.39157	down
DNASE1L1	AP	3.1	null	null	0	1	0.6998	0.1827	0.337729	0.34988	6.41876	1.27552e-07	1.11352e-05	6.52578	0.415779	0.07805	5.32708	2.41335	up
DNASE1L1	AD	3.3	3.2	4	0	1	0.7541	0.1312	0.180416	0.227288	3.95312	0.000309807	0.00596018	-1.1804	0.262491	0.082075	3.19818	1.67725	up
FAM3A	AA	3.1	2	3.2	0	1	0.5916	0.1441	-0.26398	0.175854	-6.16892	2.84998e-07	2.21379e-05	5.72217	0.124345	0.388325	0.32021	-1.64291	down
FAM3A	ES	3.1:3.2	2	4	0	1	0.2758	0.0717	-0.0951133	0.0903829	-3.6832	0.000687763	0.0109316	-1.95108	0.0718242	0.166937	0.430246	-1.21677	down
CMC4	AP	2	null	null	0	1	0.3702	0.0855	0.119353	0.187227	4.07367	0.000215635	0.00451521	-0.828509	0.210515	0.0911625	2.30923	1.20741	up
HMOX2	ES	7:8:9:10	6	11	1	0.9778	0.5672	0.1477	0.168891	0.202835	2.99439	0.00478202	0.0452518	-3.73864	0.232391	0.0635	3.6597	1.87173	up
SULT1A4	AP	2.1	null	null	0	0.9556	0.29	0.0683	0.0878705	0.133485	3.43763	0.00144889	0.018876	-2.59928	0.149256	0.0613857	2.43145	1.28182	up
SULT1A3	RI	1.2	1.1	1.3	0	1	0.3107	0.0632	0.0767004	0.116622	3.41455	0.00148819	0.0191806	-2.69117	0.131588	0.0548875	2.39741	1.26148	up
TCF3	ES	18.1:18.2	17.3	19.1	1	0.7778	0.4383	0.0969	-0.252521	0.173271	-4.68151	5.89143e-05	0.00164165	1.12134	0.156979	0.4095	0.383344	-1.38329	down
TCF3	ES	17.3	17.1	18.1	1	0.7778	0.4755	0.1128	-0.29401	0.237158	-5.08151	1.92039e-05	0.000677307	2.23004	0.21819	0.5122	0.425985	-1.23112	down
LRRFIP2	ES	07:08:00	5	18	1	0.7556	0.5991	0.1571	-0.283519	0.32151	-6.39983	4.89127e-07	3.4557e-05	5.37664	0.248343	0.531863	0.466932	-1.09872	down
UPP1	ES	6.1:6.2:7	4	9	1	0.8	0.1914	0.0483	-0.117418	0.0896088	-5.36961	6.43308e-06	0.000285985	3.10364	0.0792484	0.196667	0.402958	-1.3113	down
UPP1	ES	5:6.1:6.2	4	9	1	0.7778	0.4327	0.1095	-0.199978	0.198048	-5.34738	7.51513e-06	0.000320291	2.691	0.161689	0.361667	0.447066	-1.16144	down
SCRIB	ES	17	16	18	1	0.9333	0.6684	0.1852	-0.356852	0.407076	-5.8009	1.21474e-06	7.42439e-05	4.42693	0.350731	0.707583	0.495675	-1.01253	down
AFMID	ES	08:12:00	6	13	1	0.9333	0.7767	0.2378	0.342831	0.520668	4.30084	0.000121233	0.00290719	-0.235281	0.592843	0.250013	2.37125	1.24565	up
PSMB7	ES	6	4	7.1	1	0.7778	0.8527	0.2265	-0.301464	0.351197	-3.55276	0.00122217	0.016793	-2.37693	0.28725	0.588714	0.487928	-1.03526	down
SLC39A14	ME	5|6	4	7	0	0.9556	0.8399	0.2475	-0.503028	0.374195	-8.59954	2.08167e-10	5.27649e-08	13.0188	0.27101	0.774038	0.350125	-1.51406	down
GNB2L1	ES	4.2:5:6:7.2:8.1:8.2	3	9	1	0.8889	0.7907	0.1693	0.300016	0.398257	3.92342	0.000381981	0.00698591	-1.07007	0.430691	0.130675	3.29589	1.72067	up
SULT1A1	ES	00:06:02.200000	3	8	1	0.8889	0.7751	0.1946	0.247091	0.407444	3.65349	0.000849409	0.0128775	-2.10692	0.462354	0.215262	2.14786	1.1029	up
Abbreviations: AS, alternative splicing; ICC, intrahepatic cholangiocarcinoma.
