# Supplementary material for: Alternative Splicing-Based Differences Between Hepatocellular Carcinoma and Intrahepatic Cholangiocarcinoma: Genes, Immune Microenvironment, and Survival Prognosis
Source: Front Oncol. 2021 Oct 25;11:731993. doi: 10.3389/fonc.2021.731993 (PMC8574058; doi:10.3389/fonc.2021.731993)
Supplement: Supplementary file 1 [file DataSheet_1.zip › Table S5 + Table S6.xlsx]

## Sheet: Supplementary Table S5
Table S5. The relationship between DEAS and DEG in HCC
Venn Intersection	Sum	ID	Symbol	Splice_type	MeanT	MeanN	TvsN	Log	t	P.Value	adj.P.Val	B	Change	exons	from_exon	to_exon
DEAS_up_down_DEG_up	5	AT〇TROAP〇ID〇021551	TROAP	AT	0.300553	0.705467	0.426034	-1.23096	-14.5454	1.82647e-38	3.28072e-35	75.9125	down	10.2	null	null
		AT〇TROAP〇ID〇021552	TROAP	AT	0.414915	0.181545	2.28546	1.19249	9.26554	1.42809e-18	2.2874e-16	30.3406	up	2.8	null	null
		AT〇TROAP〇ID〇021553	TROAP	AT	0.28451	0.112993	2.51795	1.33225	9.52795	1.88398e-19	3.53555e-17	32.3483	up	13	null	null
		AT〇KIF4A〇ID〇089372	KIF4A	AT	0.277044	0.698928	0.396384	-1.33503	-13.9525	3.74587e-36	5.54187e-33	70.5539	down	29	null	null
		AT〇KIF4A〇ID〇089373	KIF4A	AT	0.722956	0.301072	2.40127	1.2638	13.9525	3.74644e-36	5.54187e-33	70.5538	up	32	null	null
DEAS_up_down_DEG_down	13	ES〇FMO5〇ID〇007372	FMO5	ES	0.0951837	0.262054	0.363221	-1.46108	-8.95493	4.04631e-17	5.13901e-15	27.1407	down	7.2	6	8
		RI〇FMO5〇ID〇007374	FMO5	RI	0.175396	0.0600319	2.92171	1.54681	5.92417	7.24949e-09	1.85834e-07	8.27997	up	2.2:2.3	2.1	2.4
		AP〇IGF2〇ID〇013896	IGF2	AP	0.249667	0.0978896	2.5505	1.35078	4.57668	6.68019e-06	7.98416e-05	1.66647	up	6.1	null	null
		AP〇IGF2〇ID〇013898	IGF2	AP	0.507512	0.0652542	7.77746	2.9593	9.33895	1.43767e-18	2.28817e-16	30.3109	up	5	null	null
		AP〇IGF2〇ID〇013899	IGF2	AP	0.231568	0.834215	0.277588	-1.84898	-12.0644	4.78015e-28	3.43447e-25	52.0022	down	1	null	null
		AP〇GSTZ1〇ID〇028583	GSTZ1	AP	0.171381	0.724702	0.236485	-2.08018	-16.5195	9.1333e-47	1.14838e-42	94.9285	down	4	null	null
		AP〇GSTZ1〇ID〇028584	GSTZ1	AP	0.811186	0.274442	2.95577	1.56353	16.4113	2.61264e-46	1.6425e-42	93.8793	up	1	null	null
		AP〇FXYD1〇ID〇049055	FXYD1	AP	0.177789	0.378521	0.469695	-1.0902	-10.4517	1.66856e-22	4.9364e-20	39.284	down	3	null	null
		AA〇FXYD1〇ID〇049060	FXYD1	AA	0.303392	0.138423	2.19177	1.1321	4.63237	5.23958e-06	6.45564e-05	1.90308	up	5.1	4	5.2
		AP〇NR4A2〇ID〇055613	NR4A2	AP	0.592555	0.168216	3.52259	1.81664	9.56615	1.94179e-19	3.61705e-17	32.3067	up	1	null	null
		AP〇NR4A2〇ID〇055614	NR4A2	AP	0.389237	0.801264	0.485778	-1.04163	-9.40429	6.69564e-19	1.14541e-16	31.0793	down	2	null	null
		AT〇ADRA1A〇ID〇083135	ADRA1A	AT	0.572095	0.234023	2.44461	1.28961	7.95154	2.01414e-14	1.65522e-12	20.8307	up	8	null	null
		AT〇ADRA1A〇ID〇083138	ADRA1A	AT	0.0942	0.221171	0.425915	-1.23136	-9.62706	8.04411e-20	1.58035e-17	33.1323	down	5.2	null	null
DEAS_up_down_setdiff	16	AP〇PDE4DIP〇ID〇004408	PDE4DIP	AP	0.356484	0.137498	2.59265	1.37443	5.91679	7.53627e-09	1.92011e-07	8.23288	up	13.1	null	null
		AT〇PDE4DIP〇ID〇004410	PDE4DIP	AT	0.0966324	0.215446	0.448523	-1.15675	-8.56208	2.59772e-16	2.85261e-14	25.1296	down	11.2	null	null
		AP〇FAM72A〇ID〇009576	FAM72A	AP	0.579446	0.208217	2.78289	1.47658	9.68469	5.46653e-20	1.09101e-17	33.5366	up	3.1	null	null
		AT〇FAM72A〇ID〇009577	FAM72A	AT	0.295364	0.658913	0.448259	-1.1576	-13.4005	6.09074e-34	6.65929e-31	65.4699	down	2	null	null
		AT〇FAM72A〇ID〇009578	FAM72A	AT	0.681639	0.291967	2.33465	1.2232	13.8655	8.13676e-36	1.13675e-32	69.7713	up	6	null	null
		AP〇SLCO1A2〇ID〇020676	SLCO1A2	AP	0.0725718	0.223969	0.324026	-1.62582	-5.48708	7.40356e-08	1.4942e-06	6.00038	down	3.1	null	null
		AT〇SLCO1A2〇ID〇020679	SLCO1A2	AT	0.195077	0.0802681	2.43032	1.28115	2.84757	0.00465918	0.0209597	-4.49482	up	15.2	null	null
		ES〇AFMID〇ID〇043801	AFMID	ES	0.205785	0.423421	0.486006	-1.04095	-9.00182	1.01932e-17	1.42447e-15	28.3357	down	7:8:9:10:11.1:11.2	6	12
		ES〇AFMID〇ID〇043811	AFMID	ES	0.238574	0.0788563	3.02542	1.59714	7.45852	5.89553e-13	3.64263e-11	17.5037	up	8	6	12
		AP〇BCAT2〇ID〇050810	BCAT2	AP	0.700428	0.289235	2.42165	1.27599	10.329	3.51679e-22	9.43694e-20	38.5322	up	1	null	null
		AP〇BCAT2〇ID〇050811	BCAT2	AP	0.299573	0.710765	0.421479	-1.24647	-10.3289	3.51704e-22	9.43694e-20	38.5322	down	2	null	null
		AP〇ZNF331〇ID〇051722	ZNF331	AP	0.438411	0.0742881	5.9015	2.56108	7.98282	2.38199e-14	1.95114e-12	20.7519	up	1	null	null
		AP〇ZNF331〇ID〇051724	ZNF331	AP	0.120108	0.341407	0.351804	-1.50716	-6.95333	1.91342e-11	8.8613e-10	14.1603	down	8	null	null
		AP〇SH3YL1〇ID〇052491	SH3YL1	AP	0.275049	0.12513	2.1981	1.13625	3.65925	0.000293653	0.00210265	-1.91759	up	1	null	null
		AP〇SH3YL1〇ID〇052493	SH3YL1	AP	0.204388	0.513889	0.397727	-1.33015	-7.57296	3.56772e-13	2.24856e-11	18.0406	down	3	null	null
		AP〇SH3YL1〇ID〇052495	SH3YL1	AP	0.393099	0.172091	2.28425	1.19172	5.3837	1.37378e-07	2.56661e-06	5.43637	up	6	null	null
DEAS_up_DEG_up	8	AP〇GBP2〇ID〇003713	GBP2	AP	0.51211	0.1774	2.88676	1.52945	8.93046	2.1614e-17	2.86067e-15	27.6138	up	4.1	null	null
		AP〇TRIM16L〇ID〇039631	TRIM16L	AP	0.588804	0.218038	2.70046	1.43321	6.76567	5.96644e-11	2.48003e-09	13.0727	up	6.1	null	null
		RI〇NECAB3〇ID〇059006	NECAB3	RI	0.228252	0.113613	2.00904	1.0065	5.87495	9.18247e-09	2.30221e-07	8.04279	up	6.2:6.3	6.1	6.4
		AT〇NEIL3〇ID〇071227	NEIL3	AT	0.503223	0.0553937	9.08448	3.1834	11.8052	1.07409e-27	7.11024e-25	51.1476	up	10	null	null
		RI〇CRIP3〇ID〇076262	CRIP3	RI	0.255382	0.110188	2.31769	1.21269	3.90428	0.000115169	0.000935862	-0.586209	up	7.2	7.1	7.3
		AP〇PSPH〇ID〇079773	PSPH	AP	0.285155	0.0555457	5.1337	2.36	6.94333	1.74317e-11	8.20889e-10	14.1961	up	2.1	null	null
		AP〇ARHGEF39〇ID〇086269	ARHGEF39	AP	0.412559	0.0544271	7.58002	2.9222	11.1933	2.08836e-25	8.47031e-23	45.9049	up	3	null	null
		AT〇ARHGEF39〇ID〇086272	ARHGEF39	AT	0.493281	0.24136	2.04375	1.03122	11.7859	1.24522e-27	7.83067e-25	50.9998	up	12	null	null
DEAS_up_DEG_down	75	RI〇ERRFI1〇ID〇000533	ERRFI1	RI	0.256869	0.125238	2.05105	1.03636	4.97222	1.00426e-06	1.50411e-05	3.47572	up	3.3	3.2	3.4
		ES〇SCP2〇ID〇003045	SCP2	ES	0.289719	0.0520458	5.56661	2.4768	6.31607	7.32606e-10	2.38329e-08	10.5026	up	12	11	13
		ES〇FMO3〇ID〇008978	FMO3	ES	0.149637	0.0725125	2.0636	1.04516	3.87671	0.000125616	0.00101052	-1.14291	up	3	2	4
		AP〇ADK〇ID〇012258	ADK	AP	0.362667	0.176327	2.05678	1.04039	8.3843	1.00991e-15	1.00788e-13	23.792	up	1	null	null
		AP〇PANK1〇ID〇012493	PANK1	AP	0.271669	0.118573	2.29115	1.19607	5.77471	1.62025e-08	3.8657e-07	7.48334	up	1	null	null
		AD〇CYP2C8〇ID〇012599	CYP2C8	AD	0.200934	0.0919417	2.18545	1.12793	6.08888	3.05805e-09	8.45993e-08	9.12436	up	1.2	1.1	2.1
		AP〇ACSL5〇ID〇013108	ACSL5	AP	0.599008	0.246831	2.42679	1.27905	8.30991	2.0921e-15	1.98529e-13	23.0869	up	3	null	null
		AT〇FGFR2〇ID〇013296	FGFR2	AT	0.270628	0.0976604	2.77112	1.47047	4.42593	1.24994e-05	0.000138835	1.04768	up	26	null	null
		ES〇ANO1〇ID〇017387	ANO1	ES	0.259173	0.0753826	3.43811	1.78161	4.53087	8.55571e-06	9.97189e-05	1.46302	up	17	16	18
		AP〇SLCO2B1〇ID〇017818	SLCO2B1	AP	0.609027	0.268385	2.26923	1.1822	7.70467	1.30409e-13	8.96009e-12	19.0034	up	1	null	null
		AP〇TSKU〇ID〇017902	TSKU	AP	0.29503	0.106465	2.77116	1.47049	4.77271	2.57517e-06	3.4799e-05	2.56441	up	2	null	null
		AP〇NR4A1〇ID〇021887	NR4A1	AP	0.393057	0.131933	2.97921	1.57493	7.1927	3.27678e-12	1.76827e-10	15.8124	up	2	null	null
		AP〇CSAD〇ID〇021944	CSAD	AP	0.415219	0.187864	2.21021	1.14418	5.46931	9.4716e-08	1.85563e-06	6.07435	up	6.1	null	null
		AP〇SLC39A5〇ID〇022412	SLC39A5	AP	0.325109	0.141858	2.29179	1.19647	6.02521	4.34846e-09	1.1662e-07	8.77941	up	3.1	null	null
		ES〇F7〇ID〇026339	F7	ES	0.692352	0.277913	2.49126	1.31687	10.6793	9.89266e-23	3.10964e-20	39.9433	up	3.1:3.2:4.1:4.2:4.3	1	4.4
		AP〇RNASE4〇ID〇026459	RNASE4	AP	0.283594	0.127373	2.22649	1.15477	4.80155	2.24853e-06	3.08813e-05	2.69508	up	1.1	null	null
		ES〇NDRG2〇ID〇026508	NDRG2	ES	0.152061	0.0702104	2.1658	1.1149	4.61049	5.69585e-06	6.96322e-05	1.81697	up	4.5:4.6	4.1	5.2
		AP〇DCAF11〇ID〇026831	DCAF11	AP	0.437652	0.197612	2.2147	1.14711	8.38542	1.08457e-15	1.05712e-13	23.7273	up	1.1	null	null
		AP〇FITM1〇ID〇026850	FITM1	AP	0.204156	0.0504812	4.04419	2.01585	6.45842	3.41404e-10	1.2058e-08	11.2614	up	2.1	null	null
		AT〇ENTPD5〇ID〇028354	ENTPD5	AT	0.147773	0.070875	2.08498	1.06004	7.57648	2.61082e-13	1.70089e-11	18.3037	up	18	null	null
		AP〇ALDH6A1〇ID〇028367	ALDH6A1	AP	0.385881	0.150677	2.56098	1.3567	5.96373	5.53353e-09	1.44302e-07	8.52602	up	7.1	null	null
		ES〇SULT1A2〇ID〇035779	SULT1A2	ES	0.18772	0.0906913	2.06988	1.04955	3.48428	0.00056321	0.00366014	-2.52171	up	1.2:1.3:1.4:2.1:2.2:2.3:3:4	1.1	5.2
		AP〇CES3〇ID〇036907	CES3	AP	0.26529	0.079617	3.33208	1.73642	6.95756	1.8727e-11	8.70557e-10	14.1354	up	10	null	null
		AT〇ENO3〇ID〇038619	ENO3	AT	0.338598	0.0542021	6.24695	2.64315	11.3581	5.08953e-26	2.46128e-23	47.3087	up	9.2	null	null
		AP〇PEMT〇ID〇039486	PEMT	AP	0.454902	0.0897146	5.07054	2.34214	8.74074	6.98508e-17	8.68092e-15	26.4289	up	1.1	null	null
		ES〇CCL16〇ID〇040365	CCL16	ES	0.358951	0.177381	2.02361	1.01693	4.48115	9.77223e-06	0.000112109	1.28294	up	02:03:00	1	4
		AP〇HLF〇ID〇042576	HLF	AP	0.576212	0.269853	2.13528	1.09443	7.8822	4.29691e-14	3.36618e-12	20.1153	up	1	null	null
		AT〇RNF165〇ID〇045394	RNF165	AT	0.585032	0.262508	2.22862	1.15615	7.88197	3.48473e-14	2.76437e-12	20.2953	up	8	null	null
		RI〇CYP4F12〇ID〇048110	CYP4F12	RI	0.268676	0.055975	4.79994	2.26302	10.8865	3.21797e-24	1.15603e-21	43.1916	up	12.2	12.1	12.3
		AD〇ZFP36〇ID〇049820	ZFP36	AD	0.126251	0.0539146	2.34168	1.22755	6.19151	1.58202e-09	4.66936e-08	9.7565	up	1.2	1.1	2
		ME〇KHK〇ID〇052929	KHK	ME	0.265749	0.0638979	4.15896	2.05622	7.41038	7.92858e-13	4.74714e-11	17.2097	up	3|4	2	5
		AA〇ABCG5〇ID〇053407	ABCG5	AA	0.197641	0.0560638	3.52528	1.81774	4.8251	2.07993e-06	2.88813e-05	2.78979	up	4.1	3	4.2
		AP〇UGP2〇ID〇053744	UGP2	AP	0.425611	0.136354	3.12136	1.64218	10.3127	3.52755e-22	9.43694e-20	38.5233	up	1	null	null
		AT〇ST6GAL2〇ID〇054867	ST6GAL2	AT	0.50898	0.203379	2.50261	1.32344	7.82406	4.96247e-14	3.80461e-12	19.9427	up	7	null	null
		RI〇PROC〇ID〇055216	PROC	RI	0.198252	0.0984083	2.01458	1.01048	7.24754	2.35246e-12	1.29447e-10	16.1411	up	5.2	5.1	5.3
		RI〇MST1〇ID〇064899	MST1	RI	0.35219	0.111658	3.15418	1.65726	8.00885	1.36693e-14	1.14964e-12	21.2143	up	8.2	8.1	8.3
		ES〇TMEM45A〇ID〇065828	TMEM45A	ES	0.300523	0.129454	2.32146	1.21503	4.35249	1.82213e-05	0.000193583	0.71169	up	02:03:00	1	4
		AP〇GRAMD1C〇ID〇066220	GRAMD1C	AP	0.511123	0.142779	3.57983	1.83989	8.20862	4.22793e-15	3.7702e-13	22.3996	up	1	null	null
		AT〇MASP1〇ID〇068074	MASP1	AT	0.186358	0.0873687	2.13301	1.09289	4.88609	1.5065e-06	2.14762e-05	3.0815	up	10	null	null
		AT〇PDGFRA〇ID〇069320	PDGFRA	AT	0.1548	0.0503396	3.07511	1.62064	3.61132	0.000346818	0.00243411	-2.10158	up	17	null	null
		AP〇FAM149A〇ID〇071398	FAM149A	AP	0.112524	0.0544938	2.0649	1.04607	2.81673	0.00516309	0.0228183	-4.58215	up	2	null	null
		AT〇RNF180〇ID〇072195	RNF180	AT	0.212188	0.0655687	3.23612	1.69427	5.2508	2.52081e-07	4.41839e-06	4.81274	up	5.2	null	null
		AP〇FAXDC2〇ID〇074223	FAXDC2	AP	0.182441	0.0687957	2.65192	1.40704	4.12741	4.58835e-05	0.000423736	-0.174206	up	3	null	null
		AT〇IYD〇ID〇078140	IYD	AT	0.305692	0.1433	2.13323	1.09304	6.11638	2.33e-09	6.59097e-08	9.3709	up	6.4	null	null
		ES〇NPC1L1〇ID〇079528	NPC1L1	ES	0.316115	0.117268	2.69566	1.43064	3.9668	9.07421e-05	0.000762155	-0.806375	up	15	14	16
		AT〇ADCY1〇ID〇079596	ADCY1	AT	0.229595	0.0601542	3.81678	1.93236	4.89177	1.46468e-06	2.09275e-05	3.10837	up	10	null	null
		AT〇STEAP4〇ID〇080362	STEAP4	AT	0.285783	0.138567	2.06243	1.04434	6.77114	4.71868e-11	1.99282e-09	13.191	up	4.2	null	null
		AA〇ADHFE1〇ID〇084004	ADHFE1	AA	0.469336	0.169577	2.76768	1.46868	9.79578	2.50587e-20	5.3859e-18	34.2976	up	11.1	10	11.2
		ES〇TNFRSF11B〇ID〇084998	TNFRSF11B	ES	0.363913	0.147191	2.47238	1.3059	5.30231	2.08163e-07	3.73106e-06	5.02444	up	3	2	4
		AP〇RCL1〇ID〇085780	RCL1	AP	0.44573	0.14291	3.11895	1.64106	7.77013	7.25253e-14	5.33273e-12	19.5693	up	1	null	null
		AT〇SVEP1〇ID〇087186	SVEP1	AT	0.370727	0.1054	3.51733	1.81448	6.56648	1.70689e-10	6.39691e-09	11.9343	up	28.2	null	null
		AA〇PTGR1〇ID〇087219	PTGR1	AA	0.134985	0.0603021	2.23847	1.16251	5.32284	1.72862e-07	3.14769e-06	5.17605	up	12.1	11	12.2
		ES〇DNAJC25〇ID〇087229	DNAJC25	ES	0.209385	0.087725	2.38684	1.2551	4.10591	5.07979e-05	0.000461161	-0.273002	up	2.1:2.2	1	3.2
		AP〇SLC25A25〇ID〇087692	SLC25A25	AP	0.186098	0.0722521	2.57568	1.36496	5.4846	7.67307e-08	1.54106e-06	5.97069	up	1	null	null
		AP〇SARDH〇ID〇088074	SARDH	AP	0.333287	0.0766312	4.34923	2.12076	8.09664	8.84331e-15	7.56404e-13	21.6585	up	2	null	null
		AP〇GLYATL1〇ID〇092588	GLYATL1	AP	0.362867	0.146481	2.47722	1.30872	5.66762	3.01913e-08	6.80916e-07	6.88575	up	1	null	null
		ES〇ACSM2A〇ID〇099290	ACSM2A	ES	0.176953	0.0836958	2.11424	1.08014	4.0554	6.16032e-05	0.000544703	-0.464213	up	2.1:2.2	1	3.2
		ES〇APOC3〇ID〇235465	APOC3	ES	0.533477	0.203487	2.62167	1.39049	11.9824	2.92556e-28	2.1638e-25	52.4504	up	3	1	4
		AT〇NR1I3〇ID〇008624	NR1I3	AT	0.308581	0.0809625	3.8114	1.93032	9.34575	7.26829e-19	1.22668e-16	30.9507	up	6.8	null	null
		RI〇NR1I3〇ID〇008626	NR1I3	RI	0.377184	0.135598	2.78164	1.47593	8.34067	1.44967e-15	1.3994e-13	23.4384	up	6.5:6.6	6.4	6.7
		RI〇NR1I3〇ID〇008628	NR1I3	RI	0.469695	0.1589	2.95591	1.5636	10.0304	4.22107e-21	9.82844e-19	36.0689	up	6.5	6.4	6.6
		RI〇NR1I3〇ID〇008629	NR1I3	RI	0.272146	0.0687062	3.961	1.98587	7.10575	6.27781e-12	3.235e-10	15.1829	up	6.2:6.3	6.1	6.4
		RI〇NR1I3〇ID〇008631	NR1I3	RI	0.553534	0.125487	4.4111	2.14114	9.9316	1.41725e-20	3.15393e-18	34.9144	up	6.2:6.3:6.4:6.5	6.1	6.6
		RI〇NR1I3〇ID〇008637	NR1I3	RI	0.313574	0.0504625	6.21399	2.63552	6.84093	3.40928e-11	1.49883e-09	13.5233	up	6.2:6.3:6.4:6.5:6.6	6.1	6.7
		RI〇NR1I3〇ID〇008647	NR1I3	RI	0.602618	0.25354	2.37682	1.24903	11.1293	7.19658e-25	2.74201e-22	44.7018	up	6.2	6.1	6.3
		RI〇APOA1〇ID〇018870	APOA1	RI	0.375116	0.163369	2.29613	1.1992	9.57901	1.353e-19	2.55818e-17	32.6244	up	1.3:1.4	1.2	1.5
		RI〇APOA1〇ID〇018872	APOA1	RI	0.105593	0.0502604	2.10092	1.07102	5.59056	4.31739e-08	9.39181e-07	6.52647	up	1.2:1.3:1.4	1.1	1.5
		ES〇SERPINA1〇ID〇029114	SERPINA1	ES	0.291883	0.107955	2.70374	1.43496	4.03443	6.92647e-05	0.000605002	-0.549073	up	1.2:2.1:2.2:2.3:2.4	1.1	2.5
		ES〇SERPINA1〇ID〇029122	SERPINA1	ES	0.240238	0.0698489	3.43939	1.78215	3.92554	0.000105881	0.000872412	-0.958545	up	1.2:2.1:2.2:2.3	1.1	2.4
		AA〇SERPINA1〇ID〇029123	SERPINA1	AA	0.757265	0.355177	2.13208	1.09226	13.4933	3.61416e-34	4.3002e-31	65.9989	up	2.1:2.2:2.3	1.1	2.4
		RI〇CCL14〇ID〇040370	CCL14	RI	0.519603	0.228994	2.26907	1.1821	8.24134	2.93417e-15	2.7328e-13	22.7415	up	5.5	5.4	5.6
		RI〇CCL14〇ID〇040381	CCL14	RI	0.365662	0.103895	3.51952	1.81538	7.14289	7.27501e-12	3.68098e-10	15.1154	up	5.3	5.2	5.4
		AP〇SLC17A3〇ID〇075557	SLC17A3	AP	0.549815	0.246698	2.2287	1.1562	7.08746	9.2705e-12	4.6255e-10	14.8389	up	1	null	null
		RI〇SLC17A3〇ID〇075562	SLC17A3	RI	0.231275	0.105004	2.20253	1.13916	4.88591	1.62653e-06	2.30306e-05	3.03138	up	8.4	8.3	8.5
		ES〇SERPINA1〇ID〇114585	SERPINA1	ES	0.406801	0.154042	2.64085	1.401	8.28201	2.86982e-15	2.6828e-13	22.7837	up	2.1:2.2:2.3:2.4:2.5:3.2:4.1:4.2	1.1	5.1
DEAS_down_DEG_up	4	AT〇NEK2〇ID〇009718	NEK2	AT	0.248337	0.622121	0.399178	-1.3249	-15.0279	1.382e-40	2.89623e-37	80.7244	down	7.2	null	null
		AP〇MDK〇ID〇015567	MDK	AP	0.195107	0.444106	0.439326	-1.18664	-11.714	2.33308e-27	1.3969e-24	50.375	down	1.1	null	null
		ES〇BIRC5〇ID〇043864	BIRC5	ES	0.195324	0.399425	0.489013	-1.03205	-4.17974	3.84094e-05	0.000364759	1.1345	down	3	2.1	4
		AT〇FANCD2〇ID〇063304	FANCD2	AT	0.125341	0.259854	0.482349	-1.05185	-13.0362	1.72418e-32	1.66762e-29	62.1388	down	10.2	null	null
DEAS_down_DEG_down	7	AP〇ETNK2〇ID〇009466	ETNK2	AP	0.188495	0.458573	0.411047	-1.28263	-11.3712	7.35588e-26	3.49016e-23	46.9604	down	3	null	null
		RI〇ERLIN1〇ID〇012788	ERLIN1	RI	0.146108	0.310907	0.469941	-1.08945	-10.6361	1.06973e-22	3.24102e-20	39.7887	down	1.2	1.1	1.3
		AP〇MTHFD2L〇ID〇069494	MTHFD2L	AP	0.126279	0.543023	0.232548	-2.1044	-15.3469	7.52588e-42	2.70362e-38	83.6311	down	3	null	null
		AP〇CLU〇ID〇083170	CLU	AP	0.0552749	0.129294	0.427514	-1.22596	-11.4121	3.19836e-26	1.60858e-23	47.7708	down	3.1	null	null
		AT〇SAMD12〇ID〇084993	SAMD12	AT	0.0838046	0.185388	0.452051	-1.14544	-4.56204	7.00186e-06	8.33692e-05	1.61405	down	5	null	null
		AP〇GNE〇ID〇086337	GNE	AP	0.0535744	0.192317	0.278573	-1.84387	-7.07844	9.75032e-12	4.84594e-10	14.7973	down	1	null	null
		AP〇ADAMTSL2〇ID〇088071	ADAMTSL2	AP	0.133925	0.268519	0.498755	-1.0036	-6.39801	4.51926e-10	1.53576e-08	10.9756	down	2	null	null
DEAS_up_setdiff	217	AT〇CLSPN〇ID〇001730	CLSPN	AT	0.284977	0.0907437	3.14046	1.65098	6.85621	2.78135e-11	1.24012e-09	13.7101	up	25	null	null
		AT〇MYCL〇ID〇001976	MYCL	AT	0.132393	0.0611896	2.16365	1.11347	5.3713	1.34716e-07	2.5225e-06	5.41799	up	1.4	null	null
		AP〇IPO13〇ID〇002491	IPO13	AP	0.185521	0.0712489	2.60384	1.38064	3.97841	8.30259e-05	0.000705833	-0.74667	up	16.1	null	null
		AT〇ECHDC2〇ID〇003021	ECHDC2	AT	0.113322	0.0500979	2.26202	1.17761	7.42861	6.99788e-13	4.26091e-11	17.3322	up	9.2	null	null
		AT〇ROR1〇ID〇003274	ROR1	AT	0.116305	0.0562913	2.06614	1.04694	2.57316	0.0105064	0.0404677	-5.21263	up	8.2	null	null
		AT〇GSTM2〇ID〇004057	GSTM2	AT	0.171666	0.0729729	2.35247	1.23418	5.17263	3.70055e-07	6.25809e-06	4.43827	up	13	null	null
		AT〇ADORA3〇ID〇004174	ADORA3	AT	0.531248	0.236515	2.24615	1.16746	10.3545	2.33638e-22	6.60425e-20	38.9293	up	3	null	null
		AT〇LAMC2〇ID〇009169	LAMC2	AT	0.45883	0.218506	2.09985	1.07029	5.50651	6.70474e-08	1.37723e-06	6.0974	up	22.2	null	null
		AD〇PROX1〇ID〇009790	PROX1	AD	0.191877	0.0826591	2.32131	1.21494	3.31242	0.0010367	0.00608114	-3.06801	up	1.2	1.1	2.1
		ES〇TMEM63A〇ID〇010003	TMEM63A	ES	0.149165	0.0646457	2.30742	1.20628	4.32054	2.0497e-05	0.000214355	0.607906	up	00:10:11.100000	9.2	11.2
		AP〇KIAA1217〇ID〇010995	KIAA1217	AP	0.129683	0.0518114	2.50298	1.32365	3.87999	0.000129093	0.00103319	-1.10771	up	3	null	null
		AA〇YME1L1〇ID〇011061	YME1L1	AA	0.160999	0.0741354	2.17169	1.11882	2.75914	0.00607228	0.0259737	-4.75006	up	3.1:3.2	2	3.3
		AP〇CREM〇ID〇011229	CREM	AP	0.389358	0.194065	2.00633	1.00456	7.5567	3.05192e-13	1.95783e-11	18.152	up	1	null	null
		ES〇SLC25A16〇ID〇011952	SLC25A16	ES	0.670244	0.286621	2.33843	1.22554	9.73394	6.821e-20	1.35061e-17	33.3855	up	2.1:2.2	1	3
		AP〇MICU1〇ID〇012093	MICU1	AP	0.592156	0.243648	2.43037	1.28118	9.2665	1.55159e-18	2.43885e-16	30.2078	up	1	null	null
		ES〇TMEM254〇ID〇012337	TMEM254	ES	0.134746	0.0562255	2.39652	1.26094	3.36779	0.000837629	0.00510515	-2.91715	up	04:05:00	3	6
		ES〇SORBS1〇ID〇012636	SORBS1	ES	0.207647	0.0589545	3.52215	1.81646	4.72711	3.48526e-06	4.53878e-05	2.33971	up	14:16:00	13	17
		AT〇HPS1〇ID〇012760	HPS1	AT	0.147799	0.0701521	2.10684	1.07508	6.60312	1.32097e-10	5.07927e-09	12.181	up	10.2	null	null
		ES〇TACC2〇ID〇013343	TACC2	ES	0.12576	0.061525	2.04405	1.03143	4.2067	3.32663e-05	0.000322233	0.205073	up	14	13	15.1
		AT〇BCCIP〇ID〇013433	BCCIP	AT	0.122731	0.0602375	2.03745	1.02677	6.44452	3.42822e-10	1.20742e-08	11.2462	up	8.2	null	null
		AP〇SLC25A22〇ID〇013760	SLC25A22	AP	0.205655	0.0683933	3.00695	1.5883	6.32936	7.52498e-10	2.42603e-08	10.519	up	1	null	null
		AP〇PIDD〇ID〇013764	PIDD	AP	0.329604	0.084313	3.90929	1.96691	4.97863	1.05707e-06	1.57384e-05	3.76939	up	1	null	null
		AP〇CHID1〇ID〇013804	CHID1	AP	0.560227	0.225775	2.48135	1.31113	7.88836	3.20632e-14	2.55966e-12	20.3742	up	3.1	null	null
		ES〇PGAP2〇ID〇014009	PGAP2	ES	0.138328	0.0558978	2.47466	1.30723	5.19472	3.65922e-07	6.21326e-06	4.50182	up	8	6	10
		AP〇SLC3A2〇ID〇016462	SLC3A2	AP	0.165294	0.0691604	2.39001	1.25702	6.42055	3.95371e-10	1.37516e-08	11.1065	up	1	null	null
		AP〇LTBP3〇ID〇016864	LTBP3	AP	0.266102	0.106336	2.50246	1.32335	6.33042	6.86929e-10	2.2434e-08	10.5775	up	17	null	null
		RI〇NUDT8〇ID〇017259	NUDT8	RI	0.126112	0.0589708	2.13855	1.09663	7.5495	3.12862e-13	2.00192e-11	18.1254	up	3.2	3.1	3.3
		AP〇NUMA1〇ID〇017514	NUMA1	AP	0.198038	0.0974511	2.03218	1.02303	4.62348	5.49124e-06	6.73601e-05	1.8691	up	2	null	null
		RI〇LRTOMT〇ID〇017536	LRTOMT	RI	0.138862	0.0687881	2.0187	1.01342	4.18355	3.62405e-05	0.000345993	0.0973929	up	6.2	6.1	6.3
		AP〇ARAP1〇ID〇017639	ARAP1	AP	0.233717	0.0770021	3.0352	1.60179	6.37975	5.264e-10	1.77207e-08	10.8327	up	2	null	null
		AP〇SMCO4〇ID〇018299	SMCO4	AP	0.600901	0.225263	2.66756	1.41552	11.2369	1.4656e-25	6.35439e-23	46.2577	up	1	null	null
		ES〇TMEM218〇ID〇019278	TMEM218	ES	0.163332	0.0723368	2.25794	1.17501	3.82027	0.000160157	0.00124574	-1.25994	up	4.3:4.4:5.1	4.2	5.2
		AP〇ETS1〇ID〇019408	ETS1	AP	0.140612	0.052183	2.6946	1.43007	5.86113	1.13549e-08	2.79601e-07	7.8607	up	1	null	null
		AP〇NINJ2〇ID〇019604	NINJ2	AP	0.155854	0.0648083	2.40485	1.26595	3.77403	0.000186036	0.00141251	-1.51933	up	3	null	null
		AT〇FAM186B〇ID〇021593	FAM186B	AT	0.197033	0.0843846	2.33494	1.22338	5.14148	4.6686e-07	7.65329e-06	4.32124	up	8	null	null
		AP〇KRT8〇ID〇021908	KRT8	AP	0.157054	0.062925	2.49589	1.31955	3.58356	0.000381918	0.0026443	-2.1974	up	1.1	null	null
		AP〇MFSD5〇ID〇021984	MFSD5	AP	0.139903	0.0557667	2.50873	1.32696	3.36946	0.000834325	0.00508773	-2.89314	up	1	null	null
		RI〇CALCOCO1〇ID〇022108	CALCOCO1	RI	0.343354	0.113033	3.03764	1.60295	8.81536	4.18089e-17	5.25685e-15	26.9395	up	14.3	14.2	14.4
		RI〇CDK2〇ID〇022325	CDK2	RI	0.147212	0.0668362	2.20259	1.1392	4.24758	2.78957e-05	0.000277929	0.30314	up	1.2	1.1	1.3
		AP〇SUOX〇ID〇022333	SUOX	AP	0.25139	0.118815	2.11581	1.08121	5.18043	3.67589e-07	6.23315e-06	4.47118	up	5.1	null	null
		RI〇MYL6B〇ID〇022371	MYL6B	RI	0.204559	0.0916333	2.23237	1.15857	6.4016	4.78863e-10	1.62291e-08	11.0185	up	7.2	7.1	7.3
		AP〇GALNT4〇ID〇023641	GALNT4	AP	0.188703	0.0903413	2.08878	1.06266	4.40648	1.43053e-05	0.000156474	0.957163	up	1	null	null
		AT〇ANKS1B〇ID〇023885	ANKS1B	AT	0.132746	0.06035	2.19961	1.13725	3.78821	0.000177287	0.00135468	-1.43227	up	32.3	null	null
		RI〇UBE3B〇ID〇024312	UBE3B	RI	0.214984	0.0776229	2.7696	1.46968	2.87469	0.00430697	0.0196958	-4.28906	up	8.2:8.3	8.1	8.4
		ES〇VPS29〇ID〇024446	VPS29	ES	0.240911	0.0954354	2.52433	1.3359	6.70967	6.89212e-11	2.81815e-09	12.8192	up	3.1	1	5
		AP〇MCF2L〇ID〇026317	MCF2L	AP	0.349437	0.139332	2.50795	1.32651	5.76151	1.89557e-08	4.47586e-07	7.41283	up	8	null	null
		ES〇CCNB1IP1〇ID〇026422	CCNB1IP1	ES	0.235252	0.116696	2.01595	1.01146	4.75184	2.84442e-06	3.7906e-05	2.46923	up	6	5	8
		RI〇OSGEP〇ID〇026443	OSGEP	RI	0.150092	0.0683458	2.19606	1.13492	5.07925	5.88733e-07	9.38799e-06	3.98888	up	4.3	4.2	4.4
		RI〇METTL17〇ID〇026476	METTL17	RI	0.109627	0.0524542	2.08996	1.06348	5.97303	5.25205e-09	1.3772e-07	8.57699	up	9.2	9.1	9.3
		RI〇PABPN1〇ID〇026731	PABPN1	RI	0.1777	0.0872604	2.03644	1.02605	6.56081	1.70661e-10	6.39691e-09	11.9298	up	5.2	5.1	5.3
		AP〇L3HYPDH〇ID〇027738	L3HYPDH	AP	0.13675	0.0566188	2.41528	1.27219	5.17443	3.71581e-07	6.27124e-06	4.43773	up	2	null	null
		AA〇SRSF5〇ID〇028158	SRSF5	AA	0.291144	0.144752	2.01133	1.00815	7.00921	1.06173e-11	5.22493e-10	14.6563	up	8.1	7.2	8.2
		RI〇COQ6〇ID〇028346	COQ6	RI	0.192502	0.0757146	2.54247	1.34623	5.36723	1.3776e-07	2.57183e-06	5.39662	up	10.2	10.1	10.3
		AD〇GSKIP〇ID〇029199	GSKIP	AD	0.159222	0.0751437	2.1189	1.08332	2.52705	0.0119003	0.0446784	-5.35412	up	1.2	1.1	2.2
		AP〇ADSSL1〇ID〇029549	ADSSL1	AP	0.278488	0.123263	2.2593	1.17587	5.03417	7.75941e-07	1.19726e-05	3.75522	up	13.1	null	null
		AP〇SHF〇ID〇030407	SHF	AP	0.164895	0.052975	3.1127	1.63817	4.43229	1.22531e-05	0.000136522	1.07014	up	1	null	null
		AP〇DUT〇ID〇030485	DUT	AP	0.287933	0.0960333	2.99826	1.58413	9.23078	1.88104e-18	2.93805e-16	30.0124	up	3.1	null	null
		AA〇TPM1〇ID〇031008	TPM1	AA	0.194977	0.0902568	2.16025	1.1112	3.6765	0.000277941	0.00200672	-1.76679	up	2.1	1	2.2
		ES〇NEIL1〇ID〇031857	NEIL1	ES	0.313315	0.135106	2.31903	1.21352	5.87397	1.10678e-08	2.72865e-07	8.02929	up	00:05:06.100000	4	6.2
		AP〇ST20〇ID〇032164	ST20	AP	0.113246	0.0516729	2.19159	1.13198	4.95756	1.06713e-06	1.58694e-05	3.41404	up	2	null	null
		AT〇FAM154B〇ID〇032217	FAM154B	AT	0.135533	0.05625	2.40948	1.26872	2.57986	0.0103205	0.0398662	-5.08933	up	6.2	null	null
		AT〇ACAN〇ID〇032395	ACAN	AT	0.572426	0.225297	2.54076	1.34526	6.147	2.07213e-09	5.93988e-08	9.65635	up	18	null	null
		RI〇PIGQ〇ID〇032906	PIGQ	RI	0.133058	0.0547319	2.43109	1.2816	4.27403	2.48219e-05	0.000251895	0.412585	up	6.2	6.1	6.3
		ES〇IL32〇ID〇033441	IL32	ES	0.160993	0.0731833	2.19986	1.13741	4.39022	1.46044e-05	0.000159677	0.898158	up	1.4:1.5	1.1	1.9
		AP〇TRAP1〇ID〇033617	TRAP1	AP	0.267868	0.103683	2.58352	1.36934	5.63775	3.36667e-08	7.53947e-07	6.76921	up	9.1	null	null
		AP〇LYRM1〇ID〇034404	LYRM1	AP	0.34037	0.124979	2.72342	1.44542	8.55547	3.1957e-16	3.44902e-14	24.9357	up	3	null	null
		AP〇NPIPB3〇ID〇034444	NPIPB3	AP	0.27546	0.123796	2.22511	1.15388	5.07024	6.23019e-07	9.86591e-06	3.93752	up	8.1	null	null
		ES〇INO80E〇ID〇036005	INO80E	ES	0.221821	0.107027	2.07257	1.05142	4.361	1.65935e-05	0.000178694	0.776012	up	7:8:9:10	6.3	11
		RI〇C16orf58〇ID〇036278	C16orf58	RI	0.103861	0.0517417	2.00731	1.00526	4.19141	3.45024e-05	0.000331537	0.0795638	up	8.3	8.2	8.4
		AP〇CX3CL1〇ID〇036541	CX3CL1	AP	0.136728	0.0584583	2.3389	1.22583	3.65186	0.000295898	0.00211691	-1.95781	up	2.1	null	null
		ES〇COG4〇ID〇037401	COG4	ES	0.116673	0.0530104	2.20094	1.13812	3.8747	0.000126499	0.00101664	-1.15011	up	9	8	10
		AP〇BCAR1〇ID〇037594	BCAR1	AP	0.135504	0.0642605	2.10866	1.07633	2.50704	0.0126657	0.0469001	-5.34717	up	4.1	null	null
		RI〇CDK10〇ID〇038115	CDK10	RI	0.354929	0.162602	2.1828	1.12618	8.44021	6.47549e-16	6.72889e-14	24.2283	up	10.2	10.1	10.3
		AP〇CLDN7〇ID〇038894	CLDN7	AP	0.242684	0.0628311	3.86248	1.94953	5.48725	8.02554e-08	1.59484e-06	5.96703	up	1	null	null
		RI〇VAMP2〇ID〇039105	VAMP2	RI	0.116787	0.0529146	2.20709	1.14215	5.94815	6.03848e-09	1.56707e-07	8.44078	up	5.2	5.1	5.3
		AT〇RDM1〇ID〇040348	RDM1	AT	0.505089	0.123257	4.09787	2.03487	8.27525	3.33306e-15	3.03683e-13	22.9561	up	6	null	null
		AP〇PCGF2〇ID〇040583	PCGF2	AP	0.138093	0.0512367	2.6952	1.43039	3.43308	0.000679092	0.00430697	-2.5101	up	3.1	null	null
		AD〇COASY〇ID〇041070	COASY	AD	0.15727	0.0506413	3.10556	1.63485	4.28714	2.36834e-05	0.000242594	0.470517	up	1.2:1.3	1.1	1.5
		RI〇CDK5RAP3〇ID〇042152	CDK5RAP3	RI	0.156925	0.0703354	2.23109	1.15775	6.83219	3.35024e-11	1.47546e-09	13.5317	up	2.2:2.3:2.4	2.1	2.5
		AP〇UBE2Z〇ID〇042241	UBE2Z	AP	0.14094	0.0640044	2.20204	1.13884	3.73733	0.000218236	0.00162458	-1.62984	up	2.1	null	null
		RI〇SRSF1〇ID〇042632	SRSF1	RI	0.173012	0.0731255	2.36596	1.24242	5.5022	6.96409e-08	1.42033e-06	6.07278	up	3.2	3.1	3.3
		RI〇PSMC5〇ID〇043009	PSMC5	RI	0.413303	0.17293	2.39001	1.25701	7.62759	2.12482e-13	1.40613e-11	18.5557	up	2.2	2.1	2.3
		RI〇GGA3〇ID〇043399	GGA3	RI	0.26668	0.121274	2.19899	1.13684	5.14253	4.55548e-07	7.48737e-06	4.30864	up	14.2	14.1	14.3
		AP〇GRB2〇ID〇043438	GRB2	AP	0.154503	0.0604064	2.55772	1.35486	6.27015	1.01219e-09	3.16982e-08	10.2034	up	3.1	null	null
		ES〇EXOC7〇ID〇043568	EXOC7	ES	0.236431	0.0538114	4.3937	2.13544	5.78984	1.73303e-08	4.11525e-07	7.48228	up	00:07:08.100000	6	8.2
		RI〇SRSF2〇ID〇043663	SRSF2	RI	0.119043	0.0549021	2.16828	1.11655	4.638	4.80978e-06	6.00256e-05	1.96334	up	2.2:2.3:2.4	2.1	2.5
		ES〇ENOSF1〇ID〇044474	ENOSF1	ES	0.164918	0.0727833	2.26588	1.18007	4.74944	2.92594e-06	3.89305e-05	2.44778	up	6	5	7
		AT〇ANKRD29〇ID〇044842	ANKRD29	AT	0.37929	0.16041	2.3645	1.24153	8.85385	3.11444e-17	3.99586e-15	27.2304	up	3.2	null	null
		ES〇HDHD2〇ID〇045441	HDHD2	ES	0.148483	0.0639868	2.32053	1.21445	3.83971	0.000150026	0.00117603	-1.19255	up	3	1	4.1
		AT〇PARD6G〇ID〇046293	PARD6G	AT	0.447969	0.177229	2.52762	1.33778	9.76246	2.76314e-20	5.83908e-18	34.1921	up	3	null	null
		AP〇MBD3〇ID〇046523	MBD3	AP	0.179769	0.0793896	2.26439	1.17912	6.09459	2.7152e-09	7.595e-08	9.22609	up	2.1	null	null
		ES〇DPP9〇ID〇046825	DPP9	ES	0.115973	0.0546386	2.12255	1.0858	3.45459	0.000624068	0.00401572	-2.60248	up	5	3	6
		AP〇2-Mar〇ID〇047229	2_Mar	AP	0.251177	0.122338	2.05313	1.03783	5.5277	6.13978e-08	1.27495e-06	6.197	up	2.1	null	null
		RI〇ICAM3〇ID〇047503	ICAM3	RI	0.476288	0.180131	2.64411	1.40278	7.70255	1.14834e-13	8.06629e-12	19.1161	up	3.2	3.1	3.3
		RI〇QTRT1〇ID〇047582	QTRT1	RI	0.309812	0.140363	2.20723	1.14224	8.1879	3.83557e-15	3.4325e-13	22.4684	up	6.2	6.1	6.3
		AP〇PRKCSH〇ID〇047706	PRKCSH	AP	0.233574	0.0976213	2.39266	1.25861	6.2325	1.24277e-09	3.76984e-08	10.0007	up	2.1	null	null
		AP〇HOOK2〇ID〇047862	HOOK2	AP	0.223275	0.105398	2.11841	1.08298	5.14107	4.54987e-07	7.48502e-06	4.27844	up	1	null	null
		AT〇ZNF208〇ID〇048799	ZNF208	AT	0.274474	0.117778	2.33043	1.2206	3.47645	0.000580011	0.00375529	-2.39312	up	5	null	null
		RI〇SLC7A9〇ID〇048905	SLC7A9	RI	0.192802	0.0913313	2.11102	1.07794	3.14649	0.00177976	0.00958161	-3.6295	up	7.2	7.1	7.3
		AP〇ZNF567〇ID〇049414	ZNF567	AP	0.493381	0.168184	2.93358	1.55266	4.66107	4.77202e-06	5.95839e-05	2.28498	up	4	null	null
		AT〇TMEM145〇ID〇050151	TMEM145	AT	0.336646	0.0904833	3.72053	1.89551	6.40136	4.43037e-10	1.51581e-08	10.995	up	16	null	null
		ES〇CEACAM1〇ID〇050162	CEACAM1	ES	0.488394	0.203331	2.40196	1.26421	7.74295	8.54991e-14	6.214e-12	19.4052	up	9	8	10
		RI〇ZNF226〇ID〇050292	ZNF226	RI	0.120186	0.0533553	2.25255	1.17156	4.36175	1.65493e-05	0.000178458	0.787831	up	7.2	7.1	7.3
		AT〇PTGIR〇ID〇050570	PTGIR	AT	0.36048	0.148531	2.42696	1.27915	7.10797	5.67579e-12	2.9503e-10	15.2725	up	3	null	null
		ES〇TMEM143〇ID〇050751	TMEM143	ES	0.171884	0.0854405	2.01174	1.00844	3.66793	0.000288958	0.00207376	-1.85271	up	3.1:3.2	2	4
		AP〇ZNF83〇ID〇051479	ZNF83	AP	0.176317	0.0810979	2.17412	1.12043	3.84656	0.000139902	0.00110668	-1.25175	up	1	null	null
		ES〇RPS9〇ID〇051824	RPS9	ES	0.337459	0.153825	2.19378	1.13342	6.83788	3.11818e-11	1.37808e-09	13.5978	up	4.1:4.2:4.3	3	4.5
		AT〇GREB1〇ID〇052701	GREB1	AT	0.127777	0.0557854	2.29051	1.19567	5.13411	4.48555e-07	7.40631e-06	4.25201	up	9.2	null	null
		AP〇XPO1〇ID〇053695	XPO1	AP	0.136351	0.0516167	2.64161	1.40142	4.22739	3.14569e-05	0.00030804	0.316442	up	2	null	null
		AT〇ANTXR1〇ID〇053844	ANTXR1	AT	0.154729	0.0668396	2.31494	1.21097	5.89242	8.24009e-09	2.08464e-07	8.13744	up	13	null	null
		ES〇ELMOD3〇ID〇054206	ELMOD3	ES	0.205174	0.0834658	2.45819	1.29759	5.75189	1.89966e-08	4.4813e-07	7.43456	up	9	8	10
		AD〇TMEM177〇ID〇055137	TMEM177	AD	0.18734	0.0924929	2.02546	1.01825	5.25423	2.60992e-07	4.56726e-06	4.84838	up	1.3	1.2	2.1
		AT〇EPB41L5〇ID〇055146	EPB41L5	AT	0.206	0.0672	3.06548	1.61611	6.92865	1.76633e-11	8.2715e-10	14.1561	up	26	null	null
		ES〇CCDC115〇ID〇055334	CCDC115	ES	0.16673	0.0679938	2.45214	1.29404	7.27275	2.08371e-12	1.16184e-10	16.2649	up	5	4	6
		AT〇TFPI〇ID〇056493	TFPI	AT	0.135698	0.0596583	2.27458	1.1856	5.07494	6.01398e-07	9.55964e-06	3.96829	up	8	null	null
		AP〇SP140L〇ID〇057884	SP140L	AP	0.487846	0.24385	2.0006	1.00043	6.81523	3.89391e-11	1.67106e-09	13.4262	up	3	null	null
		AT〇LRRFIP1〇ID〇058130	LRRFIP1	AT	0.286277	0.138117	2.07272	1.05153	8.94423	1.53201e-17	2.08246e-15	27.9307	up	26	null	null
		ES〇2-Sep〇ID〇058357	2_Sep	ES	0.124034	0.0606404	2.0454	1.03238	3.12367	0.00192358	0.0102224	-3.68982	up	8	7	9
		AT〇FARP2〇ID〇058380	FARP2	AT	0.461434	0.220673	2.09103	1.06422	8.70216	9.50703e-17	1.14948e-14	26.1255	up	18.2	null	null
		AP〇THAP4〇ID〇058391	THAP4	AP	0.546015	0.16845	3.24141	1.69662	8.20742	3.49076e-15	3.15763e-13	22.5648	up	1	null	null
		AD〇ATG4B〇ID〇058398	ATG4B	AD	0.182519	0.0643896	2.83461	1.50315	7.24045	2.40432e-12	1.32012e-10	16.1171	up	14.2:14.3	14.1	15
		ES〇D2HGDH〇ID〇058414	D2HGDH	ES	0.359428	0.176338	2.0383	1.02736	6.18749	1.54826e-09	4.57511e-08	9.77049	up	00:10:11.100000	9	11.2
		AT〇C20orf96〇ID〇058437	C20orf96	AT	0.194384	0.0730708	2.66021	1.41154	7.19541	3.21995e-12	1.7537e-10	15.8297	up	9.2	null	null
		RI〇VPS16〇ID〇058561	VPS16	RI	0.11443	0.0568298	2.01356	1.00975	4.18589	3.5516e-05	0.000340107	0.0637192	up	12.3	12.2	12.4
		RI〇GSS〇ID〇059053	GSS	RI	0.121738	0.0515896	2.35973	1.23862	4.91293	1.33647e-06	1.92818e-05	3.19977	up	5.2	5.1	5.3
		AP〇HNF4A〇ID〇059462	HNF4A	AP	0.128051	0.0548208	2.3358	1.22392	2.89819	0.00397332	0.0184664	-4.36301	up	1	null	null
		AT〇SLC13A3〇ID〇059696	SLC13A3	AT	0.155121	0.0629104	2.46575	1.30203	4.12671	4.52599e-05	0.000418899	-0.178641	up	5	null	null
		AT〇ITSN1〇ID〇060467	ITSN1	AT	0.154225	0.0767292	2.00999	1.00719	4.47983	9.83023e-06	0.000112517	1.27727	up	24	null	null
		AP〇CLDN14〇ID〇060529	CLDN14	AP	0.202022	0.0519146	3.89143	1.9603	3.94168	9.60306e-05	0.000801487	-0.894895	up	6	null	null
		AT〇TMPRSS3〇ID〇060708	TMPRSS3	AT	0.198723	0.0836646	2.37524	1.24807	4.80085	2.26404e-06	3.10466e-05	2.68962	up	8.2	null	null
		AP〇PI4KA〇ID〇061188	PI4KA	AP	0.323118	0.126032	2.56377	1.35826	5.66738	3.4334e-08	7.66103e-07	6.89403	up	33.1	null	null
		AP〇SUN2〇ID〇062257	SUN2	AP	0.389621	0.157311	2.47676	1.30845	8.57853	3.06395e-16	3.32109e-14	25.0036	up	1	null	null
		AP〇NGLY1〇ID〇063751	NGLY1	AP	0.146881	0.0528196	2.78081	1.47551	4.11882	4.73733e-05	0.00043478	-0.197415	up	1	null	null
		RI〇TREX1〇ID〇064679	TREX1	RI	0.222829	0.0926091	2.40612	1.26671	4.20737	3.26424e-05	0.000317179	0.175121	up	2.5	2.4	2.6
		AD〇HYAL2〇ID〇065007	HYAL2	AD	0.13195	0.0638756	2.06574	1.04666	3.04924	0.00247831	0.0126005	-3.89244	up	1.2:1.3	1.1	1.5
		RI〇NPRL2〇ID〇065037	NPRL2	RI	0.122869	0.0507417	2.42145	1.27587	4.86648	1.66215e-06	2.34816e-05	2.98814	up	3.3	3.2	3.4
		AA〇ABHD14B〇ID〇065146	ABHD14B	AA	0.162322	0.0621688	2.611	1.3846	7.4813	5.21238e-13	3.2525e-11	17.6277	up	3.1:3.2	2.2	3.3
		AP〇SLC35A5〇ID〇066110	SLC35A5	AP	0.270886	0.0805587	3.36259	1.74957	5.14671	4.33657e-07	7.21188e-06	4.31042	up	3	null	null
		AP〇SLC41A3〇ID〇066564	SLC41A3	AP	0.178909	0.0719643	2.48608	1.31387	2.8154	0.00519666	0.0229379	-4.35349	up	5	null	null
		AT〇TM4SF19〇ID〇068240	TM4SF19	AT	0.135305	0.0506958	2.66896	1.41628	3.94416	9.4957e-05	0.00079358	-0.885007	up	5.2	null	null
		AT〇ZNF141〇ID〇068344	ZNF141	AT	0.465245	0.196935	2.36243	1.24027	8.36883	1.0539e-15	1.03581e-13	23.7449	up	5	null	null
		AP〇CTBP1〇ID〇068460	CTBP1	AP	0.280535	0.120879	2.32079	1.21461	6.91866	1.98937e-11	9.1624e-10	14.0459	up	2.1	null	null
		AT〇ABLIM2〇ID〇068745	ABLIM2	AT	0.321312	0.110996	2.89481	1.53347	7.31402	1.51293e-12	8.60762e-11	16.5747	up	18.4	null	null
		AP〇PI4K2B〇ID〇068958	PI4K2B	AP	0.303098	0.112179	2.70192	1.43398	5.08796	5.79153e-07	9.24169e-06	4.02097	up	1	null	null
		AT〇CORIN〇ID〇069182	CORIN	AT	0.302272	0.135242	2.23505	1.16031	3.48397	0.000560348	0.00364487	-2.49398	up	16.2	null	null
		ES〇ERBB2IP〇ID〇072263	ERBB2IP	ES	0.232762	0.0932225	2.49685	1.32011	3.77586	0.000193343	0.00146232	-1.4494	up	22:24.1:24.2:24.3	21	25
		AP〇MAST4〇ID〇072279	MAST4	AP	0.282031	0.111529	2.52876	1.33843	4.52855	8.48468e-06	9.90089e-05	1.51147	up	4	null	null
		AP〇RAD17〇ID〇072351	RAD17	AP	0.147616	0.0599526	2.46221	1.29995	4.293	2.40457e-05	0.000245804	0.553224	up	1	null	null
		ES〇HINT1〇ID〇073214	HINT1	ES	0.537151	0.256432	2.09472	1.06675	7.73662	1.36703e-13	9.34149e-12	19.0767	up	2.3:3.1	2.1	3.2
		AP〇SAR1B〇ID〇073412	SAR1B	AP	0.168558	0.0779792	2.16158	1.11208	4.11285	4.76979e-05	0.00043698	-0.231233	up	7.1	null	null
		ES〇DDX46〇ID〇073426	DDX46	ES	0.131852	0.0537955	2.45098	1.29336	4.39502	1.48285e-05	0.000161916	0.935588	up	13	12	14
		AT〇PCDHA9〇ID〇073785	PCDHA9	AT	0.44634	0.148808	2.99943	1.58469	7.85833	3.83816e-14	3.02497e-12	20.1944	up	1.2	null	null
		AP〇MGAT4B〇ID〇074928	MGAT4B	AP	0.197851	0.0947063	2.0891	1.06288	5.71399	2.20253e-08	5.11755e-07	7.17967	up	2.1	null	null
		AP〇MGAT1〇ID〇075020	MGAT1	AP	0.11072	0.0542938	2.03928	1.02806	4.80982	2.17618e-06	3.00189e-05	2.72865	up	3	null	null
		AT〇TRIM7〇ID〇075047	TRIM7	AT	0.291229	0.136013	2.14119	1.09841	5.17312	3.69146e-07	6.24692e-06	4.44065	up	3.3	null	null
		RI〇SLC17A4〇ID〇075551	SLC17A4	RI	0.152205	0.07	2.17436	1.12059	4.66934	4.49716e-06	5.66583e-05	2.11066	up	10.2	10.1	10.3
		AP〇TMEM63B〇ID〇076351	TMEM63B	AP	0.559063	0.245235	2.2797	1.18885	10.1841	2.3308e-21	5.52949e-19	36.7057	up	2	null	null
		AT〇CLIC5〇ID〇076411	CLIC5	AT	0.253103	0.0988265	2.56108	1.35675	4.0476	6.53317e-05	0.000574066	-0.35948	up	7	null	null
		ES〇GPR116〇ID〇076429	GPR116	ES	0.438392	0.121726	3.60148	1.84859	13.4509	6.77786e-33	6.81772e-30	63.2276	up	22	21	23
		AP〇MICAL1〇ID〇077197	MICAL1	AP	0.124624	0.0574979	2.16745	1.116	4.15913	3.93641e-05	0.000372438	-0.0479179	up	2	null	null
		AT〇MCM9〇ID〇077354	MCM9	AT	0.202409	0.0857521	2.3604	1.23903	6.98641	1.22675e-11	6.00179e-10	14.5143	up	7.2	null	null
		AD〇RMND1〇ID〇078158	RMND1	AD	0.131058	0.0536128	2.44453	1.28956	5.8741	9.42705e-09	2.35883e-07	8.02105	up	4.2	4.1	5
		AP〇CHN2〇ID〇079084	CHN2	AP	0.243557	0.100021	2.43505	1.28395	3.49433	0.000537826	0.00352757	-2.4961	up	1	null	null
		AP〇AQP1〇ID〇079157	AQP1	AP	0.213281	0.085175	2.50403	1.32425	4.20669	3.26947e-05	0.000317564	0.136085	up	1	null	null
		AT〇POM121〇ID〇079928	POM121	AT	0.28294	0.140604	2.01232	1.00886	10.1069	1.75363e-21	4.24024e-19	36.9281	up	18	null	null
		RI〇MLXIPL〇ID〇079987	MLXIPL	RI	0.148483	0.063475	2.33923	1.22603	7.71576	1.02365e-13	7.31298e-12	19.2272	up	16.2	16.1	16.3
		RI〇PMPCB〇ID〇081177	PMPCB	RI	0.161968	0.0703854	2.30116	1.20236	6.38376	4.9171e-10	1.6642e-08	10.8929	up	12.2	12.1	12.3
		AP〇IMMP2L〇ID〇081423	IMMP2L	AP	0.138928	0.0517319	2.68554	1.42521	4.65963	4.39416e-06	5.55834e-05	2.06234	up	2.1	null	null
		AP〇MTUS1〇ID〇082815	MTUS1	AP	0.424568	0.191298	2.21941	1.15018	5.61167	4.48304e-08	9.69042e-07	6.58628	up	10	null	null
		AT〇TNFRSF10C〇ID〇083065	TNFRSF10C	AT	0.461046	0.0767267	6.00894	2.58711	8.89834	2.25359e-17	2.95171e-15	27.5782	up	4.3	null	null
		AP〇TACC1〇ID〇083435	TACC1	AP	0.350439	0.16363	2.14166	1.09873	4.86408	1.86906e-06	2.61408e-05	2.91744	up	4	null	null
		ES〇C8orf59〇ID〇084336	C8orf59	ES	0.213082	0.102517	2.07851	1.05555	3.25543	0.00123121	0.00702866	-3.28902	up	2.1:2.2:2.3	1	3.2
		ES〇DECR1〇ID〇084407	DECR1	ES	0.142046	0.0532167	2.66921	1.41641	4.00241	7.69733e-05	0.000662666	-0.671548	up	4.1:4.2:5.1	1	5.2
		AP〇MTERFD1〇ID〇084617	MTERFD1	AP	0.111428	0.0522937	2.1308	1.0914	3.39428	0.000762042	0.00473068	-2.83904	up	3.1	null	null
		RI〇PTK2〇ID〇085302	PTK2	RI	0.129079	0.0546119	2.36357	1.24096	3.64029	0.00031261	0.00222068	-1.94382	up	39.3:39.4	39.2	39.5
		RI〇NAPRT1〇ID〇085430	NAPRT1	RI	0.171532	0.0770375	2.2266	1.15485	6.31174	7.51445e-10	2.42575e-08	10.4777	up	11.5:11.6:11.7	11.4	11.8
		RI〇NRBP2〇ID〇085507	NRBP2	RI	0.339826	0.162717	2.08844	1.06243	6.34823	6.62389e-10	2.17172e-08	10.6321	up	5.2	5.1	5.3
		AP〇KDM4C〇ID〇085823	KDM4C	AP	0.335029	0.143758	2.3305	1.22064	4.64571	4.71147e-06	5.89156e-05	1.98849	up	2	null	null
		AP〇MRRF〇ID〇087463	MRRF	AP	0.105847	0.0522085	2.0274	1.01963	2.71229	0.0069934	0.0291731	-4.86537	up	2.1	null	null
		AP〇PPP2R4〇ID〇087830	PPP2R4	AP	0.305441	0.14816	2.06155	1.04373	4.9628	1.0489e-06	1.56445e-05	3.43309	up	2.1	null	null
		AT〇EXD3〇ID〇088296	EXD3	AT	0.480099	0.235671	2.03716	1.02656	7.89836	2.91159e-14	2.34865e-12	20.467	up	3	null	null
		AP〇MID1〇ID〇088464	MID1	AP	0.200666	0.0992346	2.02213	1.01588	2.69902	0.00735171	0.030342	-4.63403	up	4	null	null
		AD〇PIR〇ID〇088558	PIR	AD	0.176927	0.0862073	2.05234	1.03727	6.07639	3.22918e-09	8.87477e-08	9.1347	up	1.2	1.1	2
		RI〇HDAC6〇ID〇089011	HDAC6	RI	0.22284	0.0895783	2.48766	1.31479	5.3577	1.56062e-07	2.87298e-06	5.31132	up	13.2	13.1	13.3
		ES〇KDM5C〇ID〇089196	KDM5C	ES	0.183529	0.0791775	2.31794	1.21284	3.23658	0.00133292	0.00751546	-3.26903	up	4	3	5
		AP〇MAGED2〇ID〇089246	MAGED2	AP	0.253	0.125506	2.01584	1.01138	6.25264	1.08424e-09	3.35739e-08	10.1223	up	3	null	null
		AT〇CHM〇ID〇089564	CHM	AT	0.232661	0.113883	2.04298	1.03067	5.51219	6.45899e-08	1.3345e-06	6.13208	up	5	null	null
		AP〇IDS〇ID〇090286	IDS	AP	0.37973	0.127735	2.97279	1.57182	7.54866	3.23586e-13	2.04453e-11	18.0948	up	1	null	null
		AT〇MORN1〇ID〇000252	MORN1	AT	0.1829	0.0663604	2.75617	1.46266	3.73135	0.000221814	0.0016459	-1.67688	up	8	null	null
		AT〇MORN1〇ID〇000254	MORN1	AT	0.162948	0.076075	2.14194	1.09892	3.5209	0.000486363	0.00324763	-2.4144	up	13	null	null
		AP〇OGFOD2〇ID〇025005	OGFOD2	AP	0.214631	0.10515	2.04119	1.02941	6.95334	1.51194e-11	7.21457e-10	14.3089	up	1	null	null
		ES〇OGFOD2〇ID〇025010	OGFOD2	ES	0.151498	0.0612787	2.47228	1.30584	6.53835	1.9815e-10	7.38205e-09	11.7942	up	6.3:8.1:8.2	6.2	8.3
		AA〇DECR2〇ID〇032885	DECR2	AA	0.146898	0.0711396	2.06492	1.04609	4.29505	2.22103e-05	0.000229278	0.500116	up	7.1	6	7.2
		ES〇DECR2〇ID〇032892	DECR2	ES	0.104831	0.0522958	2.00457	1.00329	3.43718	0.000655631	0.00418456	-2.69666	up	3	2	4.1
		ES〇FBXL12〇ID〇047421	FBXL12	ES	0.155034	0.0717667	2.16025	1.1112	4.30833	2.17011e-05	0.00022476	0.593713	up	3.1:3.2	2.4	5
		ES〇FBXL12〇ID〇047422	FBXL12	ES	0.114496	0.0567625	2.0171	1.01228	2.87678	0.00428016	0.0196045	-4.3411	up	3.2	2.4	5
		RI〇TTC31〇ID〇054076	TTC31	RI	0.175469	0.0695348	2.52347	1.33541	6.45202	3.62269e-10	1.26528e-08	11.2241	up	9.6	9.5	9.7
		RI〇TTC31〇ID〇054078	TTC31	RI	0.171834	0.0750182	2.29057	1.1957	6.54714	2.12981e-10	7.84162e-09	11.7679	up	9.2	9.1	9.3
		RI〇TTC31〇ID〇054096	TTC31	RI	0.134877	0.0597543	2.25719	1.17453	5.32038	1.82772e-07	3.31614e-06	5.15034	up	5.2	5.1	5.3
		AA〇FN1〇ID〇057393	FN1	AA	0.630113	0.265725	2.3713	1.24568	14.3444	9.46543e-38	1.58685e-34	74.213	up	40.1:40.2:40.3	39	40.4
		ES〇FN1〇ID〇057397	FN1	ES	0.30907	0.0513354	6.0206	2.58991	9.08179	5.47295e-18	7.90967e-16	28.9505	up	33	32	34
		AD〇BCS1L〇ID〇057544	BCS1L	AD	0.228338	0.09526	2.39699	1.26123	4.72006	3.3761e-06	4.40841e-05	2.33957	up	1.2:1.3:1.4:1.5:1.6:1.7:1.8	1.1	2
		ES〇BCS1L〇ID〇057545	BCS1L	ES	0.28898	0.121259	2.38316	1.25288	6.01795	4.3745e-09	1.17027e-07	8.80412	up	1.4:1.5:1.6:1.7:1.8	1.1	2
		RI〇IP6K2〇ID〇064753	IP6K2	RI	0.331645	0.134215	2.47101	1.3051	6.14335	2.01394e-09	5.82791e-08	9.51482	up	11.3:11.4:11.5:11.6:11.7:11.8	11.2	11.9
		AD〇IP6K2〇ID〇064756	IP6K2	AD	0.306397	0.125315	2.44501	1.28984	5.08035	5.95517e-07	9.48298e-06	4.00052	up	11.3:11.4:11.5:11.6:11.7	11.2	11.9
		RI〇WDR6〇ID〇064794	WDR6	RI	0.322273	0.151219	2.13117	1.09164	6.8192	3.58329e-11	1.56426e-09	13.4641	up	4.5	4.4	4.6
		AA〇WDR6〇ID〇064803	WDR6	AA	0.201201	0.0685667	2.93438	1.55306	6.54546	2.14386e-10	7.8598e-09	11.7516	up	4.1	1	4.2
		RI〇ITIH4〇ID〇065278	ITIH4	RI	0.250684	0.0751542	3.3356	1.73795	7.9835	1.64038e-14	1.36592e-12	21.0347	up	15.2:15.3	15.1	15.4
		ES〇ITIH4〇ID〇065280	ITIH4	ES	0.244294	0.0866646	2.81885	1.49511	6.63863	1.07064e-10	4.21995e-09	12.3878	up	15.1:15.2:15.3:15.4	14	16
		ES〇DCUN1D4〇ID〇069269	DCUN1D4	ES	0.129044	0.0626634	2.05932	1.04217	4.34576	1.88615e-05	0.000199878	0.746293	up	12	11	13
		AD〇DCUN1D4〇ID〇069271	DCUN1D4	AD	0.209067	0.0875422	2.38819	1.25592	5.73589	2.10557e-08	4.90721e-07	7.26502	up	9.2:9.3	9.1	10
		AP〇NR3C1〇ID〇073877	NR3C1	AP	0.453829	0.203892	2.22583	1.15434	6.20335	1.51598e-09	4.49026e-08	9.80226	up	5	null	null
		AP〇NR3C1〇ID〇073880	NR3C1	AP	0.152162	0.0609917	2.4948	1.31893	4.59409	6.01643e-06	7.30446e-05	1.75704	up	3	null	null
		AT〇PHACTR1〇ID〇075364	PHACTR1	AT	0.22124	0.0916051	2.41515	1.27211	4.29121	2.30337e-05	0.000236709	0.562972	up	14.3	null	null
		AT〇PHACTR1〇ID〇075366	PHACTR1	AT	0.151868	0.0559333	2.71517	1.44104	3.22188	0.00139318	0.00780448	-3.30447	up	13.3	null	null
		ES〇AFMID〇ID〇099319	AFMID	ES	0.588784	0.273123	2.15574	1.10819	9.22447	2.03249e-18	3.15501e-16	29.9461	up	08:12:00	6	13
		ES〇AFMID〇ID〇101483	AFMID	ES	0.171138	0.0844919	2.02549	1.01827	4.35833	1.76242e-05	0.000187874	0.849592	up	8:10:11.1:12	6	13
DEAS_down_setdiff	39	AP〇ACOT7〇ID〇000388	ACOT7	AP	0.26362	0.54381	0.484764	-1.04464	-7.60361	2.17543e-13	1.43208e-11	18.4835	down	3	null	null
		AT〇PADI4〇ID〇000851	PADI4	AT	0.141133	0.437611	0.322507	-1.6326	-10.7409	1.3039e-23	4.1517e-21	41.8262	down	17	null	null
		AP〇TMEM59〇ID〇003108	TMEM59	AP	0.19746	0.500256	0.394717	-1.34111	-11.6668	3.51906e-27	2.058e-24	49.9661	down	4.1	null	null
		AP〇FGGY〇ID〇003208	FGGY	AP	0.0519125	0.22736	0.228327	-2.13083	-11.4474	1.82634e-25	7.69419e-23	46.1146	down	2	null	null
		ES〇RNF115〇ID〇007297	RNF115	ES	0.14752	0.379748	0.388468	-1.36413	-13.0734	6.20419e-32	5.7784e-29	60.926	down	3	2	4
		AP〇SLC50A1〇ID〇007940	SLC50A1	AP	0.0944789	0.221219	0.427084	-1.22741	-11.099	4.74763e-25	1.8368e-22	45.089	down	1	null	null
		AT〇AIFM2〇ID〇012029	AIFM2	AT	0.110698	0.280954	0.394006	-1.34371	-7.25036	2.25437e-12	1.24595e-10	16.1805	down	10	null	null
		AT〇CDH23〇ID〇012060	CDH23	AT	0.17471	0.461606	0.378482	-1.4017	-12.0153	1.65812e-28	1.26353e-25	53.0062	down	72	null	null
		AP〇EXOC6〇ID〇012541	EXOC6	AP	0.0626897	0.133966	0.467953	-1.09556	-4.03177	7.05524e-05	0.000613903	-0.439335	down	1	null	null
		AT〇VTI1A〇ID〇013116	VTI1A	AT	0.168655	0.357131	0.47225	-1.08238	-9.27603	1.23129e-18	1.98495e-16	30.4278	down	8	null	null
		RI〇BAD〇ID〇016616	BAD	RI	0.0782204	0.167227	0.46775	-1.09619	-9.93073	7.23478e-21	1.65394e-18	35.5216	down	1.2	1.1	1.3
		ES〇TWF1〇ID〇021276	TWF1	ES	0.0549866	0.114163	0.48165	-1.05394	-8.23615	4.52557e-15	3.96531e-13	22.3613	down	3	2	4
		ES〇ITGA7〇ID〇022216	ITGA7	ES	0.24593	0.555167	0.442984	-1.17467	-10.9569	2.09124e-24	7.62152e-22	43.6528	down	29	28	30
		AP〇CTAGE5〇ID〇027371	CTAGE5	AP	0.118046	0.313204	0.376899	-1.40775	-10.4422	1.44254e-22	4.31851e-20	39.4273	down	1	null	null
		AT〇NRG4〇ID〇031911	NRG4	AT	0.0870901	0.195015	0.446582	-1.163	-5.13595	4.44457e-07	7.34347e-06	4.2609	down	18	null	null
		AD〇LRRC28〇ID〇032712	LRRC28	AD	0.0939336	0.240509	0.390562	-1.35638	-12.2634	1.14198e-28	8.97417e-26	53.4531	down	1.2	1.1	2
		AD〇KIF22〇ID〇035935	KIF22	AD	0.117228	0.316509	0.370378	-1.43293	-4.93534	1.29396e-06	1.87871e-05	3.42598	down	1.2:1.3	1.1	2.2
		AP〇ZCCHC2〇ID〇045703	ZCCHC2	AP	0.161321	0.378253	0.426489	-1.22942	-7.10563	6.30879e-12	3.23779e-10	15.1873	down	2.1	null	null
		AT〇ATP8B3〇ID〇046544	ATP8B3	AT	0.133402	0.294077	0.45363	-1.14041	-7.19452	3.23849e-12	1.7537e-10	15.824	down	29	null	null
		AP〇C19orf66〇ID〇047446	C19orf66	AP	0.138971	0.283648	0.48994	-1.02932	-8.50899	3.93528e-16	4.17555e-14	24.7208	down	2.1	null	null
		AP〇ACP5〇ID〇047745	ACP5	AP	0.0850876	0.195676	0.434839	-1.20145	-4.98918	1.04735e-06	1.56306e-05	3.52623	down	3.1	null	null
		AP〇TPM4〇ID〇048124	TPM4	AP	0.116808	0.391827	0.29811	-1.74608	-15.3542	1.10089e-41	2.76849e-38	83.2611	down	1	null	null
		AP〇MEIS1〇ID〇053805	MEIS1	AP	0.0884982	0.191636	0.461804	-1.11465	-4.93691	1.28992e-06	1.87392e-05	3.31351	down	3	null	null
		AP〇LIMS1〇ID〇054881	LIMS1	AP	0.0557657	0.12593	0.44283	-1.17518	-5.45429	1.00063e-07	1.95212e-06	5.78244	down	2	null	null
		AP〇BCL2L1〇ID〇058900	BCL2L1	AP	0.0512913	0.109265	0.469423	-1.09104	-8.43185	7.22791e-16	7.39133e-14	24.1232	down	2.1	null	null
		AA〇ZGPAT〇ID〇060161	ZGPAT	AA	0.37275	0.794296	0.469283	-1.09147	-13.7639	2.09861e-35	2.77757e-32	68.8268	down	6.1	5.2	6.2
		AP〇SLC19A1〇ID〇060877	SLC19A1	AP	0.294374	0.633697	0.464534	-1.10614	-6.90868	3.07356e-11	1.36315e-09	13.7695	down	4	null	null
		AP〇PPARG〇ID〇063413	PPARG	AP	0.0613671	0.178535	0.343726	-1.54067	-5.91803	8.34422e-09	2.10463e-07	8.26209	down	5	null	null
		AT〇FIP1L1〇ID〇069311	FIP1L1	AT	0.0930647	0.292004	0.31871	-1.64968	-10.2543	5.29989e-22	1.34623e-19	38.116	down	31	null	null
		ES〇USO1〇ID〇069551	USO1	ES	0.383294	0.837228	0.457813	-1.12717	-11.7275	6.72468e-27	3.84331e-24	49.3716	down	14	13	15
		AP〇TBCK〇ID〇070265	TBCK	AP	0.0724809	0.157488	0.460233	-1.11956	-7.26676	2.04248e-12	1.14146e-10	16.2784	down	3	null	null
		AP〇FBXW7〇ID〇070848	FBXW7	AP	0.11175	0.294365	0.379629	-1.39734	-6.76181	6.99141e-11	2.84487e-09	12.8923	down	4	null	null
		AP〇RNF14〇ID〇073840	RNF14	AP	0.119981	0.294375	0.40758	-1.29484	-6.68166	1.10274e-10	4.33292e-09	12.4718	down	1	null	null
		AP〇ATG5〇ID〇077115	ATG5	AP	0.0803063	0.166104	0.483469	-1.0485	-7.39712	9.70415e-13	5.66803e-11	17.0308	down	2	null	null
		AT〇SOD2〇ID〇078301	SOD2	AT	0.0510204	0.133858	0.381152	-1.39156	-7.17709	3.62474e-12	1.93117e-10	15.7132	down	5.3	null	null
		AP〇RASA4〇ID〇081120	RASA4	AP	0.264475	0.607416	0.435409	-1.19956	-11.0032	5.20291e-24	1.76808e-21	42.8771	down	2.1	null	null
		AP〇ANGPT1〇ID〇084860	ANGPT1	AP	0.18144	0.370692	0.489463	-1.03073	-6.23775	1.31966e-09	3.97432e-08	10.0456	down	1	null	null
		AP〇RAD23B〇ID〇087147	RAD23B	AP	0.0614533	0.137845	0.445815	-1.16548	-9.02295	1.02529e-17	1.42447e-15	28.3488	down	2	null	null
		AA〇FAM3A〇ID〇090637	FAM3A	AA	0.101932	0.260445	0.391378	-1.35336	-7.93264	2.57769e-14	2.09778e-12	20.6056	down	3.1	2	3.2
DEG_up_setdiff	450		PLVAP
			DIPK2B
			SLC26A6
			GABRD
			UBE2T
			TOMM40L
			CD34
			MXD3
			THY1
			FAM189B
			COL15A1
			IQGAP3
			PRC1
			CDH13
			CENPF
			ASPM
			TOP2A
			TBC1D16
			RRM2
			CDCA5
			RACGAP1
			SPATS2
			MSTO1
			EZH2
			CCNB1
			LRRC14
			EBF2
			E2F1
			SPC24
			CDKN3
			MELK
			CDK1
			AURKA
			CEP131
			KIFC1
			NCAPG
			PYGO2
			MKI67
			CCNB2
			HJURP
			CDC25C
			NDC80
			MND1
			HMMR
			KIF20A
			DTL
			ANKRD52
			FOXM1
			FLVCR1
			EXO1
			TTC13
			SMG5
			BUB1
			PTTG1
			CDC20
			TCF19
			JRK
			CENPL
			CDC6
			EHMT2
			TARBP1
			CDCA8
			SKA1
			GMNN
			CDT1
			NUF2
			UBE2C
			UCK2
			ANLN
			KAT2A
			ZNF692
			PKMYT1
			CDC45
			CDCA3
			KIF2C
			ZFP41
			SKA3
			PEA15
			DLGAP5
			SPC25
			ABCC10
			PBK
			TONSL
			FBXO43
			SPDL1
			ZWINT
			KMT5C
			OLFML2B
			SEMA3F
			PLK1
			CCNA2
			ESM1
			STMN1
			DSCC1
			BUB1B
			SCAMP3
			RECQL4
			HDAC11
			FANCI
			TRAIP
			MCM2
			ADCY6
			CHAF1A
			CDKN2A
			TNFRSF4
			KIF18B
			TTK
			CCNF
			ZNF219
			PLXDC1
			CENPE
			KHDC4
			FEN1
			APLN
			CSPG4
			XRCC3
			MCM6
			RNASEH2A
			NCAPH
			CENPM
			CKAP2L
			FAM111B
			ARHGAP11A
			RFC4
			AURKB
			PARPBP
			EME1
			NR2C2AP
			DEPDC1
			FAM83D
			ASF1B
			SOCS7
			TRIP13
			ORC1
			ZNF517
			CENPA
			OLFML2A
			TK1
			TICRR
			CAP2
			RASL12
			CAD
			GPC3
			C21orf58
			MYBL2
			AC027237.1
			KIF14
			GTSE1
			RUSC1
			NUSAP1
			TEDC2
			STIL
			GBA
			C1orf35
			CDKN2C
			RFX5
			E2F8
			NDUFA4L2
			DDX39A
			CCT3
			CENPI
			GINS1
			CELSR3
			KIAA1522
			MCM3
			TACC3
			CCHCR1
			SGO2
			MAD2L1
			TIGD5
			CENPU
			XRCC2
			CHTF18
			SCRIB
			SGO1
			CENPW
			PCLAF
			SEMA5B
			KIF18A
			ORC6
			WDR62
			UHRF1
			TMEM106C
			IRAK1
			SPSB2
			ECT2
			E2F2
			ZIC2
			SCNM1
			POLQ
			NELFE
			LOXL2
			COX4I2
			MCM10
			MCM5
			GLI4
			KIF11
			CENPK
			NSMCE2
			GJC1
			KPNA2
			EFNA4
			SHCBP1
			THBS4
			AJM1
			MCM7
			DTYMK
			KIF15
			ZNF775
			C8orf33
			HELLS
			PLPPR2
			DIAPH3
			MCM4
			UBE2S
			TRIM45
			RAD51
			OSBPL3
			LAMA4
			CDCA2
			CDC7
			COL4A1
			WDR76
			NOTCH3
			SSR2
			RAD54L
			ITGA6
			PYGB
			MMP11
			MAPT
			CCDC34
			RAD51AP1
			CEP55
			ADAM15
			GPAA1
			NCAPD2
			GPRIN1
			CHAF1B
			NUDT1
			KIFC2
			PIF1
			MROH1
			KNTC1
			PRR11
			GINS2
			E2F7
			MTHFD1L
			HSF4
			ENAH
			AP002956.1
			UBD
			GOLGA8B
			BLM
			EPS8L3
			CRYBG2
			HOXA13
			PABPC1L
			SOGA1
			RAB11FIP4
			NT5DC2
			PODXL
			TYMS
			TPX2
			TP73
			TP53I3
			DEPDC1B
			GNAZ
			FAM222A
			COL4A2
			ATAD2
			CBX2
			TPM2
			JCAD
			LAMC1
			HMGB2
			STC2
			BICDL1
			DNAJC6
			RPS6KL1
			HSPB1
			RAB3B
			SORT1
			ROBO1
			RMI2
			PDGFA
			AKR1C3
			P4HA2
			H2AFX
			HMGA1
			KLF13
			PTP4A3
			JAG2
			G6PD
			FAM83H
			TLCD1
			EDIL3
			CCNE1
			PAQR4
			STXBP6
			BOP1
			SQLE
			TMEM150B
			ZIC5
			TGM3
			SLC52A2
			BCAN
			LPL
			SPATC1L
			HOXD9
			B4GALNT1
			RBP7
			GABRE
			MAPK8IP2
			DUSP9
			ALG1L
			IGF2BP1
			LEF1
			CCDC28B
			CTHRC1
			BAIAP2L2
			LRRC1
			GRAMD1A
			ADM2
			DAPK2
			SFN
			TTC39A
			SLC7A11
			IGSF3
			ITPKA
			CHML
			DTNA
			ELFN2
			SULT1C2
			RNF157
			VWF
			ANXA2
			MRAP2
			FSTL4
			OR2I1P
			COCH
			PLXNC1
			2019-09-05
			TERT
			GPR158
			MYO15B
			GPSM1
			LYPD1
			TRIM16
			NXPH4
			ESPL1
			ISX
			PAFAH1B3
			MUC13
			AKR1B10
			RBM24
			CD109
			PITX1
			SOWAHA
			TMEM132A
			HRCT1
			DBNDD1
			HOXA10
			LDLRAD1
			MAPK12
			C20orf204
			MAGEA1
			TRIM71
			RGS5
			STK39
			MTMR11
			NQO1
			SFRP4
			TKT
			CPLX2
			ACSL4
			WNK4
			EPPK1
			CDCA7
			CABYR
			SLC51B
			SSUH2
			SLC6A8
			ARID3A
			EEF1A2
			IGF2BP3
			DBN1
			COL7A1
			TRIM31
			CSMD1
			NEB
			HKDC1
			ALPK3
			CLDN15
			LAPTM4B
			SPOCK1
			COX7B2
			SLC2A5
			AKR1B15
			TTC9
			ETV4
			MYO18B
			SSX1
			LCN2
			UGT2B11
			SPARCL1
			HHIPL2
			CGREF1
			CAPG
			ARFGEF3
			CA12
			GNG4
			C1QL1
			MSI1
			SNCG
			B4GALNT2
			MAGEC2
			SEZ6L2
			DCAF4L2
			MEP1A
			S100P
			TINAG
			LAMA3
			COL5A3
			UPK3A
			PGC
			MMP9
			SLC22A11
			SPINK1
			CCL25
			IGF2BP2
			DKK1
			PRAME
			REG3A
			MAGEA3
			CCL20
			MAGEA6
			PDZK1IP1
			PAGE4
			TM4SF20
			SPP1
			REG1A
			CYP17A1
			SLC22A12
			AFP
			COL2A1
			ALDH3A1
			KRT23
			LYZ
			MYH4
			PEG10
DEG_down_setdiff	1135		CLEC4M
			CLEC4G
			BMPER
			CLEC1B
			STAB2
			GDF2
			FCN2
			BMP10
			MARCO
			NDST3
			CRHBP
			NTF3
			COLEC10
			ADAMTS13
			INS_IGF2
			CCBE1
			PVALB
			CCL23
			COL6A6
			CFP
			ANGPTL6
			FCN3
			VIPR1
			PTH1R
			ECM1
			CHRM2
			CXCL14
			HHIP
			OIT3
			DACH1
			LRAT
			GPM6A
			LYVE1
			GPR182
			C14orf180
			KCNN2
			DBH
			LIFR
			COL25A1
			RSPO3
			CSRNP1
			CETP
			NXF3
			AADAT
			TIMD4
			PZP
			TMEM26
			BCO2
			ADGRG7
			RCAN1
			FAM180A
			AC007906.2
			MT1H
			LRRN3
			ADRA2B
			CPEB3
			PITPNM3
			DIRAS3
			MAP2K1
			KIF19
			NPY1R
			RND3
			CYP26A1
			C21orf91
			SFRP1
			HAMP
			RIPOR3
			MT1F
			SIGLEC7
			DNASE1L3
			TBXA2R
			PLAC8
			TUBE1
			ITLN1
			PAMR1
			BMP5
			EHD3
			SIGLEC11
			LRRC55
			MRO
			DCUN1D3
			ZFP1
			NAT2
			MT1M
			CYP1A2
			CXCL12
			TRIB1
			CYP2C19
			FOSB
			CNDP1
			CDC37L1
			LILRA2
			FOS
			LILRA5
			PLSCR4
			SPRY2
			CD5L
			TSLP
			CLTRN
			TCIM
			PTGS2
			C1RL
			GNA14
			ESR1
			LILRB5
			INMT
			KDM8
			NRBF2
			ANKRD55
			MT1G
			EGR2
			IGFBP3
			HGF
			IGFALS
			SLC5A1
			KBTBD11
			CHST4
			EFNB3
			NAAA
			LCAT
			PHLDA1
			TPPP2
			IL1RAP
			ITGA9
			CD4
			TTC36
			CAMK4
			ETFDH
			ACADS
			FRMD4B
			DUSP6
			LHX2
			SYT9
			GLP2R
			KLHL15
			CTNNA3
			ASPA
			CDH19
			MYOM2
			ETS2
			CYP39A1
			CBFA2T3
			SRPX
			MYD88
			GHR
			RANBP3L
			EGR1
			FOXO1
			EPHB1
			PRKAR2B
			ZC2HC1C
			PLGLB2
			KAZN
			SOCS2
			IL13RA2
			APOF
			RASGEF1B
			SFRP5
			SLC39A14
			FAM163B
			CD302
			P2RY13
			SMPD3
			AGL
			PLPP3
			RNF125
			IL1RL1
			RBMS3
			ACSM3
			ZADH2
			SLITRK3
			EPHA2
			MT1E
			NGFR
			MS4A6A
			TCF21
			NCOR1
			SOCS6
			MPC1
			MCL1
			N4BP2L1
			BCKDHB
			ADGRE1
			FREM2
			CPED1
			NAT1
			MT2A
			LPA
			FCGR2B
			FXN
			LARP1B
			PDE7B
			RNF152
			SLC38A2
			ACAD11
			CCN1
			ANTXR2
			IL33
			SCIMP
			PALM2
			FAM13A
			EGR3
			GRIN2B
			IRF8
			MMRN1
			TFPI2
			PCDH9
			MMAA
			C1R
			HAND2
			MT1X
			ACAA2
			RETREG1
			SYNE1
			TLR4
			ZFP36L1
			RMDN2
			ID2
			ALDH2
			DSE
			FAHD2A
			SLC35D1
			TAPT1
			NKX3_1
			DPF3
			VSIG4
			ACVR1C
			ZBTB21
			FERMT2
			MAP2K3
			CYP2B6
			HBB
			SLC25A47
			DCN
			MMUT
			PDLIM5
			MCC
			OLFML3
			PELI2
			ACAA1
			CD163
			SLC9B2
			DPT
			TCTEX1D1
			IL18R1
			CD1D
			GNAO1
			DHODH
			MAN1C1
			VMO1
			DBT
			NR4A3
			PLPBP
			P3H2
			MSRA
			CTBS
			FPR1
			ACADSB
			MLYCD
			CCDC196
			SERTAD1
			GABRP
			SPRYD4
			CR1
			HAO2
			SLC7A8
			EDNRB
			ATF3
			PXDC1
			BDH2
			GNPNAT1
			CMTM6
			HPS5
			DLC1
			PNRC1
			CCDC25
			SYTL5
			GADD45B
			MFSD2A
			IVD
			LY6E
			SCARA5
			IL6ST
			AVPR1A
			SLC22A10
			JDP2
			SLCO1B3
			PGM1
			JUN
			SLC8A1
			CNTN4
			EPB41L4B
			CBR4
			NIPAL1
			FEZ1
			JUNB
			KLF10
			SGMS2
			ID1
			PTGIS
			PDE2A
			MTUS2
			FAM83F
			C1QTNF1
			STEAP3
			ACAT1
			RIPK4
			KCND3
			ASS1
			MFAP3L
			RDH5
			CYP4V2
			AQP3
			SRD5A2
			C9
			IER2
			MOGAT2
			GLS2
			NFE2L2
			HSD17B13
			KMO
			SKAP1
			NSUN6
			PBLD
			RET
			GCH1
			ALDH8A1
			STARD5
			ETFRF1
			CPT2
			HOGA1
			FBP1
			TMEM220
			F8
			SLC7A2
			LDLR
			RHOB
			SLC31A1
			CAT
			TENT5A
			NR3C2
			PNPLA7
			UROC1
			GYS2
			PLCXD3
			NFIL3
			SLAIN1
			ANXA10
			DUSP1
			MT_ATP6
			KLF11
			C7
			PTPN3
			HMGCL
			ZCCHC24
			GLOD5
			PLIN2
			MS4A7
			CYP4A22
			GPHN
			SARAF
			NTN4
			ARL5B
			AXL
			C11orf54
			SLC22A1
			ACSL1
			GASK1A
			MYO1B
			CCR1
			NOCT
			ARID3C
			EPHX2
			MBNL2
			ADRA1B
			BACH2
			SERPINB9
			HK3
			SELP
			KLKB1
			SOCS3
			HBA2
			SPART
			IL1B
			ZEB2
			ACADM
			SEC24B
			C3orf85
			SLC41A2
			CCL3
			IL1RN
			HS3ST3B1
			SLC16A4
			DMD
			CYP4A11
			CFL2
			SERPINA11
			PPP1R3B
			TMEM56
			IDNK
			TJP2
			PPM1K
			JCHAIN
			TTC39B
			KLF6
			MUC6
			ST3GAL6
			DUSP5
			DTX1
			AGTR1
			TMEM82
			ARHGAP10
			ASPG
			SLC19A3
			ATP11C
			ALPL
			ADAMTS1
			AK3
			GGT5
			NNMT
			AGXT2
			CYP3A4
			SRD5A1
			CDHR2
			SUCLG2
			FOXF1
			TACSTD2
			SOWAHC
			CFI
			TMEM192
			CCDC71L
			MAN1A1
			APOL6
			SERPINE1
			HIVEP1
			TNXB
			PROS1
			ALDH1B1
			CAND2
			SAMD5
			BCHE
			KLHL2
			C8A
			IDO2
			GCDH
			UBXN8
			SLC9A9
			C6
			LTK
			PRR18
			GRHPR
			TEK
			PLK3
			SHBG
			KCNJ15
			DNAJC12
			COLEC11
			SORL1
			AKR1D1
			CAMK2B
			C1orf162
			SMIM14
			ECHS1
			NRG1
			AQP7
			MT_ND4
			ATOH8
			HMOX1
			DMGDH
			PON3
			FNIP2
			RDH16
			TBX15
			CILP
			ZG16
			PHLDB2
			SIGLEC1
			C1S
			NCAM1
			FGL2
			SERPINB8
			C11orf96
			ACSM5
			PROZ
			NAALADL2
			SLCO4C1
			UGT2B7
			MAT1A
			ITPRID2
			ABCC9
			BBOX1
			GAREM1
			EXPH5
			CD300A
			OXT
			STAB1
			S100A8
			PCK1
			CD14
			MTHFD1
			ABAT
			ADGRA3
			ANGPTL1
			THBS1
			HIBCH
			NFAM1
			CYP3A43
			GLYAT
			ALDH9A1
			SERPING1
			CLRN3
			ANK3
			MFAP4
			SAA4
			ADH4
			ADGRG6
			NCKAP5
			MRC1
			PPP1R15A
			FOLH1
			ACOT2
			LRRK2
			GIPC2
			AFM
			BHLHE40
			PCCA
			MT_ND1
			CFTR
			CXCL2
			ABCA1
			FYN
			CA2
			TDO2
			PAIP2B
			COBLL1
			CCL4
			IGFBP4
			ACACB
			CCDC3
			TMEM154
			TLR3
			ABCA8
			LONP2
			WDR72
			DEPDC7
			GLUD1
			MT_CYB
			TRPV4
			THRSP
			DUSP10
			BLNK
			TGFBR3
			TENT5C
			GPD1
			SDC4
			ABHD6
			CITED2
			NAMPT
			CDA
			AVPI1
			NADK2
			GOT2
			ADH6
			F9
			ARHGEF26
			CTSO
			SLC25A20
			MXRA5
			C8B
			HGFAC
			SATB1
			PSAT1
			LAP3
			ALAS1
			THBD
			CYP2C9
			PTP4A1
			AMDHD1
			SYNPO2
			FHL1
			MBL2
			HAAO
			LRG1
			EIF4E3
			FCGRT
			ZDBF2
			FAT4
			HP
			ACOX1
			AMOTL2
			STOM
			ASPDH
			PEX11G
			AZGP1
			PRKAG2
			QDPR
			ACADL
			VKORC1
			AIG1
			GCGR
			GSTM5
			ORM1
			CD81
			GRM8
			WEE1
			PHGDH
			LDHD
			RIDA
			SLC46A3
			TMEM47
			LRCOL1
			MT_ND6
			LPIN2
			SHMT1
			PINK1
			SPP2
			CLIC6
			IL2RB
			MT_ND2
			FAM151A
			NUGGC
			ADH1B
			FNDC3A
			MT_CO1
			ALB
			TRPM8
			HPX
			GABARAPL1
			MPDZ
			TSPAN7
			FAH
			ARSD
			DHTKD1
			FANCC
			MT_ND3
			IQGAP2
			ORM2
			MT_ND5
			CLDN10
			ADH1A
			PRRG4
			CNGA1
			PXMP2
			OAF
			BGN
			CES5A
			F11
			SOX6
			RAB20
			PTPN13
			HERC5
			RUNDC3B
			SLC4A4
			HIBADH
			PLIN1
			CNTN3
			TRANK1
			PRKCB
			EHHADH
			CPEB4
			PLG
			GJB2
			CP
			ABLIM3
			BHMT
			ABHD2
			CYP4F2
			PCK2
			SLC16A2
			PDK4
			PGLYRP2
			SLC27A5
			GSPT2
			PRELP
			SUCNR1
			CHST7
			SLC38A4
			RNF144B
			IL1R1
			SPTBN2
			FOXP2
			RTL5
			CRYBG1
			TSPAN12
			FCGR3A
			OGDHL
			ALDH4A1
			MT1A
			PHYHD1
			IGF1
			HAO1
			PIK3C2G
			GNMT
			ENPP1
			FGD4
			KLF4
			SULT1A1
			SLC1A1
			MPPED1
			SLC27A2
			PDGFC
			AKR7A3
			PAPSS2
			SRGN
			CLSTN2
			SLC10A1
			FGB
			MANEA
			TMEM25
			DPYD
			GCHFR
			UGT2B10
			GBP1
			GREM2
			CLYBL
			CYP2J2
			VNN1
			SAMD11
			GPR180
			PTPRB
			ENPEP
			SSC5D
			KLF9
			INHBC
			ABHD15
			TIAM1
			GC
			APOL1
			GADD45G
			GCKR
			SMARCA2
			CCL2
			2019-03-02
			METTL7A
			GATM
			ART4
			GBP7
			XDH
			FAM110C
			TMPRSS2
			ANG
			SLC30A1
			NR1I2
			APOA5
			CYP2A6
			AOX1
			CYP8B1
			ATF5
			MPEG1
			ADH1C
			DHRS1
			HMGN5
			PRNP
			ACOX2
			DNAH6
			GOT1
			TRPV6
			SPATA18
			MYO10
			A1CF
			NCOA7
			IFITM1
			PLAAT3
			SLC6A19
			ADI1
			RORA
			KANK4
			PTMS
			FRMD6
			CYP2E1
			SLC6A12
			CYP2A7
			HADH
			FYB2
			PHYH
			FGG
			COMT
			CYS1
			CYB5A
			CDC14B
			SERPINA10
			TKFC
			UGT1A1
			SORD
			ADGRL2
			SLCO1B1
			FILIP1L
			TPD52L1
			PID1
			MAFF
			A1BG
			EVA1A
			FNDC4
			PWWP3B
			NECTIN3
			ADM
			SLC39A8
			IGFBP1
			SULT1E1
			DMRTA1
			SELE
			GADD45A
			CYP2C18
			MAOB
			FGA
			ALDOB
			PIM1
			SOWAHB
			CLEC3B
			HPGD
			ACOT12
			BASP1
			PROM1
			LEAP2
			PRG4
			UGT1A4
			SERPINF2
			USH2A
			CFHR3
			EFHD1
			SC5D
			FETUB
			HSD17B6
			ADRB2
			SLC28A1
			ABI3BP
			LIPG
			RGN
			CTXND1
			C1QC
			TM6SF2
			PODN
			TTR
			HSD11B1
			AGMAT
			PTPRD
			ANKS4B
			KCNJ16
			AR
			TTPA
			FLRT3
			CSF1R
			AASS
			SALL1
			WNT11
			SGK1
			G0S2
			C5
			CTH
			TAT
			PDE11A
			MYC
			PON1
			HSD17B2
			ALDH5A1
			AHR
			ATAD3C
			RBL2
			CPB2
			DCXR
			AGPAT2
			CISH
			AL049839.2
			SULT1B1
			SLC45A3
			FTCD
			PC
			FGL1
			CRYL1
			MT_ND4L
			ANGPTL3
			SELENOP
			KCNMA1
			LTBP4
			C1QB
			CRISPLD2
			LECT2
			NT5E
			SLC3A1
			AGMO
			OLFM1
			ENC1
			ST6GAL1
			RBP5
			SLC16A10
			C3
			ADAMTSL3
			A2M
			MYLK
			KYNU
			PLEK2
			ABCA9
			MT_ATP8
			COX6A2
			TGFA
			APCS
			SMOC1
			LIPC
			DPYS
			ABCA6
			ASPN
			EMILIN1
			ENTPD8
			PTPRS
			VNN3
			RASD1
			SLC2A2
			HMGCS2
			PRSS8
			NR0B2
			CYBRD1
			PRR26
			RAMP3
			PPARGC1A
			ABCG2
			OTC
			PPP1R1C
			MTTP
			FLRT2
			MGLL
			SLC17A2
			DNALI1
			PRODH2
			AOC1
			PSD3
			B3GAT1
			PPP1R1A
			FBLN5
			HYAL1
			ABCB11
			LURAP1L
			FHL2
			SERPINA4
			CPN2
			C1QA
			SLC13A5
			CMBL
			GABRB3
			ARG1
			SLC2A9
			LGSN
			OAT
			CYBB
			SLC6A13
			AGXT
			HABP2
			PIPOX
			CYP1A1
			CAVIN2
			INHBA
			GFRA1
			CFHR4
			ECM2
			SIGIRR
			DGAT2
			PALM3
			TFR2
			CPN1
			DAO
			ACMSD
			LEPR
			CEBPD
			SMIM24
			AMBP
			RND1
			LTBP1
			HRG
			PPL
			GLT1D1
			SAA2
			CYP4F3
			GPT2
			FABP1
			CYP27A1
			SULT2A1
			PLEKHA4
			RBP4
			SERTM2
			CNTFR
			GPT
			FMO4
			ITIH1
			SAA1
			SLC25A15
			PCSK6
			ARRDC4
			GPAT3
			DSG1
			BDH1
			LAMA2
			GSTA2
			PTPRC
			TXNIP
			GLDC
			CPS1
			PKHD1
			MGST1
			TMOD1
			TRIM22
			GLTPD2
			SIK1B
			TREH
			ACY3
			REEP6
			CCL21
			KCNJ8
			SDS
			AADAC
			CDO1
			MME
			C4BPA
			SERPINA3
			ZNF385B
			VTCN1
			PFKFB1
			AQP9
			HEPACAM
			PAH
			F2
			ELFN1
			ASGR2
			APOB
			C4B
			F12
			TENM1
			HPD
			COL14A1
			ECHDC3
			ADAMTS2
			SAA2_SAA4
			APOH
			PFKFB3
			KRT19
			SEC14L2
			UPB1
			MAP3K5
			CLDN2
			G6PC
			SLC22A3
			SLC22A7
			TF
			EXOC3L4
			EPO
			CREB3L3
			HAL
			IGLL5
			SYT7
			ASGR1
			AKAP12
			RELN
			CCL19
			KCNK5
			UGT1A3
			SERPINA6
			CA5A
			SEC14L4
			SLC47A1
			GDA
			CHST9
			KRTCAP3
			CFB
			RBP1
			RAB25
			UGT3A1
			MLIP
			AHSG
			PCOLCE
			ABCB4
			SERPINA5
			BHMT2
			AMN
			SIK1
			LRRC3
			HPR
			IFIT1
			ARMCX3
			LUM
			SLC25A18
			PLTP
			ALDH1L1
			CHRNA4
			ACSM2B
			MASP2
			GSTA1
			C4A
			CUX2
			NAT8
			SLC1A2
			SSTR1
			UGT2B15
			SERPINA7
			MAMDC4
			AKR1C4
			BAAT
			MYRIP
			CRP
			SLC34A2
			DIO1
			IGSF9
			ABCG8
			CXCL6
			ETNPPL
			GPLD1
			ANGPTL4
			S100A9
			UGT2A3
			LBP
			ISLR
			RND2
			UGT1A9
			KRT7
			MROH2A
			SERPINC1
			UBXN10
			GGT1
			SLC51A
			NEU4
			F13B
			CES2
			IGFBP2
			GSTM1
			SERPIND1
			KNG1
			APOA4
			CYP3A7
			APOM
			ITIH3
			CFHR5
			FNDC5
			CES1
			UGT2B17
			PLA2G2A
			CFHR1
			PIGR
			XPNPEP2
Abbreviations: DEAS, differential expression alternative splicing; DEG,differential expression genetic; HCC, hepatocellular carcinoma.

## Sheet: Supplementary Table S6
Table S6. The relationship between DEAS and DEG in ICC
Venn Intersection	Sum	ID	Symbol	Splice_type	MeanT	MeanN	TvsN	Log	t	P.Value	adj.P.Val	B	Change	exons	from_exon	to_exon
DEAS_up_down_DEG_up	34	AP〇GBP2〇ID〇003712	GBP2	AP	0.0589613	0.81785	0.072093	-3.794	-18.7174	1.21412e-20	2.9236e-17	36.8784	down	1	null	null
		AP〇GBP2〇ID〇003713	GBP2	AP	0.941039	0.18215	5.16628	2.36913	18.7174	1.21412e-20	2.9236e-17	36.8784	up	4.1	null	null
		AT〇NEK2〇ID〇009717	NEK2	AT	0.661367	0.202875	3.25997	1.70486	8.88161	5.77743e-11	1.7441e-08	14.269	up	8	null	null
		AT〇NEK2〇ID〇009718	NEK2	AT	0.338633	0.797125	0.424818	-1.23508	-8.88161	5.77743e-11	1.7441e-08	14.269	down	7.2	null	null
		AT〇ZNF124〇ID〇010514	ZNF124	AT	0.206321	0.597475	0.345322	-1.53399	-12.3782	3.46685e-15	2.44337e-12	24.1018	down	5	null	null
		AT〇ZNF124〇ID〇010516	ZNF124	AT	0.431194	0.14475	2.97889	1.57477	7.5279	3.72591e-09	6.15223e-07	10.0704	up	6	null	null
		AT〇TROAP〇ID〇021551	TROAP	AT	0.32327	0.722437	0.447471	-1.16013	-7.91141	1.12245e-09	2.23684e-07	11.2778	down	10.2	null	null
		AT〇TROAP〇ID〇021552	TROAP	AT	0.311542	0.0986	3.15966	1.65977	5.42852	3.08662e-06	0.000158703	3.34967	up	2.8	null	null
		AT〇TROAP〇ID〇021553	TROAP	AT	0.36517	0.17895	2.04062	1.02901	4.61013	4.14033e-05	0.00125408	0.78488	up	13	null	null
		AT〇HMGA2〇ID〇022880	HMGA2	AT	0.648485	0.311333	2.08293	1.05861	3.17686	0.00297337	0.0319625	-3.22299	up	10	null	null
		AT〇HMGA2〇ID〇022881	HMGA2	AT	0.252824	0.627333	0.403014	-1.3111	-3.2773	0.00226064	0.0260876	-2.963	down	9.3	null	null
		AT〇TEX9〇ID〇030756	TEX9	AT	0.623333	0.27205	2.29125	1.19613	7.18898	1.08736e-08	1.51789e-06	8.994	up	11.2	null	null
		AT〇TEX9〇ID〇030759	TEX9	AT	0.298876	0.6856	0.435933	-1.19782	-7.74167	1.90569e-09	3.5527e-07	10.7449	down	8.2	null	null
		AT〇AP3B2〇ID〇032238	AP3B2	AT	0.38767	0.880129	0.440469	-1.18289	-4.74991	2.80681e-05	0.000919564	1.2282	down	5	null	null
		AT〇AP3B2〇ID〇032239	AP3B2	AT	0.61233	0.119871	5.10823	2.35282	4.74991	2.80681e-05	0.000919564	1.2282	up	28	null	null
		AT〇ACAN〇ID〇032395	ACAN	AT	0.769176	0.194083	3.96312	1.98664	5.64251	1.82376e-06	0.000106035	4.00765	up	18	null	null
		AT〇ACAN〇ID〇032396	ACAN	AT	0.230824	0.805917	0.286412	-1.80384	-5.64251	1.82376e-06	0.000106035	4.00765	down	10.2	null	null
		AP〇TUBB3〇ID〇038166	TUBB3	AP	0.119624	0.335025	0.357061	-1.48576	-6.78913	3.88834e-08	4.25597e-06	7.71544	down	5.1	null	null
		AP〇TUBB3〇ID〇038167	TUBB3	AP	0.552406	0.09985	5.53236	2.46789	6.7175	4.89029e-08	5.06487e-06	7.48565	up	4	null	null
		AP〇SLC44A2〇ID〇047558	SLC44A2	AP	0.321581	0.88594	0.362982	-1.46203	-5.06883	1.34211e-05	0.000504311	2.13771	down	1	null	null
		AP〇SLC44A2〇ID〇047559	SLC44A2	AP	0.678419	0.11406	5.94792	2.57238	5.06883	1.34211e-05	0.000504311	2.13771	up	2	null	null
		AP〇LPAR2〇ID〇048663	LPAR2	AP	0.139069	0.5975	0.232751	-2.10314	-4.55384	7.41576e-05	0.00195516	1.15355	down	1	null	null
		AP〇LPAR2〇ID〇048664	LPAR2	AP	0.860931	0.4025	2.13896	1.09691	4.55384	7.41576e-05	0.00195516	1.15355	up	2.1	null	null
		AT〇ZNF83〇ID〇051481	ZNF83	AT	0.371997	0.760162	0.489365	-1.03102	-6.66493	5.78745e-08	5.68823e-06	7.31689	down	11	null	null
		AT〇ZNF83〇ID〇051483	ZNF83	AT	0.628003	0.239838	2.61845	1.38871	6.66493	5.78745e-08	5.68823e-06	7.31689	up	10.4	null	null
		AP〇RPL39L〇ID〇068070	RPL39L	AP	0.331655	0.686025	0.483444	-1.04858	-4.97651	1.3059e-05	0.000493271	1.92147	down	1	null	null
		AP〇RPL39L〇ID〇068071	RPL39L	AP	0.668345	0.313975	2.12866	1.08994	4.97651	1.3059e-05	0.000493271	1.92147	up	3	null	null
		AP〇ZP3〇ID〇080168	ZP3	AP	0.334279	0.703337	0.475275	-1.07317	-5.39509	3.43584e-06	0.000172571	3.2433	down	3.1	null	null
		AP〇ZP3〇ID〇080169	ZP3	AP	0.609376	0.296662	2.0541	1.03851	4.4523	6.76576e-05	0.00183056	0.303084	up	1	null	null
		AP〇TACC1〇ID〇083434	TACC1	AP	0.304329	0.0749	4.06314	2.02259	4.48378	6.68452e-05	0.00181537	0.3368	up	5.1	null	null
		AP〇TACC1〇ID〇083435	TACC1	AP	0.496987	0.168225	2.9543	1.56282	4.79603	2.5627e-05	0.000858073	1.28027	up	4	null	null
		AP〇TACC1〇ID〇083437	TACC1	AP	0.0928484	0.733738	0.126542	-2.98232	-14.9803	1.98542e-17	2.73194e-14	29.3912	down	1	null	null
		AT〇KIF4A〇ID〇089372	KIF4A	AT	0.363606	0.8189	0.444018	-1.17131	-6.50221	1.09258e-07	9.77437e-06	6.74504	down	29	null	null
		AT〇KIF4A〇ID〇089373	KIF4A	AT	0.636394	0.1811	3.51405	1.81313	6.50221	1.09258e-07	9.77437e-06	6.74504	up	32	null	null
DEAS_up_down_DEG_down	79	AT〇MASP2〇ID〇000636	MASP2	AT	0.765927	0.293963	2.60553	1.38157	4.3349	0.00010948	0.00268324	-0.135409	up	12	null	null
		AT〇MASP2〇ID〇000637	MASP2	AT	0.23408	0.706025	0.331546	-1.59272	-4.33455	0.000109596	0.00268381	-0.136449	down	5	null	null
		AP〇PDE4DIP〇ID〇004408	PDE4DIP	AP	0.415777	0.122512	3.39376	1.76288	4.12718	0.000196128	0.0042141	-0.716316	up	13.1	null	null
		AT〇PDE4DIP〇ID〇004410	PDE4DIP	AT	0.0909152	0.206525	0.440214	-1.18372	-5.14325	7.68525e-06	0.000326578	2.44556	down	11.2	null	null
		AP〇EPHX1〇ID〇009997	EPHX1	AP	0.936442	0.331575	2.82423	1.49786	12.0578	7.9144e-15	5.31848e-12	23.266	up	1	null	null
		AP〇EPHX1〇ID〇009998	EPHX1	AP	0.0635576	0.668425	0.0950856	-3.39463	-12.0578	7.9144e-15	5.31848e-12	23.266	down	2	null	null
		AT〇CDH23〇ID〇012058	CDH23	AT	0.592691	0.155512	3.81121	1.93025	6.40036	1.35327e-07	1.17078e-05	6.46659	up	15.2	null	null
		AT〇CDH23〇ID〇012060	CDH23	AT	0.187676	0.556275	0.337379	-1.56756	-6.98305	2.09322e-08	2.59595e-06	8.33652	down	72	null	null
		AP〇MICU1〇ID〇012093	MICU1	AP	0.8988	0.226887	3.96143	1.98602	11.6499	3.34155e-14	1.97056e-11	21.8344	up	1	null	null
		AP〇MICU1〇ID〇012094	MICU1	AP	0.1012	0.773112	0.130899	-2.93347	-11.6499	3.34155e-14	1.97056e-11	21.8344	down	7	null	null
		AP〇PANK1〇ID〇012493	PANK1	AP	0.624347	0.1262	4.94728	2.30664	6.38743	1.97542e-07	1.61705e-05	6.13775	up	1	null	null
		AP〇PANK1〇ID〇012494	PANK1	AP	0.375653	0.8738	0.429908	-1.2179	-6.38743	1.97542e-07	1.61705e-05	6.13775	down	2	null	null
		AP〇ACSL5〇ID〇013108	ACSL5	AP	0.89439	0.325962	2.74384	1.4562	9.93722	8.36e-12	3.4024e-09	16.3219	up	3	null	null
		AP〇ACSL5〇ID〇013111	ACSL5	AP	0.0741345	0.661575	0.112058	-3.15769	-11.3819	2.06162e-13	1.04513e-10	20.0765	down	1	null	null
		AP〇IGF2〇ID〇013896	IGF2	AP	0.429003	0.151138	2.8385	1.50513	3.41507	0.00157484	0.0200735	-2.72016	up	6.1	null	null
		AP〇IGF2〇ID〇013899	IGF2	AP	0.0790733	0.795887	0.0993524	-3.3313	-11.337	1.5765e-13	8.28263e-11	20.3188	down	1	null	null
		AP〇SLCO2B1〇ID〇017818	SLCO2B1	AP	0.91379	0.105913	8.62779	3.10899	19.3943	3.60971e-21	1.30383e-17	38.1034	up	1	null	null
		AP〇SLCO2B1〇ID〇017819	SLCO2B1	AP	0.0862097	0.894088	0.096422	-3.37449	-19.3943	3.60971e-21	1.30383e-17	38.1034	down	2	null	null
		AP〇TSKU〇ID〇017902	TSKU	AP	0.610509	0.107287	5.6904	2.50853	6.6292	6.48985e-08	6.18914e-06	7.20214	up	2	null	null
		AP〇TSKU〇ID〇017903	TSKU	AP	0.389491	0.892713	0.4363	-1.19661	-6.6292	6.48985e-08	6.18914e-06	7.20214	down	1	null	null
		AP〇SMCO4〇ID〇018299	SMCO4	AP	0.789997	0.196437	4.02162	2.00778	9.27894	1.76938e-11	6.16384e-09	15.4639	up	1	null	null
		AP〇SMCO4〇ID〇018300	SMCO4	AP	0.210006	0.803562	0.261344	-1.93598	-9.27873	1.77048e-11	6.16384e-09	15.4633	down	2	null	null
		RI〇SIDT2〇ID〇018886	SIDT2	RI	0.42077	0.153188	2.74676	1.45773	3.86164	0.000406864	0.0073523	-1.44438	up	25.2	25.1	25.3
		ES〇SIDT2〇ID〇018891	SIDT2	ES	0.15988	0.675725	0.236605	-2.07945	-9.05261	7.14955e-11	2.04856e-08	14.1226	down	14	13	15.1
		AP〇SLC39A5〇ID〇022411	SLC39A5	AP	0.20325	0.832075	0.244269	-2.03346	-7.30894	5.18512e-08	5.23878e-06	7.67401	down	1	null	null
		AP〇SLC39A5〇ID〇022412	SLC39A5	AP	0.79675	0.167925	4.74468	2.24631	7.30894	5.18512e-08	5.23878e-06	7.67401	up	3.1	null	null
		AP〇COQ10A〇ID〇022413	COQ10A	AP	0.0919323	0.341225	0.269418	-1.89208	-7.1338	1.72612e-08	2.2168e-06	8.56613	down	3.1	null	null
		AP〇COQ10A〇ID〇022414	COQ10A	AP	0.534358	0.213075	2.50784	1.32645	4.52419	5.90892e-05	0.00164177	0.457902	up	1	null	null
		AP〇RNASE4〇ID〇026458	RNASE4	AP	0.139785	0.878125	0.159186	-2.65122	-9.42881	1.13809e-11	4.32733e-09	15.9097	down	2	null	null
		AP〇RNASE4〇ID〇026459	RNASE4	AP	0.860218	0.121875	7.0582	2.8193	9.42879	1.13814e-11	4.32733e-09	15.9096	up	1.1	null	null
		AP〇ANG〇ID〇026463	ANG	AP	0.149561	0.8514	0.175664	-2.50911	-9.14675	2.61736e-11	8.69198e-09	15.0684	down	2	null	null
		AP〇ANG〇ID〇026464	ANG	AP	0.850439	0.1486	5.72301	2.51677	9.14675	2.61736e-11	8.69198e-09	15.0684	up	1	null	null
		AP〇DCAF11〇ID〇026830	DCAF11	AP	0.3436	0.782563	0.43907	-1.18748	-7.89509	1.40989e-09	2.716e-07	11.0678	down	2.1	null	null
		AP〇DCAF11〇ID〇026831	DCAF11	AP	0.656403	0.217438	3.01881	1.59398	7.89534	1.40878e-09	2.716e-07	11.0686	up	1.1	null	null
		AP〇ALDH6A1〇ID〇028366	ALDH6A1	AP	0.335458	0.8662	0.387275	-1.36857	-8.44606	2.16026e-10	5.33882e-08	12.9384	down	1	null	null
		AP〇ALDH6A1〇ID〇028367	ALDH6A1	AP	0.664542	0.133813	4.96622	2.31215	8.44584	2.16169e-10	5.33882e-08	12.9377	up	7.1	null	null
		AP〇EMP2〇ID〇033986	EMP2	AP	0.743376	0.316312	2.35013	1.23274	5.51233	2.35878e-06	0.000128155	3.61672	up	1	null	null
		AP〇EMP2〇ID〇033987	EMP2	AP	0.256624	0.683688	0.375353	-1.41368	-5.51233	2.35878e-06	0.000128155	3.61672	down	2	null	null
		AT〇ABCC6〇ID〇034219	ABCC6	AT	0.656924	0.261887	2.50842	1.32678	6.34152	1.63519e-07	1.38564e-05	6.27734	up	2.2	null	null
		AT〇ABCC6〇ID〇034220	ABCC6	AT	0.343076	0.738112	0.464801	-1.10531	-6.34152	1.63519e-07	1.38564e-05	6.27734	down	32	null	null
		AP〇LYRM1〇ID〇034403	LYRM1	AP	0.208679	0.764375	0.273006	-1.873	-9.32268	1.55513e-11	5.68822e-09	15.5943	down	1	null	null
		AP〇LYRM1〇ID〇034404	LYRM1	AP	0.604091	0.120262	5.0231	2.32858	6.88901	2.82566e-08	3.26163e-06	8.03553	up	3	null	null
		AT〇ENO3〇ID〇038619	ENO3	AT	0.543791	0.085725	6.34343	2.66526	11.5123	3.32511e-14	1.97056e-11	21.8127	up	9.2	null	null
		AT〇ENO3〇ID〇038620	ENO3	AT	0.456209	0.914275	0.498985	-1.00293	-11.5123	3.32511e-14	1.97056e-11	21.8127	down	13	null	null
		AP〇PEMT〇ID〇039486	PEMT	AP	0.9441	0.0861125	10.9636	3.45465	18.1112	9.33331e-21	2.69695e-17	37.0803	up	1.1	null	null
		AP〇PEMT〇ID〇039487	PEMT	AP	0.0551879	0.910425	0.0606177	-4.04412	-18.2481	7.14623e-21	2.29442e-17	37.35	down	2	null	null
		AP〇HLF〇ID〇042576	HLF	AP	0.902532	0.222713	4.05245	2.0188	14.4927	1.67496e-15	1.27368e-12	25.1067	up	1	null	null
		AP〇HLF〇ID〇042579	HLF	AP	0.071436	0.764687	0.0934186	-3.42015	-16.1636	7.94943e-17	1.04412e-13	28.2028	down	4.1	null	null
		ES〇AFMID〇ID〇043796	AFMID	ES	0.161052	0.351125	0.458673	-1.12446	-3.35847	0.00180679	0.0221732	-2.86015	down	09:10:00	8	12
		ES〇AFMID〇ID〇043804	AFMID	ES	0.3694	0.779475	0.473909	-1.07732	-5.60799	1.73464e-06	0.000102086	3.92218	down	7:8:9:10:11.1	6	12
		ES〇AFMID〇ID〇043807	AFMID	ES	0.0562212	0.137775	0.408065	-1.29313	-3.63177	0.000798699	0.0122697	-2.09495	down	7:8:9:10	6	12
		ES〇AFMID〇ID〇043811	AFMID	ES	0.27865	0.07205	3.86745	1.95138	4.17792	0.00016264	0.00369468	-0.544078	up	8	6	12
		ES〇AFMID〇ID〇043849	AFMID	ES	0.480286	0.116288	4.13016	2.0462	5.19198	9.26247e-06	0.000376969	2.32995	up	03:05:00	2	6
		AT〇RNF165〇ID〇045394	RNF165	AT	0.816236	0.296413	2.75372	1.46138	7.45385	4.70445e-09	7.55222e-07	9.8359	up	8	null	null
		AT〇RNF165〇ID〇045395	RNF165	AT	0.183764	0.703588	0.261181	-1.93688	-7.45385	4.70445e-09	7.55222e-07	9.8359	down	1.5	null	null
		AP〇UGP2〇ID〇053744	UGP2	AP	0.614888	0.11635	5.28481	2.40185	7.82468	1.74967e-09	3.28302e-07	10.8503	up	1	null	null
		AP〇UGP2〇ID〇053745	UGP2	AP	0.380494	0.880938	0.431919	-1.21117	-7.85089	1.61442e-09	3.0691e-07	10.9313	down	2	null	null
		AP〇IL1R1〇ID〇054771	IL1R1	AP	0.654877	0.246388	2.65791	1.41029	5.67536	2.62189e-06	0.000139013	3.62319	up	3	null	null
		AP〇IL1R1〇ID〇054773	IL1R1	AP	0.243965	0.640787	0.380727	-1.39317	-5.41322	5.65972e-06	0.000258362	2.85457	down	2	null	null
		AP〇FOXA2〇ID〇058836	FOXA2	AP	0.237128	0.72955	0.325033	-1.62134	-7.45333	9.06206e-09	1.28994e-06	9.25544	down	1	null	null
		AP〇FOXA2〇ID〇058837	FOXA2	AP	0.762872	0.27045	2.82075	1.49608	7.45333	9.06206e-09	1.28994e-06	9.25544	up	2.1	null	null
		AP〇HNF4A〇ID〇059461	HNF4A	AP	0.119442	0.946688	0.126168	-2.98658	-12.9138	2.16474e-15	1.56381e-12	24.6364	down	2	null	null
		AP〇HNF4A〇ID〇059462	HNF4A	AP	0.880558	0.0533125	16.5169	4.04587	12.9138	2.16474e-15	1.56381e-12	24.6364	up	1	null	null
		AP〇SAR1B〇ID〇073412	SAR1B	AP	0.51057	0.148125	3.44688	1.78529	5.59578	1.80405e-06	0.000105953	3.88317	up	7.1	null	null
		AP〇SAR1B〇ID〇073415	SAR1B	AP	0.338148	0.702875	0.481093	-1.05561	-6.60723	6.96351e-08	6.619e-06	7.13159	down	2	null	null
		AP〇NR3C1〇ID〇073877	NR3C1	AP	0.620429	0.203313	3.0516	1.60957	5.50551	3.59548e-06	0.000178514	3.27176	up	5	null	null
		AP〇NR3C1〇ID〇073878	NR3C1	AP	0.0760643	0.700887	0.108526	-3.20389	-8.38794	7.5017e-10	1.61768e-07	11.795	down	1	null	null
		AP〇NR3C1〇ID〇073880	NR3C1	AP	0.276936	0.093	2.9778	1.57425	3.19046	0.00301742	0.032329	-3.32166	up	3	null	null
		AP〇PPP1R3B〇ID〇082592	PPP1R3B	AP	0.197754	0.841463	0.235012	-2.08919	-9.37623	8.98311e-11	2.49838e-08	14.0012	down	1	null	null
		AP〇PPP1R3B〇ID〇082593	PPP1R3B	AP	0.802246	0.158537	5.06029	2.33922	9.37623	8.98311e-11	2.49838e-08	14.0012	up	2	null	null
		AT〇ADRA1A〇ID〇083135	ADRA1A	AT	0.880764	0.205412	4.28778	2.10023	9.95246	2.49042e-12	1.05828e-09	17.4455	up	8	null	null
		AT〇ADRA1A〇ID〇083140	ADRA1A	AT	0.0774333	0.493925	0.156771	-2.67327	-8.45013	2.13361e-10	5.33882e-08	12.9509	down	7.2	null	null
		AP〇RCL1〇ID〇085779	RCL1	AP	0.0761813	0.881912	0.0863819	-3.53313	-17.4792	6.29974e-20	1.30027e-16	35.1819	down	8	null	null
		AP〇RCL1〇ID〇085780	RCL1	AP	0.919672	0.117475	7.82866	2.96877	17.4805	6.28333e-20	1.30027e-16	35.1846	up	1	null	null
		AP〇ST6GALNAC6〇ID〇087679	ST6GALNAC6	AP	0.9098	0.3053	2.98002	1.57532	16.6188	2.39637e-18	3.84698e-15	31.6007	up	1	null	null
		AP〇ST6GALNAC6〇ID〇087681	ST6GALNAC6	AP	0.0902	0.6947	0.12984	-2.94519	-16.6188	2.39637e-18	3.84698e-15	31.6007	down	3	null	null
		AT〇GRIA3〇ID〇090012	GRIA3	AT	0.227791	0.794312	0.286777	-1.802	-7.09376	9.07872e-08	8.30186e-06	7.10649	down	6	null	null
		AT〇GRIA3〇ID〇090013	GRIA3	AT	0.429236	0.0994	4.31827	2.11045	4.25686	0.000203254	0.00430981	-0.626085	up	21	null	null
		ES〇AFMID〇ID〇099319	AFMID	ES	0.592843	0.250013	2.37125	1.24565	4.30084	0.000121233	0.00290719	-0.235281	up	08:12:00	6	13
DEAS_up_down_setdiff	55	AP〇FAM72A〇ID〇009575	FAM72A	AP	0.306782	0.744043	0.412317	-1.27817	-5.54397	2.29803e-06	0.000126243	3.7053	down	1	null	null
		AP〇FAM72A〇ID〇009576	FAM72A	AP	0.693218	0.255957	2.70834	1.43741	5.54397	2.29803e-06	0.000126243	3.7053	up	3.1	null	null
		AT〇FAM72A〇ID〇009577	FAM72A	AT	0.23707	0.531837	0.445756	-1.16567	-4.956	1.39363e-05	0.000520164	1.85727	down	2	null	null
		AT〇EFCAB2〇ID〇010479	EFCAB2	AT	0.667727	0.2822	2.36615	1.24254	7.94871	9.99576e-10	2.03407e-07	11.3945	up	8	null	null
		AT〇EFCAB2〇ID〇010480	EFCAB2	AT	0.332273	0.7178	0.462904	-1.11121	-7.94871	9.99576e-10	2.03407e-07	11.3945	down	9	null	null
		AP〇ANK3〇ID〇011842	ANK3	AP	0.676354	0.134375	5.03333	2.33151	5.42292	5.5008e-06	0.000252705	2.88299	up	1	null	null
		AP〇ANK3〇ID〇011845	ANK3	AP	0.290812	0.682238	0.426261	-1.23019	-3.81497	0.00057539	0.00951994	-1.7061	down	28	null	null
		AT〇ZNF511〇ID〇013540	ZNF511	AT	0.363252	0.8493	0.427707	-1.22531	-4.31281	0.000104048	0.00258121	-0.118062	down	9	null	null
		AT〇ZNF511〇ID〇013541	ZNF511	AT	0.636752	0.1507	4.22529	2.07905	4.31279	0.000104055	0.00258121	-0.118123	up	5.3	null	null
		AP〇CHID1〇ID〇013803	CHID1	AP	0.051103	0.60735	0.084141	-3.57105	-24.6956	1.16985e-25	1.1268e-21	48.4443	down	1	null	null
		AP〇CHID1〇ID〇013804	CHID1	AP	0.855821	0.16775	5.10177	2.351	23.9914	3.42784e-25	2.47627e-21	47.366	up	3.1	null	null
		AD〇LETMD1〇ID〇021745	LETMD1	AD	0.259362	0.0657625	3.94393	1.97963	3.41935	0.00149562	0.0192592	-2.68799	up	3.3	3.2	4
		ES〇LETMD1〇ID〇021759	LETMD1	ES	0.418258	0.843625	0.495786	-1.01221	-6.02542	4.52458e-07	3.21234e-05	5.26077	down	3.2:4:5:6	2	7
		ES〇LETMD1〇ID〇021770	LETMD1	ES	0.380504	0.84578	0.449885	-1.15237	-3.31138	0.00233194	0.0266676	-2.86958	down	1.3:2:3.2:4:5:6	1.2	7
		AP〇SYNE2〇ID〇027832	SYNE2	AP	0.331094	0.0729	4.54175	2.18325	3.91161	0.000382839	0.00699717	-1.30735	up	113.1	null	null
		AP〇SYNE2〇ID〇027835	SYNE2	AP	0.0661581	0.36	0.183772	-2.44401	-3.7374	0.000633613	0.0102263	-1.79526	down	117.1	null	null
		AP〇CCDC176〇ID〇028357	CCDC176	AP	0.967317	0.4226	2.28897	1.1947	11.8762	3.4851e-13	1.67842e-10	19.8784	up	1	null	null
		AT〇CCDC176〇ID〇028360	CCDC176	AT	0.0712333	0.143987	0.494719	-1.01532	-3.8231	0.000456066	0.00804548	-1.55477	down	13.2	null	null
		AP〇C14orf80〇ID〇029660	C14orf80	AP	0.285142	0.06538	4.36131	2.12476	3.01227	0.00468418	0.0446418	-3.57056	up	1	null	null
		ES〇C14orf80〇ID〇029661	C14orf80	ES	0.353839	0.718113	0.492735	-1.02112	-7.49236	4.16698e-09	6.80277e-07	9.95788	down	9	8	10
		AP〇ISLR〇ID〇031676	ISLR	AP	0.534617	0.0627875	8.5147	3.08996	8.42792	4.2787e-10	1.00518e-07	12.314	up	2	null	null
		AP〇ISLR〇ID〇031677	ISLR	AP	0.465383	0.937213	0.496561	-1.00996	-8.42792	4.2787e-10	1.00518e-07	12.314	down	1	null	null
		AP〇METRN〇ID〇032960	METRN	AP	0.642067	0.232267	2.76435	1.46694	4.60742	4.58004e-05	0.00136147	0.817145	up	3	null	null
		AP〇METRN〇ID〇032961	METRN	AP	0.357933	0.767733	0.466221	-1.10091	-4.60742	4.58004e-05	0.00136147	0.817145	down	1	null	null
		AP〇GPR56〇ID〇036575	GPR56	AP	0.1545	0.505071	0.305897	-1.70888	-4.29735	0.000113225	0.00275167	-0.140463	down	6	null	null
		AP〇GPR56〇ID〇036576	GPR56	AP	0.401191	0.116729	3.43696	1.78113	5.51707	2.50292e-06	0.000134432	3.62041	up	1	null	null
		AT〇HYDIN〇ID〇037416	HYDIN	AT	0.382576	0.938183	0.407784	-1.29412	-5.04148	1.56459e-05	0.000572283	1.92902	down	87	null	null
		AT〇HYDIN〇ID〇037420	HYDIN	AT	0.388307	0.0618167	6.28159	2.65113	3.60227	0.00100743	0.014658	-2.15475	up	20.2	null	null
		AP〇PRKCSH〇ID〇047706	PRKCSH	AP	0.432842	0.109988	3.93537	1.9765	4.29008	0.000120288	0.00288932	-0.238905	up	2.1	null	null
		AP〇PRKCSH〇ID〇047707	PRKCSH	AP	0.389974	0.890012	0.438167	-1.19045	-5.45823	3.25228e-06	0.000166039	3.32501	down	3.1	null	null
		AT〇ZNF675〇ID〇048820	ZNF675	AT	0.293127	0.113712	2.57779	1.36614	5.93723	6.01111e-07	4.15543e-05	4.97742	up	6	null	null
		AT〇ZNF675〇ID〇048823	ZNF675	AT	0.0956455	0.388512	0.246184	-2.02219	-10.4421	6.21067e-13	2.94202e-10	18.8501	down	7	null	null
		AP〇BCAT2〇ID〇050810	BCAT2	AP	0.964988	0.238937	4.03866	2.01388	39.0752	3.11751e-33	9.00837e-29	65.7215	up	1	null	null
		ES〇BCAT2〇ID〇050814	BCAT2	ES	0.383203	0.973325	0.393705	-1.34481	-7.40974	5.40675e-09	8.31187e-07	9.69602	down	03:04:05	1	6
		ES〇BCAT2〇ID〇050816	BCAT2	ES	0.141315	0.789575	0.178976	-2.48216	-20.3152	1.52609e-22	8.81956e-19	41.2316	down	3	1	4
		AP〇SLC2A11〇ID〇061340	SLC2A11	AP	0.288621	0.0812333	3.55299	1.82903	3.34821	0.00185892	0.022604	-2.77675	up	1	null	null
		ES〇SLC2A11〇ID〇061346	SLC2A11	ES	0.148052	0.709167	0.208768	-2.26003	-7.15271	2.60263e-08	3.07687e-06	8.57748	down	10.1:10.2	9.1	11
		ES〇SLC2A11〇ID〇061347	SLC2A11	ES	0.169213	0.6005	0.281787	-1.82732	-4.55553	6.95703e-05	0.00187005	0.74783	down	10.2	9.1	11
		AP〇ARHGAP24〇ID〇069813	ARHGAP24	AP	0.411141	0.116362	3.53328	1.82101	3.28112	0.00241586	0.0273607	-3.10009	up	4	null	null
		AP〇ARHGAP24〇ID〇069815	ARHGAP24	AP	0.268419	0.636387	0.421785	-1.24542	-3.57382	0.00108984	0.0154524	-2.33637	down	6	null	null
		RI〇EXOSC9〇ID〇070501	EXOSC9	RI	0.564182	0.216587	2.60487	1.38121	4.11907	0.000187954	0.00409897	-0.694841	up	10.2	10.1	10.3
		ES〇EXOSC9〇ID〇070505	EXOSC9	ES	0.0843909	0.246225	0.342739	-1.54482	-4.66847	3.44953e-05	0.00108937	0.964276	down	10.3	10.1	10.5
		AP〇MGAT1〇ID〇075018	MGAT1	AP	0.11927	0.270075	0.441617	-1.17913	-4.67515	3.37805e-05	0.00107148	0.984864	down	1	null	null
		AP〇MGAT1〇ID〇075020	MGAT1	AP	0.196394	0.0513625	3.82368	1.93496	4.64992	3.65587e-05	0.00114158	0.907163	up	3	null	null
		AP〇TMEM63B〇ID〇076351	TMEM63B	AP	0.796883	0.21245	3.75092	1.90725	13.5822	7.34018e-16	6.842e-13	25.7641	up	2	null	null
		AP〇TMEM63B〇ID〇076352	TMEM63B	AP	0.203117	0.78755	0.25791	-1.95506	-13.5822	7.34018e-16	6.842e-13	25.7641	down	1	null	null
		ES〇CBWD1〇ID〇085690	CBWD1	ES	0.698382	0.3206	2.17836	1.12324	9.50139	9.20046e-12	3.64187e-09	16.1246	up	11	10	12
		RI〇CBWD1〇ID〇085692	CBWD1	RI	0.201742	0.446175	0.45216	-1.1451	-5.75371	1.08547e-06	6.80384e-05	4.3886	down	4.2	4.1	4.3
		AT〇SLC44A1〇ID〇087112	SLC44A1	AT	0.182882	0.645125	0.283483	-1.81867	-8.12653	5.76271e-10	1.27114e-07	11.9493	down	17	null	null
		AT〇SLC44A1〇ID〇087113	SLC44A1	AT	0.817118	0.354875	2.30255	1.20323	8.12653	5.76271e-10	1.27114e-07	11.9493	up	16.4	null	null
		AP〇RPS6KA3〇ID〇088667	RPS6KA3	AP	0.614525	0.1869	3.28799	1.71721	5.95138	1.04327e-06	6.62559e-05	4.57213	up	2	null	null
		AP〇RPS6KA3〇ID〇088669	RPS6KA3	AP	0.182507	0.787814	0.231663	-2.1099	-8.96307	1.9935e-10	5.09772e-08	13.2064	down	6	null	null
		AP〇DNASE1L1〇ID〇090574	DNASE1L1	AP	0.180279	0.472988	0.381149	-1.39157	-8.38086	2.63674e-10	6.40263e-08	12.7374	down	1	null	null
		AP〇DNASE1L1〇ID〇090575	DNASE1L1	AP	0.415779	0.07805	5.32708	2.41335	6.41876	1.27552e-07	1.11352e-05	6.52578	up	3.1	null	null
		AD〇DNASE1L1〇ID〇090576	DNASE1L1	AD	0.262491	0.082075	3.19818	1.67725	3.95312	0.000309807	0.00596018	-1.1804	up	3.3	3.2	4
DEAS_up_DEG_up	19	AT〇CSMD2〇ID〇001689	CSMD2	AT	0.274785	0.0555	4.95108	2.30774	3.57043	0.000953653	0.0140381	-2.26525	up	78	null	null
		AT〇CLSPN〇ID〇001730	CLSPN	AT	0.334015	0.0878375	3.80265	1.927	4.93683	1.48092e-05	0.000547221	1.7973	up	25	null	null
		AT〇OSCP1〇ID〇001777	OSCP1	AT	0.300552	0.107275	2.80169	1.4863	3.49456	0.00118549	0.0163982	-2.4738	up	7	null	null
		ES〇ADAM15〇ID〇007905	ADAM15	ES	0.295052	0.080125	3.68239	1.88064	3.14764	0.00312478	0.033111	-3.39571	up	22.1	20	23
		AT〇TRIM46〇ID〇007953	TRIM46	AT	0.301997	0.0933	3.23684	1.69459	3.71891	0.000619634	0.0100477	-1.85059	up	13	null	null
		AT〇CHEK1〇ID〇019311	CHEK1	AT	0.475842	0.19565	2.43211	1.28221	8.20976	4.45835e-10	1.02841e-07	12.2079	up	13.3	null	null
		AP〇SLFN12〇ID〇040298	SLFN12	AP	0.537121	0.197225	2.72339	1.44541	3.59683	0.00111932	0.015738	-2.06265	up	2.1	null	null
		AT〇TPGS2〇ID〇045266	TPGS2	AT	0.109355	0.052125	2.09793	1.06897	4.10199	0.000197934	0.00423981	-0.74519	up	9.2	null	null
		AP〇SULT2B1〇ID〇050773	SULT2B1	AP	0.524676	0.0853429	6.14786	2.62008	4.28863	0.000116272	0.00281154	-0.166416	up	1	null	null
		AP〇RDH13〇ID〇051998	RDH13	AP	0.350727	0.126238	2.77831	1.47421	3.01251	0.00450076	0.043272	-3.73935	up	1	null	null
		AT〇VEPH1〇ID〇067396	VEPH1	AT	0.270341	0.073625	3.67186	1.87651	3.77203	0.000543679	0.0091232	-1.71566	up	9.3	null	null
		AT〇ABLIM2〇ID〇068745	ABLIM2	AT	0.215333	0.0922875	2.33329	1.22236	2.97945	0.00491526	0.0461142	-3.82199	up	18.4	null	null
		AP〇MICAL1〇ID〇077197	MICAL1	AP	0.251561	0.083675	3.0064	1.58804	4.43571	7.12257e-05	0.00190687	0.252738	up	2	null	null
		AD〇TAF6〇ID〇080899	TAF6	AD	0.243688	0.10775	2.2616	1.17734	4.34073	0.000117511	0.00283164	0.0895209	up	2.3	2.2	3.2
		AP〇FAM49B〇ID〇085137	FAM49B	AP	0.549497	0.269713	2.03734	1.02669	5.34872	4.58416e-06	0.000218227	2.98394	up	2	null	null
		AT〇RASEF〇ID〇086677	RASEF	AT	0.448276	0.170025	2.63653	1.39864	4.16206	0.000164958	0.00372683	-0.567744	up	18	null	null
		AT〇NXNL2〇ID〇086787	NXNL2	AT	0.520555	0.077875	6.68449	2.74082	6.33397	1.67539e-07	1.39919e-05	6.25306	up	2	null	null
		AP〇ARHGEF39〇ID〇086269	ARHGEF39	AP	0.35277	0.077175	4.57104	2.19252	6.07153	3.90006e-07	2.88549e-05	5.40899	up	3	null	null
		AT〇ARHGEF39〇ID〇086272	ARHGEF39	AT	0.413203	0.16055	2.57367	1.36383	5.7246	1.19211e-06	7.36538e-05	4.29532	up	12	null	null
DEAS_up_DEG_down	83	AT〇MYCL〇ID〇001976	MYCL	AT	0.182324	0.07295	2.4993	1.32153	3.42064	0.00146275	0.0189881	-2.67471	up	1.4	null	null
		AT〇ZNF684〇ID〇002008	ZNF684	AT	0.338394	0.1603	2.111	1.07793	4.50125	5.81243e-05	0.0016212	0.451945	up	5.2	null	null
		ES〇SCP2〇ID〇003045	SCP2	ES	0.560376	0.0512	10.9448	3.45218	6.67576	5.58988e-08	5.55069e-06	7.35168	up	12	11	13
		AT〇SLC35D1〇ID〇003346	SLC35D1	AT	0.204082	0.05025	4.06133	2.02195	4.47259	6.35327e-05	0.00173732	0.364725	up	12	null	null
		AT〇SLC16A1〇ID〇004265	SLC16A1	AT	0.435839	0.155775	2.79788	1.48433	5.13725	7.83375e-06	0.000330459	2.42663	up	5.2	null	null
		AP〇ADAMTSL4〇ID〇007484	ADAMTSL4	AP	0.498733	0.162087	3.07694	1.6215	4.23859	0.000165681	0.00373733	-0.503819	up	3.1	null	null
		AT〇NR1I3〇ID〇008624	NR1I3	AT	0.525585	0.11715	4.48643	2.16557	10.1756	1.31742e-12	6.04255e-10	18.0894	up	6.8	null	null
		ES〇SLC25A16〇ID〇011952	SLC25A16	ES	0.859645	0.388043	2.21534	1.14753	6.149	4.12866e-07	2.99753e-05	5.44718	up	2.1:2.2	1	3
		AP〇ADK〇ID〇012258	ADK	AP	0.584767	0.1804	3.2415	1.69666	6.87628	2.94296e-08	3.33489e-06	7.99474	up	1	null	null
		AP〇SLC25A22〇ID〇013760	SLC25A22	AP	0.378109	0.114863	3.29184	1.7189	4.68827	3.40007e-05	0.00107728	0.989715	up	1	null	null
		RI〇NR1H3〇ID〇015699	NR1H3	RI	0.12897	0.0602625	2.14013	1.0977	3.68447	0.00068521	0.010897	-1.9475	up	8.2	8.1	8.3
		AP〇SERPING1〇ID〇015865	SERPING1	AP	0.135127	0.0656	2.05987	1.04255	3.72375	0.000610914	0.00996217	-1.83693	up	2.1	null	null
		AP〇FKBP2〇ID〇016602	FKBP2	AP	0.278312	0.106163	2.62157	1.39043	7.19826	1.05579e-08	1.48098e-06	9.02359	up	3	null	null
		ES〇ANO1〇ID〇017387	ANO1	ES	0.659861	0.0787875	8.3752	3.06612	6.1479	5.17751e-07	3.6313e-05	5.20888	up	17	16	18
		RI〇LPCAT3〇ID〇020060	LPCAT3	RI	0.215142	0.0662	3.24989	1.70039	4.86129	1.8806e-05	0.000665955	1.5616	up	10.2	10.1	10.3
		AA〇C1RL〇ID〇020074	C1RL	AA	0.214097	0.0816625	2.62173	1.39052	4.16718	0.000162408	0.00369468	-0.552566	up	5.1	4.2	5.2
		ES〇MMAB〇ID〇024322	MMAB	ES	0.353033	0.112875	3.12765	1.64508	5.33284	4.19395e-06	0.000202318	3.04552	up	5	4	6
		ES〇MVK〇ID〇024342	MVK	ES	0.149985	0.0544625	2.75391	1.46148	3.08709	0.00368326	0.0374759	-3.55084	up	4	3	5
		ES〇SDSL〇ID〇024644	SDSL	ES	0.375509	0.18285	2.05365	1.03819	3.53594	0.00105305	0.0150713	-2.36033	up	2	1	3
		ES〇CDADC1〇ID〇025877	CDADC1	ES	0.301815	0.140375	2.15006	1.10438	3.31938	0.00194466	0.0233942	-2.9461	up	5	4.2	6
		RI〇DHRS12〇ID〇025952	DHRS12	RI	0.231264	0.0668	3.46203	1.79162	4.4355	7.12701e-05	0.00190687	0.252127	up	10.2	10.1	10.3
		AP〇NDRG2〇ID〇026483	NDRG2	AP	0.160048	0.0518	3.08974	1.62749	3.8219	0.000457686	0.0080642	-1.5582	up	7.1	null	null
		AP〇FITM1〇ID〇026850	FITM1	AP	0.307497	0.053075	5.79362	2.53447	3.27151	0.00238174	0.0270956	-3.10593	up	2.1	null	null
		RI〇DHRS1〇ID〇026954	DHRS1	RI	0.373064	0.0644625	5.7873	2.53289	7.06897	1.59217e-08	2.06311e-06	8.61111	up	6.3	6.2	6.4
		AT〇SEC23A〇ID〇027348	SEC23A	AT	0.381794	0.174375	2.1895	1.1306	5.84127	8.18826e-07	5.34104e-05	4.66936	up	4.2	null	null
		RI〇KLHDC2〇ID〇027443	KLHDC2	RI	0.224136	0.0940375	2.38348	1.25307	3.45387	0.00133119	0.0178249	-2.58468	up	7.2	7.1	7.3
		AT〇ENTPD5〇ID〇028354	ENTPD5	AT	0.281142	0.076475	3.67627	1.87824	5.30307	4.61318e-06	0.000218887	2.95106	up	18	null	null
		AP〇GSTZ1〇ID〇028584	GSTZ1	AP	0.896952	0.25225	3.5558	1.83018	20.0145	2.61605e-22	1.25989e-18	40.6882	up	1	null	null
		AP〇ADSSL1〇ID〇029549	ADSSL1	AP	0.486218	0.224337	2.16735	1.11593	3.30265	0.0022329	0.0258271	-3.03496	up	13.1	null	null
		ES〇NDUFAF1〇ID〇030087	NDUFAF1	ES	0.405224	0.18545	2.18509	1.12769	7.28896	7.9203e-09	1.15588e-06	9.31234	up	4	3	5
		AA〇DECR2〇ID〇032885	DECR2	AA	0.360656	0.133125	2.70915	1.43784	3.43705	0.00142293	0.0186641	-2.64037	up	7.1	6	7.2
		ES〇ACSM2B〇ID〇034363	ACSM2B	ES	0.577416	0.0560375	10.3041	3.36515	4.31366	0.00010774	0.0026541	-0.141899	up	2.1:2.2	1	3
		ES〇CCL16〇ID〇040365	CCL16	ES	0.934721	0.227963	4.10033	2.03574	13.6255	1.57069e-16	1.56506e-13	27.2353	up	02:03:00	1	4
		AT〇ACBD4〇ID〇041942	ACBD4	AT	0.323797	0.115388	2.80617	1.4886	6.33543	1.66755e-07	1.39919e-05	6.25775	up	11	null	null
		AT〇GALK1〇ID〇043493	GALK1	AT	0.255752	0.0537375	4.75927	2.25074	4.25865	0.00012285	0.0029362	-0.280308	up	8	null	null
		AT〇BAIAP2〇ID〇044092	BAIAP2	AT	0.140767	0.062075	2.26769	1.18122	4.42972	7.25569e-05	0.00192356	0.234601	up	16.3	null	null
		AT〇TTC39C〇ID〇044853	TTC39C	AT	0.398624	0.119725	3.3295	1.73531	5.2761	5.0289e-06	0.000232877	2.86554	up	4	null	null
		RI〇CYP4F12〇ID〇048110	CYP4F12	RI	0.38872	0.127575	3.04699	1.60739	3.83326	0.000566899	0.00940363	-1.67846	up	12.2	12.1	12.3
		RI〇SLC7A9〇ID〇048905	SLC7A9	RI	0.621352	0.105663	5.88053	2.55595	5.04475	1.05151e-05	0.000412833	2.13552	up	7.2	7.1	7.3
		AD〇ZFP36〇ID〇049820	ZFP36	AD	0.242327	0.098525	2.45955	1.2984	4.10566	0.000195747	0.0042117	-0.734379	up	1.2	1.1	2
		AP〇FCGRT〇ID〇050957	FCGRT	AP	0.197997	0.0537875	3.6811	1.88014	3.50543	0.00114924	0.0160427	-2.44407	up	1	null	null
		AP〇ETFB〇ID〇051320	ETFB	AP	0.207997	0.067175	3.09634	1.63057	4.30028	0.000108133	0.00265791	-0.15569	up	2.1	null	null
		ME〇KHK〇ID〇052929	KHK	ME	0.696855	0.063725	10.9353	3.45093	6.95312	2.30288e-08	2.81966e-06	8.24075	up	3|4	2	5
		ES〇EHBP1〇ID〇053718	EHBP1	ES	0.575388	0.25385	2.26664	1.18056	5.12984	8.52756e-06	0.000353026	2.3551	up	18	17	19
		AT〇PLGLB1〇ID〇054462	PLGLB1	AT	0.459867	0.22285	2.06357	1.04514	5.07443	9.56842e-06	0.000385082	2.22878	up	6	null	null
		AT〇EPB41L5〇ID〇055146	EPB41L5	AT	0.283485	0.111238	2.54846	1.34963	4.10663	0.000195174	0.0042117	-0.731525	up	26	null	null
		AA〇FN1〇ID〇057393	FN1	AA	0.724161	0.284537	2.54504	1.34769	9.33744	1.4889e-11	5.51582e-09	15.6382	up	40.1:40.2:40.3	39	40.4
		AT〇SNED1〇ID〇058306	SNED1	AT	0.220991	0.0647125	3.41496	1.77187	3.18475	0.00282312	0.0307123	-3.29974	up	27.2	null	null
		AT〇TXNRD2〇ID〇061090	TXNRD2	AT	0.146667	0.0620375	2.36416	1.24133	4.41996	7.47811e-05	0.00196622	0.205034	up	13	null	null
		AP〇FBXO7〇ID〇061930	FBXO7	AP	0.619033	0.306538	2.01944	1.01395	7.69588	2.19925e-09	3.97535e-07	10.6007	up	1	null	null
		AA〇APOL3〇ID〇061995	APOL3	AA	0.403726	0.1668	2.42042	1.27526	3.7477	0.000671868	0.0107261	-1.86879	up	4.1:4.2	3.3	4.3
		AT〇GCAT〇ID〇062157	GCAT	AT	0.471673	0.2182	2.16165	1.11214	6.12236	3.31104e-07	2.54457e-05	5.57243	up	10	null	null
		AP〇SUN2〇ID〇062257	SUN2	AP	0.563919	0.198263	2.8443	1.50808	7.93577	1.24483e-09	2.44697e-07	11.1932	up	1	null	null
		RI〇ACAA1〇ID〇064019	ACAA1	RI	0.285658	0.0644625	4.43138	2.14775	5.2264	5.89442e-06	0.000266841	2.70821	up	9.2	9.1	9.3
		AT〇XYLB〇ID〇064043	XYLB	AT	0.204252	0.0620875	3.28974	1.71797	3.32789	0.00189899	0.0229403	-2.92349	up	3	null	null
		RI〇MST1〇ID〇064899	MST1	RI	0.860367	0.243212	3.53751	1.82273	11.6843	2.10597e-14	1.35231e-11	22.2751	up	8.2	8.1	8.3
		RI〇DNASE1L3〇ID〇065424	DNASE1L3	RI	0.407567	0.0782375	5.20935	2.3811	3.35471	0.0017615	0.0217616	-2.85194	up	9.2	9.1	9.3
		AP〇GRAMD1C〇ID〇066220	GRAMD1C	AP	0.414158	0.13945	2.96994	1.57043	3.20354	0.00268112	0.0296459	-3.25089	up	1	null	null
		RI〇NUDT16〇ID〇066793	NUDT16	RI	0.111803	0.0550875	2.02955	1.02116	3.67923	0.000695757	0.0110465	-1.9622	up	3.2	3.1	3.3
		AT〇PCCB〇ID〇066901	PCCB	AT	0.236415	0.05285	4.47332	2.16135	6.08965	3.67895e-07	2.76841e-05	5.46724	up	19.2	null	null
		AP〇MCCC1〇ID〇067770	MCCC1	AP	0.396506	0.186762	2.12305	1.08614	3.1145	0.00341963	0.0354806	-3.48083	up	1	null	null
		ES〇SLC26A1〇ID〇068438	SLC26A1	ES	0.77104	0.139986	5.50799	2.46153	10.2589	3.58091e-12	1.4782e-09	17.2236	up	2	1	3
		AT〇PDLIM5〇ID〇069973	PDLIM5	AT	0.122739	0.058775	2.08829	1.06232	4.58347	4.49977e-05	0.00134602	0.703118	up	4	null	null
		AP〇FAXDC2〇ID〇074223	FAXDC2	AP	0.471283	0.0675375	6.97809	2.80283	3.85258	0.000468546	0.00817668	-1.54195	up	3	null	null
		AP〇KLC4〇ID〇076221	KLC4	AP	0.645645	0.292513	2.20724	1.14224	7.41478	5.32134e-09	8.26695e-07	9.71203	up	1	null	null
		AA〇TUBE1〇ID〇077291	TUBE1	AA	0.47244	0.132387	3.56861	1.83536	4.37915	0.000122149	0.00292428	-0.175305	up	9.1	8	9.2
		AT〇IYD〇ID〇078140	IYD	AT	0.533167	0.16565	3.21863	1.68645	4.67989	3.32823e-05	0.00105937	0.999474	up	6.4	null	null
		AT〇STEAP4〇ID〇080362	STEAP4	AT	0.447385	0.155612	2.87499	1.52356	4.27293	0.000117593	0.00283164	-0.237608	up	4.2	null	null
		RI〇GSTK1〇ID〇082082	GSTK1	RI	0.205258	0.078975	2.59902	1.37797	4.32708	9.95852e-05	0.0024807	-0.075214	up	4.2	4.1	4.3
		AP〇NAT1〇ID〇082851	NAT1	AP	0.891161	0.102225	8.71764	3.12394	20.432	5.43212e-19	1.04644e-15	33.3387	up	3	null	null
		AA〇ADHFE1〇ID〇084004	ADHFE1	AA	0.733814	0.32335	2.26941	1.18232	7.45996	8.88607e-09	1.27747e-06	9.27521	up	11.1	10	11.2
		RI〇LY6E〇ID〇085373	LY6E	RI	0.288529	0.0888125	3.24875	1.69988	2.99673	0.00537477	0.0492633	-3.82743	up	6.3	6.2	6.4
		AP〇SLC25A25〇ID〇087692	SLC25A25	AP	0.297666	0.0649625	4.58211	2.19601	4.37012	9.06842e-05	0.00229057	0.0267225	up	1	null	null
		ES〇NSDHL〇ID〇090394	NSDHL	ES	0.184994	0.0910125	2.03262	1.02334	3.4309	0.00147645	0.0190974	-2.66728	up	2	1	3
		ES〇SULT1A1〇ID〇235340	SULT1A1	ES	0.462354	0.215262	2.14786	1.1029	3.65349	0.000849409	0.0128775	-2.10692	up	00:06:02.200000	3	8
		AP〇C4BPB〇ID〇009621	C4BPB	AP	0.261769	0.0570875	4.5854	2.19705	3.11407	0.00383071	0.0384348	-3.52842	up	1	null	null
		AT〇C4BPB〇ID〇009624	C4BPB	AT	0.357279	0.0718375	4.97343	2.31424	3.64029	0.000779206	0.0120149	-2.07119	up	5	null	null
		ES〇ABHD14B〇ID〇065144	ABHD14B	ES	0.364704	0.157262	2.31908	1.21355	3.22095	0.00278149	0.0304655	-3.24427	up	3.1:3.3	2.2	6.1
		AA〇ABHD14B〇ID〇065146	ABHD14B	AA	0.165503	0.054125	3.05779	1.61249	4.44485	6.92365e-05	0.00186281	0.280483	up	3.1:3.2	2.2	3.3
		RI〇ITIH4〇ID〇065278	ITIH4	RI	0.400594	0.161325	2.48315	1.31217	3.01008	0.00458699	0.0439291	-3.7502	up	15.2:15.3	15.1	15.4
		ES〇ITIH4〇ID〇065280	ITIH4	ES	0.508153	0.17385	2.92294	1.54742	3.36236	0.00175473	0.021689	-2.84047	up	15.1:15.2:15.3:15.4	14	16
		AP〇PTGR1〇ID〇087215	PTGR1	AP	0.495645	0.0719	6.89354	2.78524	5.88392	7.1373e-07	4.80796e-05	4.80624	up	2	null	null
		AA〇PTGR1〇ID〇087219	PTGR1	AA	0.280964	0.0684	4.10766	2.03832	4.30676	0.000106	0.00261792	-0.136223	up	12.1	11	12.2
DEAS_down_DEG_up	52	RI〇EPHB2〇ID〇001026	EPHB2	RI	0.348227	0.90865	0.383236	-1.3837	-5.09239	9.03678e-06	0.000370254	2.28531	down	17.2	17.1	17.3
		AT〇TTC39A〇ID〇002950	TTC39A	AT	0.0987091	0.35705	0.276457	-1.85487	-5.45238	2.85923e-06	0.000148065	3.42564	down	15.5	null	null
		AT〇FAM102B〇ID〇003940	FAM102B	AT	0.192024	0.50355	0.381341	-1.39085	-7.08788	1.4992e-08	1.96022e-06	8.67151	down	12	null	null
		AT〇LAMC2〇ID〇009169	LAMC2	AT	0.0693061	0.227875	0.304141	-1.71719	-4.85104	1.94247e-05	0.00068284	1.52969	down	22.2	null	null
		AP〇PFKFB3〇ID〇010692	PFKFB3	AP	0.0988121	0.21805	0.453163	-1.1419	-3.27649	0.0021915	0.0255139	-3.05967	down	1	null	null
		AT〇ITIH5〇ID〇010716	ITIH5	AT	0.197091	0.468137	0.421011	-1.24807	-5.03599	1.08122e-05	0.000422773	2.10798	down	13	null	null
		ES〇TP53I11〇ID〇015496	TP53I11	ES	0.280963	1	0.280963	-1.83155	-5.78668	2.11142e-06	0.000118469	4.65024	down	5.1:5.2	1.2	6.2
		AP〇MDK〇ID〇015567	MDK	AP	0.169773	0.45345	0.374402	-1.41734	-6.92664	2.50586e-08	2.99132e-06	8.15601	down	1.1	null	null
		AP〇CAPN1〇ID〇016800	CAPN1	AP	0.0999303	0.3011	0.331884	-1.59125	-9.23458	2.01735e-11	6.93969e-09	15.3314	down	1	null	null
		AT〇PRSS23〇ID〇018202	PRSS23	AT	0.0825606	0.179425	0.46014	-1.11986	-4.90737	1.62569e-05	0.000590892	1.70526	down	6	null	null
		AP〇PIWIL4〇ID〇018357	PIWIL4	AP	0.0590121	0.154663	0.381554	-1.39004	-4.59068	4.39965e-05	0.00132154	0.725214	down	1	null	null
		RI〇DTX3〇ID〇022658	DTX3	RI	0.128725	0.34065	0.377881	-1.404	-3.2311	0.0028185	0.0306921	-2.66514	down	1.4	1.3	1.5
		AT〇LGALS3〇ID〇027618	LGALS3	AT	0.0647697	0.169175	0.382856	-1.38513	-6.04034	4.31227e-07	3.09968e-05	5.30872	down	6	null	null
		ME〇RAD51〇ID〇030020	RAD51	ME	0.0819469	0.5258	0.155852	-2.68175	-6.36723	3.9931e-07	2.936e-05	6.29672	down	4|5	3	6
		AP〇TPM1〇ID〇030981	TPM1	AP	0.0686909	0.153375	0.447862	-1.15887	-4.2013	0.000146379	0.00337841	-0.451279	down	5.1	null	null
		AT〇ABCA3〇ID〇033265	ABCA3	AT	0.105697	0.246487	0.428813	-1.22158	-4.00606	0.000264341	0.00526061	-1.0264	down	7.2	null	null
		ES〇ANKS3〇ID〇033804	ANKS3	ES	0.122848	0.3157	0.38913	-1.36167	-3.51243	0.00125814	0.0171103	-2.08867	down	7.1:7.2	6	8
		AD〇TPPP3〇ID〇037060	TPPP3	AD	0.0615258	0.1495	0.411544	-1.28088	-4.26756	0.000139532	0.00325417	-0.253792	down	1.2:1.3	1.1	2.2
		RI〇PIGS〇ID〇039925	PIGS	RI	0.226547	0.59065	0.383555	-1.38249	-3.96499	0.00037768	0.00692815	-0.733018	down	1.2	1.1	1.3
		ES〇MYO19〇ID〇040481	MYO19	ES	0.0543625	0.235943	0.230405	-2.11775	-6.50542	1.21605e-07	1.07131e-05	6.65419	down	23	22	24
		AT〇CACNB1〇ID〇040627	CACNB1	AT	0.114855	0.290975	0.394723	-1.34109	-3.44377	0.00136995	0.0181781	-2.6121	down	14.2	null	null
		ES〇ITGB4〇ID〇043489	ITGB4	ES	0.166555	0.4582	0.363497	-1.45998	-4.03259	0.000268683	0.00534241	-0.830245	down	35	34	36
		AP〇TMC6〇ID〇043751	TMC6	AP	0.0635645	0.211613	0.300382	-1.73513	-4.5713	5.11605e-05	0.00147098	0.599484	down	2	null	null
		AT〇ZNF233〇ID〇050310	ZNF233	AT	0.125048	0.303129	0.412526	-1.27744	-4.51	5.90284e-05	0.00164166	0.497419	down	6	null	null
		AP〇PPP1R13L〇ID〇050436	PPP1R13L	AP	0.145723	0.314433	0.463447	-1.10952	-3.97747	0.0003796	0.00694675	-0.902653	down	1	null	null
		AP〇ZNF816〇ID〇051641	ZNF816	AP	0.33892	1	0.33892	-1.56098	-3.56588	0.00125662	0.0171038	-1.56646	down	1.1	null	null
		AT〇DNMT3A〇ID〇052857	DNMT3A	AT	0.0670606	0.1687	0.397514	-1.33092	-4.80635	2.23654e-05	0.000766631	1.39076	down	5.2	null	null
		AT〇GULP1〇ID〇056499	GULP1	AT	0.210579	0.44815	0.469885	-1.08962	-4.15186	0.000170152	0.00379668	-0.597945	down	9.2	null	null
		AT〇SPEG〇ID〇057696	SPEG	AT	0.172694	0.41974	0.41143	-1.28128	-3.48848	0.00131272	0.0176664	-2.35455	down	48	null	null
		AT〇LAMA5〇ID〇060060	LAMA5	AT	0.0514939	0.125875	0.409088	-1.28952	-7.03432	1.7778e-08	2.26306e-06	8.50042	down	13	null	null
		ES〇SPATC1L〇ID〇060904	SPATC1L	ES	0.0880545	0.3661	0.24052	-2.05577	-3.95562	0.000347981	0.00653788	-0.979564	down	2	1	3
		AD〇PRMT2〇ID〇060963	PRMT2	AD	0.165381	0.357314	0.462845	-1.1114	-3.93915	0.000342459	0.00647467	-1.20886	down	1.2:1.3	1.1	2
		AP〇GAL3ST1〇ID〇061773	GAL3ST1	AP	0.115641	0.7049	0.164053	-2.60777	-6.59136	2.11224e-07	1.70967e-05	6.92725	down	2	null	null
		AP〇CSNK1E〇ID〇062230	CSNK1E	AP	0.109023	0.447025	0.243885	-2.03573	-5.28911	7.4914e-06	0.000319751	2.8201	down	1	null	null
		AP〇MUC20〇ID〇068183	MUC20	AP	0.235145	0.53455	0.439894	-1.18477	-3.45832	0.00131445	0.0176664	-2.57258	down	2.1	null	null
		AT〇CENPK〇ID〇072213	CENPK	AT	0.215503	0.546937	0.394018	-1.34367	-6.45267	1.14381e-07	1.01697e-05	6.63482	down	6.2	null	null
		ES〇TCOF1〇ID〇074071	TCOF1	ES	0.2396	0.6606	0.362701	-1.46315	-6.85996	7.18536e-08	6.78523e-06	7.57746	down	18	17	20
		AP〇PTTG1〇ID〇074422	PTTG1	AP	0.0893156	0.3662	0.243898	-2.03565	-5.69808	2.72643e-06	0.000142465	4.39792	down	2.1	null	null
		AT〇PTK7〇ID〇076245	PTK7	AT	0.0616212	0.236225	0.260858	-1.93866	-9.16763	2.46007e-11	8.36307e-09	15.131	down	8.2	null	null
		AT〇LRRC1〇ID〇076510	LRRC1	AT	0.0517303	0.225688	0.229212	-2.12524	-6.50398	9.69978e-08	8.74269e-06	6.79979	down	12.2	null	null
		AD〇OSBPL3〇ID〇079025	OSBPL3	AD	0.399216	1	0.399216	-1.32476	-4.97687	2.19447e-05	0.000757602	2.06872	down	15.2	15.1	16
		ES〇CLIP2〇ID〇080079	CLIP2	ES	0.199371	0.4318	0.461721	-1.11491	-3.04999	0.00469613	0.0447262	-2.82565	down	9	8	10
		ES〇POSTN〇ID〇025675	POSTN	ES	0.0769138	0.32785	0.234601	-2.09172	-3.91487	0.000451998	0.00799032	-1.19376	down	17:18:00	16	19
		ES〇POSTN〇ID〇025677	POSTN	ES	0.0505931	0.204867	0.246956	-2.01767	-3.33502	0.00224656	0.0259459	-2.61099	down	17	16	18
		ES〇DMKN〇ID〇049177	DMKN	ES	0.134016	0.436667	0.306906	-1.70413	-6.41383	2.65511e-07	2.07919e-05	6.26795	down	08:11:00	7	12
		ES〇DMKN〇ID〇049178	DMKN	ES	0.130744	0.412	0.317339	-1.6559	-6.35542	3.6e-07	2.72319e-05	6.13882	down	11	7	12
		ES〇DMKN〇ID〇049180	DMKN	ES	0.112662	0.2986	0.377302	-1.40621	-3.2872	0.00248567	0.0279972	-2.23237	down	8	7	12
		ES〇DMKN〇ID〇049199	DMKN	ES	0.334477	0.7741	0.432086	-1.21061	-3.39501	0.0018675	0.0226451	-2.26532	down	07:08:11	6.4	12
		RI〇RBM3〇ID〇088997	RBM3	RI	0.0577364	0.117225	0.492526	-1.02173	-4.17231	0.000159894	0.00365241	-0.537365	down	5.2	5.1	5.3
		RI〇RBM3〇ID〇088998	RBM3	RI	0.125936	0.254175	0.495471	-1.01313	-4.97311	1.32007e-05	0.000497972	1.91081	down	3.2	3.1	3.3
		ES〇TCF3〇ID〇094884	TCF3	ES	0.156979	0.4095	0.383344	-1.38329	-4.68151	5.89143e-05	0.00164165	1.12134	down	18.1:18.2	17.3	19.1
		ES〇TCF3〇ID〇094888	TCF3	ES	0.21819	0.5122	0.425985	-1.23112	-5.08151	1.92039e-05	0.000677307	2.23004	down	17.3	17.1	18.1
DEAS_down_DEG_down	59	AT〇DNAJC16〇ID〇000763	DNAJC16	AT	0.117918	0.344187	0.342599	-1.54541	-7.07918	1.54126e-08	2.00613e-06	8.64373	down	13.3	null	null
		AP〇MAN1C1〇ID〇001193	MAN1C1	AP	0.174333	0.537362	0.324424	-1.62405	-6.88642	2.84919e-08	3.26163e-06	8.02722	down	1	null	null
		AT〇LEPR〇ID〇003295	LEPR	AT	0.221948	0.500687	0.443287	-1.17369	-5.32559	4.29249e-06	0.000205799	3.0225	down	22	null	null
		RI〇ERLIN1〇ID〇012788	ERLIN1	RI	0.083687	0.265875	0.314761	-1.66767	-9.03972	5.17523e-10	1.17751e-07	12.3199	down	1.2	1.1	1.3
		AP〇SIGIRR〇ID〇013650	SIGIRR	AP	0.279006	0.616525	0.452546	-1.14386	-4.06427	0.000221842	0.00462025	-0.856102	down	2	null	null
		AP〇PPFIBP2〇ID〇014203	PPFIBP2	AP	0.369582	0.8712	0.424222	-1.23711	-4.77411	3.24893e-05	0.00104428	1.08621	down	1	null	null
		AD〇TMBIM6〇ID〇021613	TMBIM6	AD	0.164011	0.335375	0.489038	-1.03198	-5.13091	1.19947e-05	0.000460902	2.08925	down	2.3	2.2	3.2
		AP〇SHMT2〇ID〇022540	SHMT2	AP	0.13453	0.286737	0.469176	-1.0918	-4.46725	6.45939e-05	0.00176252	0.348491	down	2	null	null
		ES〇LMO7〇ID〇026066	LMO7	ES	0.0568	0.24785	0.229171	-2.1255	-4.71287	5.02698e-05	0.00144681	0.818665	down	10:11:12	9	13
		AP〇SHF〇ID〇030409	SHF	AP	0.4349	0.963375	0.451434	-1.14741	-5.62354	1.93572e-06	0.000110981	3.84127	down	3	null	null
		RI〇FAH〇ID〇032179	FAH	RI	0.344155	0.83695	0.411201	-1.28208	-10.2644	1.87304e-12	8.0781e-10	17.7834	down	1.3	1.2	1.4
		AP〇SLC9A3R2〇ID〇033188	SLC9A3R2	AP	0.0556121	0.147275	0.377607	-1.40504	-5.42732	3.09848e-06	0.00015903	3.34587	down	2.1	null	null
		AT〇ORAI3〇ID〇036208	ORAI3	AT	0.151521	0.402438	0.376509	-1.40924	-8.87719	5.8547e-11	1.7441e-08	14.2556	down	4	null	null
		ES〇SREBF1〇ID〇039507	SREBF1	ES	0.286506	0.84425	0.339362	-1.5591	-9.05246	5.58133e-11	1.73417e-08	14.3489	down	2	1	3.2
		AP〇CYGB〇ID〇043589	CYGB	AP	0.274239	0.568725	0.4822	-1.0523	-4.07168	0.000216935	0.00453585	-0.834352	down	1	null	null
		ES〇PQLC1〇ID〇046257	PQLC1	ES	0.134766	0.2915	0.462317	-1.11304	-3.32648	0.00205098	0.0243789	-2.9634	down	06:07:09	5	10
		AP〇FXYD1〇ID〇049055	FXYD1	AP	0.096	0.370775	0.258917	-1.94944	-6.98689	3.63822e-08	4.0126e-06	7.8557	down	3	null	null
		AP〇APOC1〇ID〇050357	APOC1	AP	0.113671	0.301337	0.377221	-1.40652	-3.21484	0.00268184	0.0296459	-3.23589	down	2.1	null	null
		AP〇SLC27A5〇ID〇052472	SLC27A5	AP	0.233878	0.972137	0.240581	-2.0554	-5.83714	2.3175e-06	0.000127071	3.81115	down	1.1	null	null
		AP〇THNSL2〇ID〇054466	THNSL2	AP	0.0988906	0.296538	0.333484	-1.58431	-6.93386	2.79485e-08	3.26163e-06	8.06373	down	1	null	null
		AP〇IL1RN〇ID〇055030	IL1RN	AP	0.462222	0.985625	0.468963	-1.09245	-4.24115	0.000200588	0.00427448	-0.630853	down	6.1	null	null
		ES〇COBLL1〇ID〇055789	COBLL1	ES	0.182318	0.662025	0.275395	-1.86043	-8.85594	1.09561e-09	2.19852e-07	11.5922	down	8	7	9
		AP〇UGT1A1〇ID〇058049	UGT1A1	AP	0.240032	0.592938	0.404819	-1.30465	-3.35349	0.0018319	0.0223767	-2.87331	down	5	null	null
		AP〇ACSS2〇ID〇059036	ACSS2	AP	0.111786	0.469988	0.237848	-2.07189	-6.97996	4.32811e-08	4.62179e-06	7.7019	down	1.1	null	null
		AA〇ZGPAT〇ID〇060161	ZGPAT	AA	0.225309	0.850038	0.265058	-1.91562	-28.7849	3.71935e-28	5.37372e-24	54.1915	down	6.1	5.2	6.2
		AP〇CLDN14〇ID〇060531	CLDN14	AP	0.290197	0.964475	0.300886	-1.73271	-8.11035	1.32769e-09	2.59223e-07	11.1935	down	4	null	null
		AP〇ETS2〇ID〇060600	ETS2	AP	0.182773	0.380533	0.480308	-1.05797	-4.13764	0.000253918	0.00512375	-0.778097	down	1	null	null
		AT〇MASP1〇ID〇068075	MASP1	AT	0.0688182	0.434275	0.158467	-2.65775	-9.14295	2.64706e-11	8.69198e-09	15.057	down	19	null	null
		AT〇IL1RAP〇ID〇068105	IL1RAP	AT	0.228306	0.6062	0.376618	-1.40882	-6.05893	4.06159e-07	2.96373e-05	5.36848	down	10.2	null	null
		AP〇BDH1〇ID〇068297	BDH1	AP	0.366345	0.976012	0.375349	-1.41369	-4.34107	0.000161475	0.0036769	-0.399084	down	1	null	null
		AP〇MTHFD2L〇ID〇069494	MTHFD2L	AP	0.104455	0.481963	0.216728	-2.20605	-6.07039	3.91442e-07	2.88549e-05	5.40532	down	3	null	null
		AT〇BTNL9〇ID〇075037	BTNL9	AT	0.248921	0.523225	0.475744	-1.07174	-5.32543	4.2946e-06	0.000205799	3.02201	down	13	null	null
		AP〇FYN〇ID〇077272	FYN	AP	0.156588	0.4772	0.32814	-1.60762	-5.10334	1.52255e-05	0.000558318	1.93215	down	3	null	null
		AP〇ELMO1〇ID〇079266	ELMO1	AP	0.103579	0.340043	0.304605	-1.71499	-4.11035	0.000199362	0.00425464	-0.692393	down	1.1	null	null
		AT〇ASB4〇ID〇080539	ASB4	AT	0.082603	0.285687	0.289138	-1.79017	-3.34421	0.00181416	0.0222315	-2.87999	down	3.2	null	null
		ES〇CYP3A5〇ID〇080712	CYP3A5	ES	0.116917	0.3153	0.370813	-1.43124	-4.17736	0.000182072	0.00400391	-0.621398	down	00:04:05.100000	3	5.2
		AP〇ERLIN2〇ID〇083343	ERLIN2	AP	0.154913	0.358362	0.432279	-1.20997	-6.64164	7.02618e-08	6.65668e-06	7.13908	down	2.1	null	null
		AT〇COX6C〇ID〇084681	COX6C	AT	0.204027	0.428862	0.475741	-1.07175	-5.73361	1.15803e-06	7.22733e-05	4.32418	down	7.2	null	null
		AP〇SYBU〇ID〇084905	SYBU	AP	0.073956	0.30615	0.241568	-2.0495	-4.54758	7.54995e-05	0.0019833	0.299156	down	5	null	null
		AT〇CBWD5〇ID〇086499	CBWD5	AT	0.148721	0.31705	0.469078	-1.0921	-5.55811	2.03619e-06	0.000115823	3.76285	down	4.2	null	null
		AT〇ECM2〇ID〇086877	ECM2	AT	0.1401	0.323912	0.432524	-1.20915	-7.38757	5.79875e-09	8.59525e-07	9.62567	down	3.2	null	null
		AT〇DNAJC25〇ID〇087223	DNAJC25	AT	0.185224	0.425675	0.435131	-1.20048	-13.7015	1.30878e-16	1.35066e-13	27.4201	down	5	null	null
		AP〇RABEPK〇ID〇087550	RABEPK	AP	0.221167	0.581462	0.380363	-1.39455	-9.12454	2.79596e-11	8.97689e-09	15.0018	down	2.1	null	null
		AP〇ADAMTSL2〇ID〇088071	ADAMTSL2	AP	0.154203	0.309325	0.498515	-1.00429	-4.10722	0.000194825	0.0042117	-0.729785	down	2	null	null
		ES〇LRRFIP2〇ID〇096307	LRRFIP2	ES	0.248343	0.531863	0.466932	-1.09872	-6.39983	4.89127e-07	3.4557e-05	5.37664	down	07:08:00	5	18
		ME〇SLC39A14〇ID〇140283	SLC39A14	ME	0.27101	0.774038	0.350125	-1.51406	-8.59954	2.08167e-10	5.27649e-08	13.0188	down	5|6	4	7
		ES〇FDPS〇ID〇008068	FDPS	ES	0.0783909	0.2149	0.364779	-1.45491	-5.19709	6.47268e-06	0.000286423	2.61553	down	1.2:2	1.1	3.1
		ES〇FDPS〇ID〇008069	FDPS	ES	0.112712	0.277587	0.406042	-1.3003	-6.22874	2.3507e-07	1.86609e-05	5.91456	down	2	1.1	3.1
		ES〇FDPS〇ID〇008071	FDPS	ES	0.0577727	0.1182	0.488771	-1.03277	-3.54833	0.00101626	0.0146976	-2.32624	down	1.2:2:3.1	1.1	3.2
		ES〇SERPINA1〇ID〇029132	SERPINA1	ES	0.277281	0.638787	0.434073	-1.20399	-3.29377	0.00216055	0.0253271	-3.03052	down	2.1:2.2:2.4:2.5	1.1	3.2
		ES〇SERPINA1〇ID〇029134	SERPINA1	ES	0.409485	0.835413	0.490159	-1.02868	-4.34428	9.44504e-05	0.00237325	-0.0234576	down	2.1:2.4:2.5	1.1	3.2
		AT〇OXNAD1〇ID〇063638	OXNAD1	AT	0.213733	0.521663	0.409716	-1.2873	-6.81593	3.56898e-08	3.95132e-06	7.80135	down	11	null	null
		AA〇OXNAD1〇ID〇063645	OXNAD1	AA	0.0727357	0.161438	0.45055	-1.15024	-4.23855	0.000158562	0.00362485	-0.473858	down	3.1	2	3.2
		ES〇ABLIM3〇ID〇074021	ABLIM3	ES	0.122579	0.448225	0.273477	-1.87051	-6.8401	1.23896e-07	1.08818e-05	6.73609	down	14:15:00	13	16.2
		ES〇ABLIM3〇ID〇074023	ABLIM3	ES	0.0737407	0.17495	0.421496	-1.24641	-3.9156	0.000418392	0.00750421	-1.40878	down	14	13	15
		AP〇FGL1〇ID〇082825	FGL1	AP	0.128326	0.324713	0.395199	-1.33935	-3.22296	0.00308403	0.0328006	-3.287	down	3.1	null	null
		AP〇FGL1〇ID〇082827	FGL1	AP	0.0528826	0.2356	0.224459	-2.15547	-5.10432	1.80129e-05	0.000640568	1.75843	down	6.1	null	null
		AP〇SLC20A2〇ID〇083728	SLC20A2	AP	0.0568606	0.152638	0.372521	-1.42461	-3.33541	0.00185941	0.022604	-2.90345	down	2	null	null
		AP〇SLC20A2〇ID〇083729	SLC20A2	AP	0.0669636	0.223087	0.300168	-1.73616	-6.73948	4.558e-08	4.78938e-06	7.55617	down	1	null	null
DEAS_up_setdiff	191	AA〇CPSF3L〇ID〇000080	CPSF3L	AA	0.156909	0.0740875	2.11789	1.08263	4.02325	0.000251033	0.00508329	-0.976232	up	11.1	10	11.2
		AT〇SLC35E2〇ID〇000223	SLC35E2	AT	0.417055	0.17965	2.32148	1.21505	3.23384	0.00246631	0.0278277	-3.17177	up	7	null	null
		RI〇WRAP73〇ID〇000320	WRAP73	RI	0.45597	0.220438	2.06848	1.04857	5.40888	3.28722e-06	0.000166645	3.28718	up	11.2	11.1	11.3
		AP〇FBXO44〇ID〇000654	FBXO44	AP	0.171994	0.05945	2.89309	1.53261	5.15614	7.376e-06	0.000315545	2.48621	up	1	null	null
		AP〇ECE1〇ID〇000963	ECE1	AP	0.229119	0.0507	4.51912	2.17604	4.39096	8.86488e-05	0.00224701	0.0599166	up	2	null	null
		AP〇FOXJ3〇ID〇002064	FOXJ3	AP	0.472441	0.20305	2.32672	1.2183	3.18004	0.00304746	0.0325784	-3.34022	up	2	null	null
		AT〇EIF2B3〇ID〇002588	EIF2B3	AT	0.231967	0.0968125	2.39604	1.26065	3.537	0.00104987	0.0150407	-2.35743	up	10.2	null	null
		ES〇NASP〇ID〇002706	NASP	ES	0.514242	0.255563	2.0122	1.00877	4.60642	4.18852e-05	0.00126338	0.773514	up	9	8	10
		ES〇INADL〇ID〇003241	INADL	ES	0.297694	0.105137	2.83147	1.50155	4.43043	7.23992e-05	0.00192356	0.236733	up	46	45	47.1
		ES〇RABGGTB〇ID〇003514	RABGGTB	ES	0.322661	0.128125	2.51833	1.33247	4.15398	0.00016906	0.00378781	-0.591673	up	05:06:00	4.1	7
		AP〇ZNF644〇ID〇003731	ZNF644	AP	0.214069	0.0623143	3.43531	1.78044	3.53623	0.00117788	0.0163556	-2.37377	up	2	null	null
		AT〇ADORA3〇ID〇004174	ADORA3	AT	0.577348	0.247888	2.32907	1.21976	4.93077	1.50961e-05	0.000555339	1.77836	up	3	null	null
		RI〇CD160〇ID〇007300	CD160	RI	0.763045	0.0922333	8.27298	3.04841	5.23513	8.79727e-06	0.000362117	2.50089	up	5.2	5.1	5.3
		ES〇NBPF12〇ID〇007355	NBPF12	ES	0.191433	0.0645857	2.96402	1.56756	3.07663	0.00448093	0.0431743	-3.59834	up	24.3:25	24.2	26
		RI〇INTS3〇ID〇007758	INTS3	RI	0.141797	0.0693125	2.04576	1.03264	3.15985	0.00302227	0.0323581	-3.3642	up	27.2	27.1	27.3
		RI〇CREB3L4〇ID〇007772	CREB3L4	RI	0.171648	0.0730125	2.35095	1.23324	3.25097	0.00235221	0.026823	-3.12685	up	6.2	6.1	6.3
		AP〇SHC1〇ID〇007855	SHC1	AP	0.617509	0.293425	2.10449	1.07347	4.87719	1.78846e-05	0.000638018	1.61114	up	2.1	null	null
		ES〇DCAF6〇ID〇008884	DCAF6	ES	0.26241	0.0686375	3.82312	1.93475	4.06995	0.000232581	0.00478381	-0.882404	up	11	10	13.1
		ES〇TMEM63A〇ID〇010003	TMEM63A	ES	0.310872	0.127171	2.44451	1.28955	3.79609	0.00052044	0.0088255	-1.61432	up	00:10:11.100000	9.2	11.2
		AT〇NTPCR〇ID〇010316	NTPCR	AT	0.173715	0.0773875	2.24474	1.16655	4.53239	5.27602e-05	0.00149828	0.546916	up	5	null	null
		AT〇ZFAND4〇ID〇011368	ZFAND4	AT	0.176936	0.08225	2.1512	1.10514	3.64558	0.00076732	0.011876	-2.05641	up	6	null	null
		AA〇RPS24〇ID〇012297	RPS24	AA	0.632761	0.212625	2.97595	1.57335	6.24885	2.20332e-07	1.77557e-05	5.97926	up	5.1	4	5.2
		AP〇PIK3AP1〇ID〇012678	PIK3AP1	AP	0.306864	0.105175	2.91765	1.54481	3.70129	0.000742661	0.011612	-1.97715	up	3	null	null
		AT〇HPS1〇ID〇012760	HPS1	AT	0.273264	0.07145	3.82454	1.93529	5.22436	5.93297e-06	0.000267039	2.70175	up	10.2	null	null
		ES〇ADD3〇ID〇013077	ADD3	ES	0.756812	0.357463	2.11718	1.08214	6.33592	1.66491e-07	1.39919e-05	6.25933	up	15	14	16
		ES〇TIAL1〇ID〇013268	TIAL1	ES	0.184288	0.0567125	3.24951	1.70022	3.87432	0.00039184	0.00713517	-1.40797	up	6	5.1	7
		AT〇BCCIP〇ID〇013433	BCCIP	AT	0.276515	0.075075	3.68319	1.88095	6.42299	1.25829e-07	1.10181e-05	6.53938	up	8.2	null	null
		RI〇HTATIP2〇ID〇014713	HTATIP2	RI	0.233442	0.1072	2.17763	1.12276	3.82582	0.000452407	0.00799067	-1.54698	up	1.2:1.3:1.4	1.1	1.5
		RI〇TMEM138〇ID〇016188	TMEM138	RI	0.196167	0.0927875	2.11415	1.08008	3.17157	0.00292694	0.0315939	-3.3339	up	3.3	3.2	3.4
		ES〇SDHAF2〇ID〇016226	SDHAF2	ES	0.832877	0.4145	2.00935	1.00673	3.95356	0.000423048	0.0075646	-0.823128	up	4.1:5.1:5.2	3	6
		AP〇PPP1R32〇ID〇016240	PPP1R32	AP	0.586294	0.278187	2.10755	1.07557	6.13454	3.1837e-07	2.46639e-05	5.61159	up	13.1	null	null
		AT〇POLA2〇ID〇016807	POLA2	AT	0.136767	0.06245	2.19002	1.13094	3.06346	0.00392574	0.0392112	-3.61087	up	17.2	null	null
		AD〇FIBP〇ID〇016938	FIBP	AD	0.163409	0.0700125	2.334	1.2228	6.69649	5.23078e-08	5.26651e-06	7.41821	up	5.2	5.1	6
		AP〇ARAP1〇ID〇017639	ARAP1	AP	0.221153	0.0704875	3.13748	1.64961	4.11781	0.000194938	0.0042117	-0.72063	up	2	null	null
		AT〇C2CD3〇ID〇017760	C2CD3	AT	0.270545	0.101513	2.66514	1.41421	7.70104	2.16399e-09	3.95763e-07	10.617	up	35	null	null
		RI〇TMEM126B〇ID〇018114	TMEM126B	RI	0.14483	0.0603125	2.40133	1.26383	3.14459	0.00315087	0.0333019	-3.40357	up	6.2	6.1	6.3
		AD〇PEX5〇ID〇020090	PEX5	AD	0.1799	0.07935	2.26717	1.18089	3.97317	0.000319853	0.00613711	-1.18192	up	3.3	3.2	4
		AP〇AEBP2〇ID〇020664	AEBP2	AP	0.259064	0.0582125	4.45031	2.15391	3.35686	0.00175091	0.0216623	-2.8462	up	3	null	null
		AT〇LYRM5〇ID〇020809	LYRM5	AT	0.1821	0.052	3.50192	1.80815	4.89537	1.68857e-05	0.000607781	1.66783	up	4	null	null
		AT〇SLC11A2〇ID〇021729	SLC11A2	AT	0.409773	0.168225	2.43586	1.28443	4.82711	2.09486e-05	0.000724081	1.45524	up	23.3	null	null
		AP〇NR4A1〇ID〇021887	NR4A1	AP	0.431594	0.180875	2.38614	1.25468	3.03447	0.00424382	0.0414878	-3.68414	up	2	null	null
		AD〇TARBP2〇ID〇022078	TARBP2	AD	0.177797	0.0798	2.22803	1.15577	3.05937	0.00396921	0.0395498	-3.62123	up	4.2	4.1	5.1
		RI〇CALCOCO1〇ID〇022108	CALCOCO1	RI	0.452942	0.215487	2.10194	1.07172	4.75963	2.591e-05	0.000865544	1.24586	up	14.3	14.2	14.4
		AD〇NACA〇ID〇022488	NACA	AD	0.358436	0.127983	2.80065	1.48576	3.25929	0.00280814	0.0306263	-3.09707	up	3.4:3.5	3.3	4.2
		ES〇OS9〇ID〇022702	OS9	ES	0.490109	0.228425	2.1456	1.10138	3.50377	0.00115472	0.0161114	-2.44862	up	5.1:5.2:5.3:6:7.1:7.2:7.3:7.4:8:9.1	4	9.2
		AT〇THAP2〇ID〇023408	THAP2	AT	0.520236	0.251487	2.06864	1.04868	3.74389	0.000575888	0.00951994	-1.78	up	2	null	null
		AT〇NR2C1〇ID〇023741	NR2C1	AT	0.219706	0.103188	2.12919	1.09031	3.89962	0.000363439	0.00674066	-1.33512	up	12.2	null	null
		ES〇ISCU〇ID〇024244	ISCU	ES	0.129336	0.0610875	2.11723	1.08218	3.07651	0.00379	0.0381189	-3.57774	up	2	1	3
		AP〇ING1〇ID〇026267	ING1	AP	0.528172	0.257975	2.04738	1.03378	4.07245	0.000223379	0.00464037	-0.853214	up	2.1	null	null
		RI〇METTL17〇ID〇026476	METTL17	RI	0.209045	0.081175	2.57524	1.36471	4.73564	2.79396e-05	0.000917435	1.17162	up	9.2	9.1	9.3
		AP〇SLC7A7〇ID〇026621	SLC7A7	AP	0.306882	0.125675	2.44187	1.28799	2.95439	0.00525311	0.0485274	-3.88426	up	1	null	null
		AA〇EMC9〇ID〇026857	EMC9	AA	0.402791	0.145063	2.77667	1.47336	5.48267	2.59437e-06	0.00013793	3.52217	up	3.2	2	3.3
		AP〇CIDEB〇ID〇026958	CIDEB	AP	0.300461	0.0923625	3.25306	1.7018	3.59449	0.000889702	0.0132725	-2.19862	up	1	null	null
		ES〇KTN1〇ID〇027637	KTN1	ES	0.45713	0.170563	2.68013	1.4223	8.59448	1.37482e-10	3.71279e-08	13.3942	up	35	34.2	36
		AT〇MOK〇ID〇029368	MOK	AT	0.242412	0.0885875	2.73641	1.45229	3.88813	0.000376081	0.00691301	-1.36823	up	19	null	null
		AP〇HYPK〇ID〇030317	HYPK	AP	0.267839	0.11225	2.3861	1.25465	3.45799	0.00131569	0.0176664	-2.57348	up	2.1	null	null
		AP〇DUT〇ID〇030485	DUT	AP	0.311748	0.131825	2.36487	1.24176	4.63976	3.774e-05	0.00116885	0.875904	up	3.1	null	null
		AA〇MAN2C1〇ID〇031865	MAN2C1	AA	0.363173	0.178563	2.03387	1.02423	4.60501	4.20711e-05	0.00126766	0.769163	up	19.1	18.2	19.2
		AP〇ST20〇ID〇032164	ST20	AP	0.221845	0.06135	3.61606	1.85442	4.36596	8.8349e-05	0.00224294	0.0418543	up	2	null	null
		ES〇IL32〇ID〇033437	IL32	ES	0.120713	0.052875	2.28298	1.19092	3.13406	0.00328876	0.0343979	-3.43676	up	1.3:1.4:1.5:1.6	1.1	1.9
		AP〇NAA60〇ID〇033519	NAA60	AP	0.210609	0.0974875	2.16037	1.11128	3.11084	0.00345377	0.0357834	-3.4902	up	3.1	null	null
		AP〇TRAP1〇ID〇033617	TRAP1	AP	0.437894	0.131387	3.33284	1.73675	5.12787	8.07133e-06	0.000336065	2.39707	up	9.1	null	null
		AP〇TMEM219〇ID〇035991	TMEM219	AP	0.2575	0.0932375	2.76176	1.46559	5.47504	2.6587e-06	0.000139683	3.49784	up	3.1	null	null
		RI〇YPEL3〇ID〇036075	YPEL3	RI	0.585552	0.273788	2.13871	1.09674	5.12219	8.21878e-06	0.000341712	2.37916	up	2.2	2.1	2.3
		AT〇LRRC36〇ID〇037014	LRRC36	AT	0.566876	0.2183	2.59677	1.37672	3.801	0.000527626	0.00891241	-1.48489	up	15	null	null
		ES〇CDK10〇ID〇038121	CDK10	ES	0.309206	0.141475	2.18559	1.12802	3.02355	0.00436984	0.0423444	-3.71163	up	4	2.2	5
		AP〇VPS9D1〇ID〇038130	VPS9D1	AP	0.564221	0.1716	3.288	1.71721	5.37811	3.62799e-06	0.000179204	3.18931	up	2.1	null	null
		AP〇ZNF276〇ID〇038136	ZNF276	AP	0.288316	0.1434	2.01057	1.0076	3.04351	0.0042531	0.0415219	-3.62159	up	1	null	null
		AT〇CTNS〇ID〇038472	CTNS	AT	0.130861	0.0639	2.0479	1.03414	4.44781	6.86062e-05	0.0018493	0.289443	up	6	null	null
		AP〇CAMTA2〇ID〇038627	CAMTA2	AP	0.190271	0.06814	2.79235	1.48148	3.07569	0.00408765	0.0403956	-3.42841	up	2	null	null
		AP〇MIS12〇ID〇038714	MIS12	AP	0.254584	0.0579875	4.39033	2.13433	4.87127	1.92154e-05	0.000677307	1.5521	up	2	null	null
		AP〇EIF5A〇ID〇038908	EIF5A	AP	0.173597	0.0741	2.34274	1.2282	4.97763	1.30127e-05	0.000493271	1.92498	up	3	null	null
		AT〇SOX15〇ID〇039009	SOX15	AT	0.429841	0.0597667	7.19198	2.84639	2.9795	0.00533354	0.0490104	-3.45417	up	1.4	null	null
		AP〇LSMD1〇ID〇039058	LSMD1	AP	0.354464	0.0605875	5.85044	2.54855	5.07481	9.55684e-06	0.000385082	2.22998	up	1	null	null
		RI〇VAMP2〇ID〇039105	VAMP2	RI	0.253712	0.097275	2.60819	1.38305	4.68041	3.3229e-05	0.00105937	1.00105	up	5.2	5.1	5.3
		AP〇ACACA〇ID〇040506	ACACA	AP	0.54555	0.2609	2.09103	1.06421	4.25518	0.000128712	0.00306112	-0.315724	up	1	null	null
		AA〇SLC25A39〇ID〇041846	SLC25A39	AA	0.133297	0.05295	2.51741	1.33194	3.4255	0.00144277	0.0188354	-2.66158	up	2.1	1	2.2
		AD〇RSAD1〇ID〇042400	RSAD1	AD	0.244361	0.0743875	3.28497	1.71588	4.16525	0.000163366	0.0037047	-0.558295	up	8.2	8.1	9
		ES〇SKA2〇ID〇042756	SKA2	ES	0.502083	0.23338	2.15135	1.10524	3.76092	0.000668888	0.0106904	-1.67648	up	1.2:2	1.1	5
		AD〇MIF4GD〇ID〇043416	MIF4GD	AD	0.123812	0.056275	2.20013	1.13759	4.44264	6.97136e-05	0.00187216	0.273757	up	6.2	6.1	7
		AP〇GRB2〇ID〇043438	GRB2	AP	0.256031	0.0593875	4.3112	2.10809	4.35491	9.50001e-05	0.00238499	-0.0187863	up	3.1	null	null
		AA〇EXOC7〇ID〇043567	EXOC7	AA	0.686816	0.238467	2.88013	1.52614	4.16384	0.000205619	0.0043496	-0.32568	up	8.1	7	8.2
		ES〇ANAPC11〇ID〇044210	ANAPC11	ES	0.417312	0.1845	2.26185	1.17751	6.91403	2.60878e-08	3.07687e-06	8.11563	up	3.4:6	3.3	7.2
		RI〇HEXDC〇ID〇044331	HEXDC	RI	0.181521	0.078375	2.31606	1.21167	3.59099	0.000898755	0.0133455	-2.20834	up	11.3:11.4	11.2	11.5
		ES〇ENOSF1〇ID〇044474	ENOSF1	ES	0.532933	0.135538	3.932	1.97526	4.93902	1.47068e-05	0.000545529	1.80415	up	6	5	7
		ES〇MYL12A〇ID〇044491	MYL12A	ES	0.376448	0.169	2.22751	1.15543	3.97678	0.00028862	0.00562372	-1.11169	up	1.2:2	1.1	4
		ES〇HDHD2〇ID〇045441	HDHD2	ES	0.395034	0.122	3.23799	1.6951	3.52158	0.00125844	0.0171103	-2.36906	up	3	1	4.1
		AP〇MBD3〇ID〇046523	MBD3	AP	0.326252	0.104362	3.12614	1.64438	5.38446	3.55483e-06	0.000176861	3.20952	up	2.1	null	null
		RI〇PLEKHJ1〇ID〇046587	PLEKHJ1	RI	0.199112	0.0892125	2.23189	1.15826	4.69702	3.15416e-05	0.00101722	1.05231	up	5.2	5.1	5.3
		AT〇SLC39A3〇ID〇046620	SLC39A3	AT	0.33853	0.132575	2.5535	1.35248	4.46872	6.42996e-05	0.00175614	0.352966	up	2.2	null	null
		AP〇TJP3〇ID〇046727	TJP3	AP	0.456516	0.0519857	8.78156	3.13448	4.51044	6.1623e-05	0.00169586	0.46603	up	2	null	null
		AP〇C19orf70〇ID〇046864	C19orf70	AP	0.165782	0.06985	2.3734	1.24695	4.20859	0.000143161	0.00331472	-0.429597	up	2	null	null
		RI〇QTRT1〇ID〇047582	QTRT1	RI	0.621545	0.264713	2.348	1.23143	6.50359	9.71208e-08	8.74269e-06	6.79852	up	6.2	6.1	6.3
		AP〇CCDC130〇ID〇047932	CCDC130	AP	0.333158	0.0937	3.55558	1.83008	4.26394	0.000130148	0.00308892	-0.206599	up	1	null	null
		RI〇GTPBP3〇ID〇048289	GTPBP3	RI	0.257494	0.11595	2.22073	1.15103	3.08407	0.00387391	0.0388009	-3.46603	up	6.2	6.1	6.3
		AT〇ZNF493〇ID〇048772	ZNF493	AT	0.163242	0.068825	2.37185	1.24601	3.57378	0.00094448	0.0139457	-2.25597	up	4	null	null
		AP〇ZNF254〇ID〇048837	ZNF254	AP	0.4401	0.107688	4.08683	2.03098	5.96117	6.09655e-07	4.18059e-05	4.97802	up	3	null	null
		AP〇HNRNPUL1〇ID〇050028	HNRNPUL1	AP	0.138316	0.060225	2.29665	1.19953	3.02414	0.00441851	0.0426729	-3.71504	up	1	null	null
		RI〇ZNF226〇ID〇050292	ZNF226	RI	0.249824	0.081375	3.07004	1.61826	4.52774	5.35304e-05	0.00151797	0.532699	up	7.2	7.1	7.3
		AD〇PLA2G4C〇ID〇050682	PLA2G4C	AD	0.261532	0.126275	2.07113	1.05042	3.62284	0.000857701	0.0129624	-2.14613	up	17.2	17.1	18
		AP〇SPHK2〇ID〇050780	SPHK2	AP	0.328881	0.086975	3.78133	1.91889	3.35665	0.00178295	0.0219327	-2.85568	up	1.1	null	null
		RI〇PTOV1〇ID〇051096	PTOV1	RI	0.423582	0.206512	2.05112	1.03641	3.73516	0.000590826	0.00971685	-1.8047	up	13.2	13.1	13.3
		AT〇ZNF814〇ID〇052355	ZNF814	AT	0.224797	0.107037	2.10017	1.07051	4.15515	0.000168458	0.00377932	-0.5882	up	4.2	null	null
		AP〇SLC5A6〇ID〇052948	SLC5A6	AP	0.445439	0.203338	2.19064	1.13135	4.73857	3.06e-05	0.000992128	1.10539	up	2	null	null
		AP〇MCFD2〇ID〇053472	MCFD2	AP	0.200903	0.0916	2.19326	1.13308	3.43951	0.00138661	0.0183124	-2.62366	up	1	null	null
		ES〇AFTPH〇ID〇053773	AFTPH	ES	0.212103	0.0665125	3.18892	1.67307	4.98515	1.27062e-05	0.000484378	1.94852	up	8	7	9
		ES〇ELMOD3〇ID〇054206	ELMOD3	ES	0.346179	0.13	2.66291	1.41301	4.384	8.69152e-05	0.00221278	0.118213	up	9	8	10
		ES〇TMEM150A〇ID〇054306	TMEM150A	ES	0.153658	0.0609125	2.5226	1.33491	2.97706	0.00494656	0.0463325	-3.82794	up	6	5	7
		ES〇CBWD2〇ID〇055054	CBWD2	ES	0.686447	0.316412	2.16947	1.11734	9.40404	1.57679e-11	5.69536e-09	15.6031	up	12	11	13
		ES〇CCDC115〇ID〇055334	CCDC115	ES	0.17023	0.0651375	2.6134	1.38593	4.4725	6.35504e-05	0.00173732	0.364453	up	5	4	6
		AT〇LY75〇ID〇055708	LY75	AT	0.40243	0.163738	2.45778	1.29735	3.01588	0.00446043	0.0430295	-3.7309	up	35	null	null
		ES〇BCS1L〇ID〇057545	BCS1L	ES	0.433594	0.0683	6.34837	2.66639	5.98748	6.16866e-07	4.21394e-05	5.02998	up	1.4:1.5:1.6:1.7:1.8	1.1	2
		AT〇PASK〇ID〇058322	PASK	AT	0.186997	0.076475	2.4452	1.28995	3.43597	0.00140059	0.0184548	-2.63324	up	15.3	null	null
		AT〇FARP2〇ID〇058380	FARP2	AT	0.376379	0.186713	2.01582	1.01137	3.99114	0.000276452	0.00544909	-1.06988	up	18.2	null	null
		AP〇THAP4〇ID〇058391	THAP4	AP	0.405985	0.15435	2.63029	1.39522	3.65613	0.000744167	0.0116172	-2.02694	up	1	null	null
		AD〇ATG4B〇ID〇058398	ATG4B	AD	0.36347	0.177425	2.04858	1.03463	3.09686	0.00358717	0.0368747	-3.52593	up	14.2:14.3	14.1	15
		RI〇ID1〇ID〇058896	ID1	RI	0.129648	0.0613	2.11498	1.08065	3.09153	0.00363924	0.0372178	-3.53951	up	1.2	1.1	1.3
		RI〇COMMD7〇ID〇058957	COMMD7	RI	0.182948	0.089875	2.03559	1.02545	3.23217	0.00247771	0.0279344	-3.17614	up	9.2	9.1	9.3
		AA〇ACOT8〇ID〇059624	ACOT8	AA	0.245112	0.100987	2.42715	1.27927	4.50551	5.73613e-05	0.00160612	0.464903	up	6.1	5	6.2
		AT〇DIDO1〇ID〇060093	DIDO1	AT	0.113958	0.0520375	2.18991	1.13087	3.09333	0.00362156	0.0370963	-3.53492	up	16.2	null	null
		RI〇ARFRP1〇ID〇060154	ARFRP1	RI	0.120767	0.0588375	2.05255	1.03741	3.08386	0.00371555	0.0376586	-3.55906	up	8.2	8.1	8.3
		AD〇YBEY〇ID〇060921	YBEY	AD	0.217082	0.0858625	2.52825	1.33814	4.11774	0.000188713	0.00410931	-0.698764	up	1.2	1.1	2.1
		AP〇GUCD1〇ID〇061406	GUCD1	AP	0.582466	0.265138	2.19684	1.13543	6.79339	4.35052e-08	4.62179e-06	7.6197	up	1	null	null
		AD〇UQCR10〇ID〇061665	UQCR10	AD	0.155506	0.059475	2.61465	1.38662	7.38748	5.80037e-09	8.59525e-07	9.62539	up	1.2	1.1	2
		AP〇RBFOX2〇ID〇061982	RBFOX2	AP	0.549903	0.10525	5.22473	2.38536	5.08032	9.39066e-06	0.000381113	2.24732	up	3	null	null
		AP〇TXN2〇ID〇062049	TXN2	AP	0.162882	0.0739875	2.20148	1.13847	4.81013	2.21009e-05	0.000760508	1.40248	up	2	null	null
		ES〇PMM1〇ID〇062439	PMM1	ES	0.182842	0.071575	2.55456	1.35307	3.76288	0.000544659	0.00913221	-1.72622	up	2	1	3
		RI〇HDAC10〇ID〇062795	HDAC10	RI	0.146048	0.064525	2.26344	1.17852	3.80258	0.000484554	0.00836328	-1.61332	up	18.2	18.1	18.3
		AA〇LMF2〇ID〇062836	LMF2	AA	0.242906	0.1189	2.04295	1.03065	3.43561	0.00142871	0.0187144	-2.64425	up	2.1	1	2.2
		AA〇WDR6〇ID〇064803	WDR6	AA	0.244581	0.0880625	2.77736	1.47371	4.42722	7.61364e-05	0.00199279	0.197985	up	4.1	1	4.2
		AA〇NAT6〇ID〇064991	NAT6	AA	0.550941	0.267025	2.06325	1.04492	4.50023	6.08329e-05	0.00168213	0.418024	up	3.1	1	3.2
		ES〇CD47〇ID〇066013	CD47	ES	0.4358	0.212138	2.05433	1.03867	3.40971	0.00150867	0.0193839	-2.70421	up	09:10:00	8	11
		AT〇GTPBP8〇ID〇066126	GTPBP8	AT	0.551824	0.211287	2.61172	1.385	12.9566	8.06499e-16	7.062e-13	25.5786	up	8.2	null	null
		AT〇NPHP3〇ID〇066808	NPHP3	AT	0.376194	0.1712	2.19739	1.13579	6.37435	1.47132e-07	1.25785e-05	6.38294	up	29.2	null	null
		AP〇NCK1〇ID〇066941	NCK1	AP	0.316009	0.0515	6.1361	2.61732	4.38455	8.67681e-05	0.00221178	0.0699431	up	3	null	null
		AP〇TFDP2〇ID〇067089	TFDP2	AP	0.522893	0.139457	3.74949	1.90669	3.51597	0.00124589	0.0170057	-2.42775	up	5	null	null
		ES〇MBNL1〇ID〇067324	MBNL1	ES	0.608776	0.286262	2.12664	1.08857	6.66877	9.48776e-08	8.62133e-06	6.89217	up	8	7	9
		ES〇DNAJC19〇ID〇067761	DNAJC19	ES	0.285922	0.09465	3.02083	1.59495	4.5483	5.24523e-05	0.00149769	0.563522	up	5.1	4	6
		AT〇ZNF141〇ID〇068344	ZNF141	AT	0.5612	0.244338	2.29682	1.19964	4.60808	4.16695e-05	0.00125819	0.778584	up	5	null	null
		AD〇PIGG〇ID〇068372	PIGG	AD	0.2649	0.0831	3.18773	1.67253	3.40381	0.00177827	0.0219098	-2.4044	up	1.3	1.2	2
		AP〇GPR125〇ID〇068938	GPR125	AP	0.950568	0.117425	8.09511	3.01705	18.9935	7.73793e-19	1.39747e-15	32.8977	up	1	null	null
		ES〇OCIAD1〇ID〇069243	OCIAD1	ES	0.676243	0.2523	2.68031	1.4224	3.07294	0.00426231	0.0415953	-3.35991	up	03:04:05	2.1	6
		AP〇FAM47E〇ID〇069599	FAM47E	AP	0.603354	0.22978	2.62579	1.39275	3.24728	0.0028966	0.0313893	-3.05677	up	3	null	null
		AT〇C4orf29〇ID〇070557	C4orf29	AT	0.225082	0.10395	2.16529	1.11456	3.88654	0.000377864	0.00692815	-1.37281	up	14.2	null	null
		AP〇NDUFC1〇ID〇070618	NDUFC1	AP	0.538845	0.18165	2.96639	1.56871	8.48436	1.92202e-10	5.00349e-08	13.0562	up	1	null	null
		ES〇TRAPPC13〇ID〇072245	TRAPPC13	ES	0.742975	0.284817	2.60861	1.38328	7.57875	5.24056e-09	8.25e-07	9.88773	up	9	7	10
		ES〇UBE2D2〇ID〇073622	UBE2D2	ES	0.143285	0.0690375	2.07546	1.05343	3.39843	0.00155752	0.0198702	-2.73462	up	3.2	2	4
		AT〇PCDHA9〇ID〇073785	PCDHA9	AT	0.394042	0.119538	3.29639	1.72089	4.67956	3.33171e-05	0.00105937	0.998449	up	1.2	null	null
		AT〇TRIM7〇ID〇075047	TRIM7	AT	0.28283	0.05145	5.49719	2.45869	3.39309	0.00158119	0.0201064	-2.74901	up	3.3	null	null
		AP〇TFEB〇ID〇076118	TFEB	AP	0.275168	0.102163	2.69343	1.42945	3.25986	0.00237146	0.0269998	-3.1191	up	4.1	null	null
		AT〇TAF8〇ID〇076166	TAF8	AT	0.354973	0.16645	2.13261	1.09262	3.81372	0.00046888	0.00817668	-1.58155	up	6.2	null	null
		AT〇RNGTT〇ID〇076982	RNGTT	AT	0.24547	0.119825	2.04857	1.03462	4.37909	8.48426e-05	0.00217921	0.0814746	up	14.2	null	null
		RI〇QKI〇ID〇078407	QKI	RI	0.425907	0.159112	2.67676	1.42049	3.09081	0.00380507	0.0382439	-3.5589	up	8.3:8.4	8.2	8.5
		ES〇RAC1〇ID〇078720	RAC1	ES	0.247806	0.06365	3.89326	1.96098	5.40112	3.37007e-06	0.00016995	3.26248	up	4	3	5
		AD〇ZDHHC4〇ID〇078753	ZDHHC4	AD	0.3719	0.128375	2.89698	1.53455	4.79095	2.34773e-05	0.000800943	1.34296	up	1.2:1.3	1.1	2.2
		AD〇BZW2〇ID〇078868	BZW2	AD	0.253297	0.05388	4.70113	2.23301	6.16386	4.40225e-07	3.14093e-05	5.5268	up	1.2	1.1	2
		AP〇PSPH〇ID〇079773	PSPH	AP	0.411855	0.126887	3.24582	1.69858	3.81977	0.000460579	0.00808977	-1.56429	up	2.1	null	null
		RI〇PMPCB〇ID〇081177	PMPCB	RI	0.289645	0.09545	3.03453	1.60147	4.53225	5.27842e-05	0.00149828	0.546471	up	12.2	12.1	12.3
		AT〇DLD〇ID〇081377	DLD	AT	0.163797	0.0610875	2.68135	1.42296	4.62702	3.92741e-05	0.00120859	0.83675	up	16	null	null
		AP〇IMMP2L〇ID〇081423	IMMP2L	AP	0.202212	0.08515	2.37478	1.24779	3.44501	0.00136511	0.0181583	-2.60872	up	2.1	null	null
		AT〇ERICH1〇ID〇082554	ERICH1	AT	0.283397	0.105663	2.6821	1.42336	3.53266	0.00106302	0.0151614	-2.36936	up	7	null	null
		AP〇NDUFAF6〇ID〇084587	NDUFAF6	AP	0.234377	0.0543125	4.31535	2.10948	3.09745	0.00368286	0.0374759	-3.53604	up	1	null	null
		RI〇NAPRT1〇ID〇085430	NAPRT1	RI	0.207021	0.09555	2.16663	1.11545	3.33725	0.00184988	0.022526	-2.89855	up	11.5:11.6:11.7	11.4	11.8
		AP〇KDM4C〇ID〇085823	KDM4C	AP	0.52481	0.113025	4.64331	2.21515	4.58909	4.84477e-05	0.0014147	0.65305	up	2	null	null
		ES〇UBAP1〇ID〇086154	UBAP1	ES	0.549824	0.232412	2.36573	1.24228	3.85426	0.000415873	0.00747329	-1.46556	up	2	1	5
		AD〇PIR〇ID〇088558	PIR	AD	0.181678	0.090075	2.01696	1.01218	3.34292	0.00204634	0.0243398	-2.94148	up	1.2	1.1	2
		AP〇MAGED2〇ID〇089246	MAGED2	AP	0.201994	0.0944	2.13977	1.09745	3.35952	0.00173784	0.0215614	-2.83906	up	3	null	null
		AT〇TMSB15B〇ID〇089788	TMSB15B	AT	0.488579	0.183037	2.66928	1.41645	5.35047	3.96378e-06	0.000194131	3.1015	up	4	null	null
		AT〇LAMP2〇ID〇089999	LAMP2	AT	0.385761	0.168175	2.2938	1.19774	4.2184	0.000138936	0.00325397	-0.400383	up	10	null	null
		AP〇CMC4〇ID〇090668	CMC4	AP	0.210515	0.0911625	2.30923	1.20741	4.07367	0.000215635	0.00451521	-0.828509	up	2	null	null
		ES〇HMOX2〇ID〇093852	HMOX2	ES	0.232391	0.0635	3.6597	1.87173	2.99439	0.00478202	0.0452518	-3.73864	up	7:8:9:10	6	11
		AP〇SULT1A4〇ID〇094111	SULT1A4	AP	0.149256	0.0613857	2.43145	1.28182	3.43763	0.00144889	0.018876	-2.59928	up	2.1	null	null
		RI〇SULT1A3〇ID〇094138	SULT1A3	RI	0.131588	0.0548875	2.39741	1.26148	3.41455	0.00148819	0.0191806	-2.69117	up	1.2	1.1	1.3
		ES〇GNB2L1〇ID〇190579	GNB2L1	ES	0.430691	0.130675	3.29589	1.72067	3.92342	0.000381981	0.00698591	-1.07007	up	4.2:5:6:7.2:8.1:8.2	3	9
		ES〇RNH1〇ID〇013677	RNH1	ES	0.243885	0.100075	2.43702	1.28512	3.20361	0.00268062	0.0296459	-3.25071	up	3	1	4.2
		ES〇RNH1〇ID〇013680	RNH1	ES	0.276242	0.1041	2.65363	1.40796	3.50048	0.00116561	0.0162087	-2.45761	up	3	1	4.3
		AD〇PGAP2〇ID〇014004	PGAP2	AD	0.452747	0.214888	2.1069	1.07512	5.38386	3.81935e-06	0.000188014	3.15144	up	11.2:11.3	11.1	12
		ES〇PGAP2〇ID〇014009	PGAP2	ES	0.174252	0.0649429	2.68316	1.42393	3.01718	0.00492155	0.0461581	-3.71842	up	8	6	10
		AP〇LTBP3〇ID〇016861	LTBP3	AP	0.176648	0.087975	2.00794	1.00572	4.07091	0.000217441	0.00454314	-0.836618	up	12.1	null	null
		AP〇LTBP3〇ID〇016864	LTBP3	AP	0.389885	0.144937	2.69002	1.42762	3.74277	0.000577797	0.00954604	-1.78319	up	17	null	null
		AP〇OGFOD2〇ID〇025005	OGFOD2	AP	0.283352	0.0700125	4.04716	2.01691	5.19764	6.46126e-06	0.000286372	2.61728	up	1	null	null
		ES〇OGFOD2〇ID〇025010	OGFOD2	ES	0.300958	0.10645	2.82722	1.49938	4.64281	3.73818e-05	0.001159	0.885277	up	6.3:8.1:8.2	6.2	8.3
		ES〇OGFOD2〇ID〇025011	OGFOD2	ES	0.279197	0.103212	2.70507	1.43567	3.90996	0.000352418	0.00659124	-1.3053	up	00:07:08.200000	6.2	8.3
		AD〇OSGEP〇ID〇026442	OSGEP	AD	0.207724	0.0880375	2.3595	1.23848	4.10991	0.000193246	0.00419222	-0.721864	up	4.5	4.4	5
		RI〇OSGEP〇ID〇026443	OSGEP	RI	0.298318	0.122037	2.44448	1.28953	3.54174	0.00103567	0.0149121	-2.34438	up	4.3	4.2	4.4
		RI〇TTC31〇ID〇054077	TTC31	RI	0.150994	0.059075	2.55597	1.35387	3.43707	0.00142281	0.0186641	-2.6403	up	9.4	9.3	9.5
		RI〇TTC31〇ID〇054078	TTC31	RI	0.247019	0.09875	2.50146	1.32277	3.92692	0.000344669	0.00649677	-1.27454	up	9.2	9.1	9.3
		AD〇TMEM177〇ID〇055137	TMEM177	AD	0.279906	0.0959286	2.91786	1.54491	3.9641	0.000328451	0.00627204	-1.15853	up	1.3	1.2	2.1
		AD〇TMEM177〇ID〇055138	TMEM177	AD	0.232497	0.06055	3.83975	1.94101	4.22412	0.000136533	0.00320493	-0.383366	up	1.2:1.3	1.1	2.1
		RI〇FASTK〇ID〇082333	FASTK	RI	0.131273	0.0582375	2.25409	1.17255	4.04937	0.000232037	0.004779	-0.899777	up	5.8	5.7	5.9
		RI〇FASTK〇ID〇082334	FASTK	RI	0.172788	0.0713625	2.42127	1.27576	4.21622	0.000139864	0.00325929	-0.406877	up	5.6	5.5	5.7
DEAS_down_setdiff	177	AT〇PADI4〇ID〇000851	PADI4	AT	0.106445	0.287775	0.369891	-1.43483	-3.31487	0.00196933	0.023619	-2.95809	down	17	null	null
		AP〇HP1BP3〇ID〇000938	HP1BP3	AP	0.0548636	0.19405	0.282729	-1.82251	-5.3876	3.51933e-06	0.000176247	3.21948	down	2	null	null
		AP〇EBNA1BP2〇ID〇002146	EBNA1BP2	AP	0.0727121	0.474137	0.153357	-2.70504	-13.7059	1.29484e-16	1.35066e-13	27.4309	down	1	null	null
		AP〇TMEM59〇ID〇003108	TMEM59	AP	0.186576	0.468037	0.398634	-1.32686	-6.93072	2.4734e-08	2.99132e-06	8.16909	down	4.1	null	null
		AT〇DOCK7〇ID〇003254	DOCK7	AT	0.0618455	0.150787	0.41015	-1.28578	-5.15588	7.38194e-06	0.000315545	2.48541	down	16	null	null
		AT〇HS2ST1〇ID〇003692	HS2ST1	AT	0.125239	0.259813	0.482038	-1.05278	-5.21145	6.18259e-06	0.00027698	2.66094	down	6.2	null	null
		AP〇BCAR3〇ID〇003795	BCAR3	AP	0.206573	0.457213	0.45181	-1.14621	-3.35052	0.00188263	0.0227951	-2.89074	down	8	null	null
		ES〇RNF115〇ID〇007297	RNF115	ES	0.0835367	0.283883	0.294264	-1.76482	-6.76113	8.27374e-08	7.66276e-06	7.15146	down	3	2	4
		AP〇OAZ3〇ID〇007652	OAZ3	AP	0.229576	0.46325	0.495576	-1.01282	-4.50441	5.75565e-05	0.00161002	0.461573	down	3	null	null
		AP〇S100A16〇ID〇007725	S100A16	AP	0.0784091	0.182025	0.43076	-1.21504	-4.91006	1.61189e-05	0.000587354	1.71368	down	2.1	null	null
		ES〇ZBTB7B〇ID〇007878	ZBTB7B	ES	0.18795	0.426687	0.440486	-1.18283	-4.28083	0.000128709	0.00306112	-0.293854	down	5	2.2	6.2
		AT〇COLGALT2〇ID〇009202	COLGALT2	AT	0.0509091	0.279512	0.182135	-2.45692	-5.75381	1.08511e-06	6.80384e-05	4.38893	down	13	null	null
		ES〇ATP2B4〇ID〇009450	ATP2B4	ES	0.110519	0.329967	0.334941	-1.57802	-5.52795	4.93736e-06	0.000231834	3.12914	down	21	20	22
		ES〇NSL1〇ID〇009746	NSL1	ES	0.0910875	0.182688	0.498597	-1.00405	-3.02767	0.00437707	0.0424002	-3.70618	down	5	4	6
		AP〇H3F3A〇ID〇010006	H3F3A	AP	0.0590172	0.358675	0.164542	-2.60347	-7.14298	4.49099e-08	4.73619e-06	7.98086	down	1	null	null
		AP〇COA6〇ID〇010336	COA6	AP	0.125642	0.2729	0.460397	-1.11905	-8.12765	5.74294e-10	1.27114e-07	11.9528	down	2.1	null	null
		AP〇FAM107B〇ID〇010822	FAM107B	AP	0.0916281	0.184562	0.496461	-1.01025	-3.28668	0.00216561	0.0253388	-3.04078	down	5.1	null	null
		ES〇TSPAN14〇ID〇012376	TSPAN14	ES	0.0588677	0.1629	0.361373	-1.46844	-3.24258	0.00252954	0.0284453	-3.12251	down	03:05:00	1	6
		ES〇CCSER2〇ID〇012409	CCSER2	ES	0.193879	0.4538	0.427235	-1.2269	-5.78995	1.52285e-06	9.09181e-05	4.17602	down	11	10	12
		AT〇FFAR4〇ID〇012554	FFAR4	AT	0.0596939	0.389412	0.153292	-2.70564	-5.53373	2.20209e-06	0.000121899	3.68502	down	5	null	null
		ES〇FRA10AC1〇ID〇012563	FRA10AC1	ES	0.0648788	0.202412	0.320528	-1.64148	-6.26808	2.07108e-07	1.68107e-05	6.04111	down	13:15:00	12	16
		AP〇DNMBP〇ID〇012781	DNMBP	AP	0.119503	0.2829	0.422422	-1.24324	-2.95965	0.00530736	0.0488724	-3.87983	down	1	null	null
		AT〇VTI1A〇ID〇013116	VTI1A	AT	0.152273	0.347187	0.438589	-1.18906	-7.5432	3.55084e-09	5.90252e-07	10.1188	down	8	null	null
		ES〇PRKCDBP〇ID〇014097	PRKCDBP	ES	0.131091	0.338243	0.387564	-1.36749	-5.06969	1.03069e-05	0.000406868	2.21702	down	2	1	3
		AP〇CYP2R1〇ID〇014478	CYP2R1	AP	0.2084	0.462275	0.450814	-1.1494	-5.46359	2.96599e-06	0.000153045	3.40258	down	1	null	null
		AT〇APIP〇ID〇014967	APIP	AT	0.0639909	0.137975	0.463786	-1.10847	-6.41419	1.2944e-07	1.12322e-05	6.51108	down	11	null	null
		AP〇DDB1〇ID〇016155	DDB1	AP	0.0870121	0.305425	0.284889	-1.81153	-5.41025	3.2728e-06	0.000166205	3.29154	down	1	null	null
		AT〇AHNAK〇ID〇016347	AHNAK	AT	0.117533	0.333025	0.352926	-1.50256	-7.17148	1.14945e-08	1.57415e-06	8.93823	down	7	null	null
		RI〇BAD〇ID〇016616	BAD	RI	0.0585273	0.160037	0.36571	-1.45123	-5.69499	1.31128e-06	7.99382e-05	4.2005	down	1.2	1.1	1.3
		AP〇COA4〇ID〇017736	COA4	AP	0.0549212	0.115462	0.475663	-1.07199	-6.24202	2.25228e-07	1.80783e-05	5.9573	down	2.1	null	null
		ES〇PAAF1〇ID〇017743	PAAF1	ES	0.0579731	0.165675	0.34992	-1.5149	-3.27412	0.00277562	0.0304381	-2.91535	down	4.1:4.2	3.2	5
		AP〇CRYAB〇ID〇018691	CRYAB	AP	0.135752	0.293137	0.463098	-1.11061	-3.74024	0.000582087	0.00960594	-1.79033	down	3	null	null
		AT〇PLEKHA5〇ID〇020645	PLEKHA5	AT	0.0595455	0.28095	0.211943	-2.23825	-12.8176	1.14091e-15	9.69641e-13	25.2273	down	4	null	null
		ES〇PPFIBP1〇ID〇020893	PPFIBP1	ES	0.0799185	0.35754	0.223523	-2.1615	-8.74451	8.01701e-10	1.70338e-07	11.9946	down	11	10	12
		ES〇ACVR1B〇ID〇021879	ACVR1B	ES	0.0701367	0.150867	0.464892	-1.10503	-3.23371	0.00268812	0.029704	-3.10435	down	6	5	7
		ES〇SMUG1〇ID〇022136	SMUG1	ES	0.243445	0.495771	0.491044	-1.02608	-4.37842	8.84106e-05	0.00224294	0.101513	down	3	1.1	4.1
		AP〇ITGA7〇ID〇022210	ITGA7	AP	0.1913	0.469263	0.407661	-1.29456	-2.97044	0.0052273	0.0483818	-3.85794	down	2.1	null	null
		ES〇VEZT〇ID〇023789	VEZT	ES	0.0566903	0.15046	0.37678	-1.40821	-3.44224	0.0015266	0.0195465	-2.49096	down	2	1	4
		ES〇LTA4H〇ID〇023822	LTA4H	ES	0.0879242	0.182057	0.482949	-1.05006	-2.99361	0.00479187	0.0453096	-3.74057	down	18.1:18.2	17	19
		ES〇C12orf73〇ID〇024074	C12orf73	ES	0.0675182	0.26562	0.254191	-1.97602	-3.29762	0.00217694	0.0254226	-2.84551	down	00:04:01.100000	2.4	6
		AP〇WSB2〇ID〇024687	WSB2	AP	0.107821	0.245143	0.43983	-1.18498	-2.94225	0.00548782	0.0499152	-3.86766	down	3.1	null	null
		ES〇PRKAB1〇ID〇024709	PRKAB1	ES	0.268345	0.681825	0.393569	-1.34531	-9.42952	1.13571e-11	4.32733e-09	15.9118	down	3	1.3	4
		ES〇RPLP0〇ID〇024731	RPLP0	ES	0.14557	0.331087	0.439671	-1.1855	-7.0438	1.72495e-08	2.2168e-06	8.53071	down	5.3	4.2	6.2
		AP〇KDM2B〇ID〇024871	KDM2B	AP	0.160533	0.409825	0.391712	-1.35214	-3.52612	0.00139648	0.0184175	-2.26553	down	8	null	null
		AT〇INTS6〇ID〇025938	INTS6	AT	0.0793939	0.178913	0.443758	-1.17215	-3.33417	0.00186588	0.0226349	-2.90675	down	4.2	null	null
		AT〇UGGT2〇ID〇026131	UGGT2	AT	0.0953242	0.36685	0.259845	-1.94428	-11.8494	1.36336e-14	8.95356e-12	22.7153	down	11	null	null
		AP〇CARKD〇ID〇026250	CARKD	AP	0.191906	0.578525	0.331716	-1.59198	-11.5724	4.08767e-14	2.31603e-11	21.6303	down	2	null	null
		AP〇MCF2L〇ID〇026320	MCF2L	AP	0.221644	0.493529	0.4491	-1.15489	-3.83935	0.000458819	0.00807432	-1.49239	down	6	null	null
		ES〇MIS18BP1〇ID〇027410	MIS18BP1	ES	0.35903	0.87425	0.410672	-1.28394	-3.25022	0.00280458	0.0306162	-2.64531	down	8	7	9
		ES〇ACTN1〇ID〇028118	ACTN1	ES	0.0798419	0.308837	0.258524	-1.95163	-5.10959	9.67982e-06	0.000386872	2.24265	down	20	19	21
		AP〇DCAF5〇ID〇028119	DCAF5	AP	0.0716185	0.225143	0.318103	-1.65244	-3.53999	0.00122941	0.0168605	-2.39408	down	2.1	null	null
		AP〇ACYP1〇ID〇028474	ACYP1	AP	0.119918	0.2844	0.421653	-1.24587	-4.22604	0.000145868	0.003372	-0.317983	down	1	null	null
		AP〇WARS〇ID〇029272	WARS	AP	0.0994344	0.225086	0.441762	-1.17866	-4.48634	6.63256e-05	0.00180466	0.393839	down	2.1	null	null
		ES〇NIPA2〇ID〇029684	NIPA2	ES	0.395117	0.89702	0.440478	-1.18286	-7.631	9.54678e-09	1.35227e-06	9.4364	down	1.2:3	1.1	4
		RI〇PML〇ID〇031634	PML	RI	0.146721	1	0.146721	-2.76886	-8.66254	1.74459e-09	3.28302e-07	11.7443	down	6.3	6.2	6.4
		ES〇ULK3〇ID〇031768	ULK3	ES	0.121855	0.29122	0.418429	-1.25695	-3.42017	0.00162183	0.0204738	-2.54893	down	2.2:2.3	1	3.2
		ES〇SNUPN〇ID〇031882	SNUPN	ES	0.153282	0.346817	0.441968	-1.17799	-3.79786	0.000517764	0.0087956	-1.54914	down	3	1.1	4
		AD〇LUC7L〇ID〇032849	LUC7L	AD	0.189819	0.453971	0.418129	-1.25798	-3.94751	0.000334141	0.00634802	-1.18499	down	1.2:1.3	1.1	2.2
		ES〇MLST8〇ID〇033219	MLST8	ES	0.176669	0.626583	0.281956	-1.82646	-4.8024	3.89832e-05	0.0012022	1.0707	down	00:09:10.100000	8.2	11.1
		AD〇RNPS1〇ID〇033255	RNPS1	AD	0.357366	0.727033	0.491539	-1.02462	-3.31136	0.00239045	0.0271625	-2.67037	down	2.2:2.3:2.4	2.1	3
		AT〇ZNF174〇ID〇033571	ZNF174	AT	0.138288	0.2887	0.479002	-1.0619	-7.09429	1.46893e-08	1.93818e-06	8.69198	down	2.3	null	null
		ES〇MYH11〇ID〇034188	MYH11	ES	0.150823	0.393086	0.383689	-1.38199	-5.03385	1.30498e-05	0.000493271	2.00886	down	42	41	43
		ES〇RPS15A〇ID〇034262	RPS15A	ES	0.100227	0.5401	0.185571	-2.42996	-4.32919	0.000157201	0.00359943	0.443785	down	3.3	2.2	5.1
		RI〇SLC38A7〇ID〇036683	SLC38A7	RI	0.0637296	0.24354	0.26168	-1.93412	-5.09833	1.67899e-05	0.000605692	1.97641	down	1.2	1.1	1.3
		AP〇FAM65A〇ID〇037081	FAM65A	AP	0.147929	0.35708	0.414273	-1.27135	-3.85366	0.000535748	0.0090163	-1.44989	down	3	null	null
		ES〇MTSS1L〇ID〇037410	MTSS1L	ES	0.329957	0.701887	0.4701	-1.08896	-6.75739	8.36615e-08	7.72358e-06	7.03875	down	7	6	8
		ES〇C16orf95〇ID〇037937	C16orf95	ES	0.1088	0.237262	0.458564	-1.12481	-3.65282	0.000768658	0.011884	-2.04957	down	04:05:00	3	6
		AD〇FANCA〇ID〇038145	FANCA	AD	0.145722	0.325475	0.447722	-1.15933	-3.61856	0.00109208	0.0154567	-2.02785	down	41.2	41.1	42
		ES〇DEF8〇ID〇038192	DEF8	ES	0.0667483	0.2058	0.324336	-1.62444	-3.60391	0.00113561	0.015914	-1.76956	down	2.1:3	1	4
		RI〇PRPF8〇ID〇038361	PRPF8	RI	0.120732	0.340929	0.354127	-1.49766	-4.20291	0.00018369	0.00402114	-0.557664	down	1.2	1.1	1.3
		AP〇CHRNB1〇ID〇038959	CHRNB1	AP	0.0962125	0.2325	0.413817	-1.27293	-3.8127	0.000495893	0.00851921	-1.56759	down	3	null	null
		AT〇COX10〇ID〇039335	COX10	AT	0.0731152	0.183787	0.397824	-1.3298	-4.74861	2.68235e-05	0.00089091	1.21175	down	3.2	null	null
		AA〇KSR1〇ID〇039851	KSR1	AA	0.103003	0.3234	0.318501	-1.65063	-3.30364	0.00250345	0.0281807	-2.22406	down	24.1	22	24.2
		AA〇TOM1L1〇ID〇042563	TOM1L1	AA	0.0691645	0.166912	0.414376	-1.27099	-4.22498	0.000146334	0.00337841	-0.430495	down	3.1	2	3.2
		AT〇TRIM37〇ID〇042721	TRIM37	AT	0.102336	0.21465	0.476759	-1.06867	-5.61048	1.72079e-06	0.000101477	3.93015	down	26	null	null
		AP〇KIAA0195〇ID〇043443	KIAA0195	AP	0.134638	0.4044	0.332933	-1.5867	-3.59461	0.00112603	0.0158104	-1.947	down	3	null	null
		AP〇9-Sep〇ID〇043726	9_Sep	AP	0.143933	0.3163	0.455053	-1.13589	-3.72397	0.000610514	0.00996217	-1.8363	down	3.1	null	null
		AP〇NARF〇ID〇044391	NARF	AP	0.130015	0.346125	0.375631	-1.41261	-7.02052	1.85766e-08	2.33387e-06	8.45632	down	1	null	null
		AP〇SS18〇ID〇044906	SS18	AP	0.119574	0.361762	0.330532	-1.59714	-6.1077	4.22869e-07	3.05481e-05	5.359	down	1	null	null
		ES〇INO80C〇ID〇045177	INO80C	ES	0.43595	1	0.43595	-1.19777	-3.22587	0.00298791	0.0320723	-2.70558	down	3:4.2:5.1:5.2:6:7	1	8
		AD〇POLRMT〇ID〇046308	POLRMT	AD	0.0518839	0.28955	0.179188	-2.48045	-6.19724	3.19271e-07	2.46675e-05	5.63999	down	1.2	1.1	2
		AD〇C19orf25〇ID〇046511	C19orf25	AD	0.0683375	0.20975	0.325805	-1.61792	-3.65585	0.000894719	0.0133287	-1.56725	down	1.2:1.3	1.1	1.5
		ES〇CD97〇ID〇047968	CD97	ES	0.211072	0.466888	0.452083	-1.14534	-7.22171	1.13336e-08	1.56697e-06	8.97031	down	05:06:00	4	7
		AT〇SLC27A1〇ID〇048311	SLC27A1	AT	0.151103	0.304613	0.49605	-1.01144	-5.19954	6.42225e-06	0.000285944	2.62328	down	8.2	null	null
		AP〇UBA52〇ID〇048466	UBA52	AP	0.142488	0.3122	0.456399	-1.13163	-3.81767	0.000463439	0.00812592	-1.57027	down	1.1	null	null
		AT〇ZNF208〇ID〇048798	ZNF208	AT	0.257047	0.56866	0.452022	-1.14554	-3.97563	0.000352712	0.00659248	-1.06523	down	6.2	null	null
		ES〇YIF1B〇ID〇049608	YIF1B	ES	0.0535818	0.109562	0.489053	-1.03194	-4.13467	0.000179268	0.00395728	-0.648774	down	9.1	8	10
		AT〇ETHE1〇ID〇050198	ETHE1	AT	0.082497	0.179325	0.460042	-1.12016	-3.83196	0.00044427	0.00788067	-1.52944	down	6.2	null	null
		AP〇TSEN34〇ID〇051807	TSEN34	AP	0.209952	0.496975	0.422459	-1.24312	-7.28178	8.10227e-09	1.1765e-06	9.28952	down	1.1	null	null
		AT〇PRKCE〇ID〇053461	PRKCE	AT	0.057997	0.239512	0.242146	-2.04605	-5.26205	5.25984e-06	0.000242793	2.82105	down	12	null	null
		AP〇RTN4〇ID〇053582	RTN4	AP	0.247052	0.962087	0.256787	-1.96136	-10.7366	2.73403e-13	1.36211e-10	19.6802	down	7	null	null
		AD〇CEP68〇ID〇053781	CEP68	AD	0.0906727	0.323517	0.280272	-1.8351	-3.67154	0.000745965	0.011639	-1.90156	down	3.3	3.2	4.1
		ES〇MFSD9〇ID〇054807	MFSD9	ES	0.1949	0.542967	0.358954	-1.47813	-5.36479	7.14585e-06	0.000311443	2.74125	down	3	2.2	4
		ES〇PRKRA〇ID〇056161	PRKRA	ES	0.0731182	0.180462	0.405171	-1.3034	-7.17594	1.13328e-08	1.56697e-06	8.95246	down	4	3.1	5
		AP〇METTL21A〇ID〇057183	METTL21A	AP	0.0523767	0.24484	0.213922	-2.22484	-4.89555	2.41207e-05	0.000816314	1.57076	down	1	null	null
		ES〇RPL37A〇ID〇057417	RPL37A	ES	0.3249	0.7193	0.451689	-1.1466	-3.78581	0.000696918	0.0110528	-1.47168	down	06:07:00	4	8
		ES〇MLPH〇ID〇058115	MLPH	ES	0.189471	0.543737	0.348461	-1.52093	-5.9301	9.97728e-07	6.39254e-05	4.55206	down	10	9	11
		AP〇TRIB3〇ID〇058449	TRIB3	AP	0.100324	0.241588	0.415271	-1.26788	-6.23268	2.32106e-07	1.84764e-05	5.92724	down	2	null	null
		AT〇ZNF343〇ID〇058547	ZNF343	AT	0.200415	0.439887	0.455605	-1.13414	-7.40536	5.482e-09	8.31187e-07	9.68213	down	8	null	null
		ES〇ASXL1〇ID〇058955	ASXL1	ES	0.137907	0.417175	0.330574	-1.59695	-4.26528	0.000187642	0.00409524	-0.308483	down	6	5	8
		ES〇PKIG〇ID〇059479	PKIG	ES	0.0747687	0.156625	0.477374	-1.06681	-3.86566	0.000413057	0.00743657	-1.44993	down	3	2.2	4
		ES〇SNX21〇ID〇059618	SNX21	ES	0.367036	0.7866	0.46661	-1.09971	-5.32894	7.24916e-06	0.000314522	2.70966	down	3	2	4.1
		AP〇RBM38〇ID〇059894	RBM38	AP	0.075797	0.164788	0.459968	-1.12039	-3.73044	0.000599061	0.00982432	-1.81804	down	2.1	null	null
		AP〇WRB〇ID〇060627	WRB	AP	0.134058	0.274225	0.48886	-1.03251	-3.42601	0.00144068	0.0188354	-2.66019	down	2	null	null
		AP〇MX1〇ID〇060665	MX1	AP	0.09498	0.243671	0.389787	-1.35924	-3.05451	0.00425336	0.0415219	-3.6066	down	1	null	null
		AT〇PDXK〇ID〇060789	PDXK	AT	0.0823848	0.16685	0.493766	-1.0181	-5.13248	7.95357e-06	0.000334047	2.41161	down	5	null	null
		AA〇HPS4〇ID〇061505	HPS4	AA	0.150082	0.3226	0.465227	-1.10399	-3.03789	0.00475124	0.0451173	-3.54662	down	10.3:10.4	10.1	10.5
		ES〇MTMR3〇ID〇061690	MTMR3	ES	0.139676	0.369337	0.378179	-1.40286	-7.1397	1.2715e-08	1.70099e-06	8.8369	down	20	19	21
		AP〇PES1〇ID〇061780	PES1	AP	0.0608939	0.126862	0.48	-1.0589	-4.06247	0.000223048	0.00463682	-0.861371	down	1	null	null
		ES〇TCF20〇ID〇062501	TCF20	ES	0.384394	0.834838	0.460442	-1.11891	-9.30788	1.62451e-11	5.79528e-09	15.5502	down	4.1:4.2	3	5
		AA〇IL17RE〇ID〇063243	IL17RE	AA	0.264456	0.862337	0.306674	-1.70522	-15.1686	7.58178e-18	1.09541e-14	30.3346	down	15.1:15.2	14	15.3
		AT〇ZKSCAN7〇ID〇064364	ZKSCAN7	AT	0.206179	0.444325	0.464027	-1.10772	-5.88308	7.15667e-07	4.80796e-05	4.80354	down	6.3	null	null
		AP〇MAPKAPK3〇ID〇065093	MAPKAPK3	AP	0.0593414	0.207614	0.285825	-1.8068	-4.29785	0.000133283	0.00313883	-0.255819	down	1	null	null
		ES〇CGGBP1〇ID〇065669	CGGBP1	ES	0.143527	0.313538	0.457766	-1.12732	-4.16559	0.000181394	0.00399206	-0.629272	down	5.2	4	5.4
		AT〇FILIP1L〇ID〇065811	FILIP1L	AT	0.089997	0.3293	0.273298	-1.87145	-7.66941	2.38933e-09	4.18436e-07	10.5173	down	5	null	null
		AP〇TPRA1〇ID〇066605	TPRA1	AP	0.277288	0.602738	0.460047	-1.12015	-5.1355	8.37655e-06	0.000347272	2.37279	down	1	null	null
		AP〇RUVBL1〇ID〇066637	RUVBL1	AP	0.0731121	0.319088	0.229129	-2.12577	-13.7348	1.20832e-16	1.35066e-13	27.5009	down	1	null	null
		ES〇SELT〇ID〇067291	SELT	ES	0.0518212	0.135313	0.382974	-1.38468	-3.37835	0.00164824	0.0206986	-2.78861	down	3.1:3.2	2.1	4
		AP〇SH3BP2〇ID〇068592	SH3BP2	AP	0.336677	0.72125	0.466797	-1.09913	-4.51152	6.14206e-05	0.00169352	0.419896	down	1	null	null
		AP〇RGS12〇ID〇068637	RGS12	AP	0.0634848	0.1727	0.367602	-1.44378	-3.15846	0.00303375	0.0324559	-3.36778	down	7.1	null	null
		AP〇RUFY3〇ID〇069446	RUFY3	AP	0.108532	0.274962	0.394717	-1.34111	-3.20374	0.0027641	0.0303347	-3.26454	down	3	null	null
		AP〇FBXW7〇ID〇070848	FBXW7	AP	0.0834481	0.345775	0.241337	-2.05088	-6.52479	1.91556e-07	1.57698e-05	6.22681	down	4	null	null
		AT〇MAST4〇ID〇072283	MAST4	AT	0.124382	0.3039	0.409285	-1.28882	-3.77071	0.000532254	0.0089784	-1.70398	down	9	null	null
		ES〇CSNK1G3〇ID〇073146	CSNK1G3	ES	0.120368	0.265	0.454218	-1.13854	-5.40509	3.84203e-06	0.000188808	3.15938	down	11	10	12
		AT〇3-Mar〇ID〇073178	3_Mar	AT	0.187948	0.397487	0.472841	-1.08057	-3.59637	0.000884892	0.0132486	-2.19341	down	3.2	null	null
		ES〇TCERG1〇ID〇073913	TCERG1	ES	0.212182	0.438925	0.483413	-1.04867	-5.6121	3.8864e-06	0.000190664	3.5231	down	6	5	7
		AT〇ADAMTS2〇ID〇074891	ADAMTS2	AT	0.160694	0.34655	0.463696	-1.10875	-6.65208	6.03074e-08	5.88731e-06	7.27564	down	11	null	null
		ES〇TBC1D9B〇ID〇074991	TBC1D9B	ES	0.0810606	0.194887	0.415935	-1.26557	-5.50932	2.38165e-06	0.000128877	3.60714	down	20	19	21
		AT〇ETV7〇ID〇075972	ETV7	AT	0.116239	0.271657	0.42789	-1.22469	-2.95012	0.00537539	0.0492633	-3.84829	down	9	null	null
		AP〇SLC29A1〇ID〇076356	SLC29A1	AP	0.245378	0.584375	0.419898	-1.25189	-6.04639	4.64853e-07	3.29226e-05	5.2487	down	3.1	null	null
		AP〇ATG5〇ID〇077115	ATG5	AP	0.0577156	0.139225	0.414549	-1.27038	-3.28826	0.00215614	0.0252932	-3.03661	down	2	null	null
		AP〇AKAP7〇ID〇077601	AKAP7	AP	0.109861	0.394688	0.27835	-1.84503	-3.8591	0.000433105	0.00771579	-1.4863	down	1	null	null
		AT〇TMEM242〇ID〇078240	TMEM242	AT	0.108021	0.21775	0.496079	-1.01136	-3.35436	0.00176322	0.0217642	-2.85287	down	3.2	null	null
		ES〇MLLT4〇ID〇078456	MLLT4	ES	0.30565	0.7889	0.387438	-1.36796	-4.25046	0.000195491	0.0042117	-0.22977	down	16	15	17
		AP〇CBX3〇ID〇079040	CBX3	AP	0.0777303	0.175012	0.444141	-1.17091	-10.1501	1.41624e-12	6.29593e-10	18.0163	down	1	null	null
		AP〇MOSPD3〇ID〇080971	MOSPD3	AP	0.149167	0.3369	0.442762	-1.1754	-7.51044	3.93636e-09	6.46279e-07	10.0151	down	1	null	null
		ES〇FIS1〇ID〇081056	FIS1	ES	0.271667	0.545325	0.498174	-1.00528	-3.26494	0.00257709	0.0288076	-2.8821	down	3	1	4
		ES〇POLR2J3〇ID〇081115	POLR2J3	ES	0.115479	0.296513	0.389457	-1.36047	-6.05926	4.05723e-07	2.96373e-05	5.36956	down	4.5	4.3	8
		AP〇IFRD1〇ID〇081445	IFRD1	AP	0.05031	0.150283	0.334768	-1.57877	-4.0247	0.000295197	0.00573254	-0.974742	down	3	null	null
		AD〇C7orf49〇ID〇081872	C7orf49	AD	0.0977848	0.25285	0.386731	-1.3706	-4.30569	0.00010635	0.0026221	-0.139448	down	2.4	2.3	3
		ES〇C7orf55-LUC7L2〇ID〇081960	C7orf55_LUC7L2	ES	0.133643	0.30405	0.439544	-1.18592	-3.36954	0.0017864	0.0219565	-2.84064	down	05:06:00	3.2	7
		AA〇SLC37A3〇ID〇081987	SLC37A3	AA	0.13742	0.299814	0.45835	-1.12548	-3.84424	0.000479919	0.0082941	-1.51652	down	10.1	9	10.2
		ES〇REPIN1〇ID〇082247	REPIN1	ES	0.100046	0.4066	0.246056	-2.02294	-5.06589	2.00638e-05	0.000700197	2.02017	down	2.2:3.2	2.1	5.2
		AT〇RBM33〇ID〇082438	RBM33	AT	0.0847455	0.222337	0.381157	-1.39154	-5.5565	2.0468e-06	0.00011597	3.75768	down	7.2	null	null
		ES〇FAM86B1〇ID〇082684	FAM86B1	ES	0.202434	0.59518	0.340123	-1.55587	-5.97747	1.08235e-06	6.80384e-05	4.6784	down	7.3	7.1	8.1
		AP〇ASAH1〇ID〇082844	ASAH1	AP	0.101361	0.212062	0.477975	-1.06499	-5.00638	1.18781e-05	0.000457029	2.01509	down	1	null	null
		AP〇DMTN〇ID〇082924	DMTN	AP	0.155748	0.454663	0.342558	-1.54558	-4.1315	0.000208332	0.00439414	-0.753024	down	4	null	null
		AT〇SCARA3〇ID〇083173	SCARA3	AT	0.051097	0.1312	0.389459	-1.36046	-3.3615	0.00172822	0.0214996	-2.83377	down	7	null	null
		AT〇SAMD12〇ID〇084993	SAMD12	AT	0.0660758	0.3513	0.188089	-2.41051	-6.30678	1.82852e-07	1.5183e-05	6.16562	down	5	null	null
		AD〇TATDN1〇ID〇085085	TATDN1	AD	0.164279	0.3809	0.431291	-1.21327	-8.36551	2.76357e-10	6.65468e-08	12.69	down	4.2	4.1	5
		AP〇COMMD5〇ID〇085672	COMMD5	AP	0.125855	0.253425	0.496615	-1.0098	-5.58875	1.84526e-06	0.000106855	3.86072	down	1	null	null
		AP〇TMEM8B〇ID〇086317	TMEM8B	AP	0.163991	0.401738	0.408204	-1.29264	-4.21729	0.000139411	0.00325397	-0.403711	down	1	null	null
		RI〇FGD3〇ID〇086895	FGD3	RI	0.171315	0.436725	0.392272	-1.35008	-4.00043	0.000328622	0.00627204	-1.17348	down	19.2	19.1	19.3
		AT〇MAPKAP1〇ID〇087578	MAPKAP1	AT	0.0870455	0.192375	0.452478	-1.14408	-6.63518	6.36655e-08	6.11189e-06	7.22136	down	9	null	null
		AP〇FAM102A〇ID〇087690	FAM102A	AP	0.0709212	0.14685	0.48295	-1.05005	-3.22313	0.00254034	0.0285071	-3.1998	down	4.1	null	null
		AT〇EXD3〇ID〇088297	EXD3	AT	0.101661	0.249988	0.406663	-1.2981	-5.24198	5.60828e-06	0.000256826	2.7575	down	12	null	null
		AT〇SLC35A2〇ID〇089035	SLC35A2	AT	0.135791	0.393475	0.345107	-1.53489	-8.67267	1.08469e-10	2.98505e-08	13.6333	down	6	null	null
		AD〇ARMCX5〇ID〇089698	ARMCX5	AD	0.160762	0.594967	0.270203	-1.88788	-5.29492	9.58793e-06	0.000385331	2.73806	down	2.5:2.6	2.4	2.8
		ES〇PSMB7〇ID〇130207	PSMB7	ES	0.28725	0.588714	0.487928	-1.03526	-3.55276	0.00122217	0.016793	-2.37693	down	6	4	7.1
		ES〇PXN〇ID〇024749	PXN	ES	0.104737	0.286586	0.365467	-1.45219	-4.99579	1.37961e-05	0.00051572	1.94097	down	00:13:14.100000	9	14.2
		ES〇PXN〇ID〇024751	PXN	ES	0.187438	0.3828	0.489649	-1.03018	-5.53324	2.37764e-06	0.000128877	3.62234	down	13	9	14.2
		ES〇CMC2〇ID〇037721	CMC2	ES	0.123028	0.564175	0.218067	-2.19716	-9.1855	1.96838e-10	5.07843e-08	13.236	down	07:09:10	5	12
		ES〇CMC2〇ID〇037726	CMC2	ES	0.287121	0.7723	0.371774	-1.4275	-7.18056	2.03796e-08	2.53831e-06	8.43899	down	07:09:00	5	12
		ES〇TMEM107〇ID〇039125	TMEM107	ES	0.262684	1	0.262684	-1.9286	-4.82194	3.43156e-05	0.00108488	1.62728	down	2:3.2:3.3:3.4:3.5:3.6	1	3.7
		ES〇TMEM107〇ID〇039127	TMEM107	ES	0.471841	1	0.471841	-1.08363	-3.86284	0.000503302	0.00860241	-1.01149	down	2:3.2:3.4:3.5:3.6	1	3.7
		ES〇TMEM107〇ID〇039128	TMEM107	ES	0.266304	0.810817	0.328439	-1.6063	-5.20498	1.04316e-05	0.000410669	2.34734	down	2:3.1:3.2:3.3:3.4:3.5	1	3.7
		ES〇UPP1〇ID〇079639	UPP1	ES	0.267342	0.5565	0.4804	-1.05769	-6.43717	1.20225e-07	1.06239e-05	6.58496	down	5:6.1:6.2:7	4	9
		ES〇SCRIB〇ID〇085500	SCRIB	ES	0.264712	0.594175	0.445512	-1.16646	-7.99334	8.70266e-10	1.83556e-07	11.534	down	36	35	37
		AP〇PLEC〇ID〇085508	PLEC	AP	0.080469	0.2844	0.282943	-1.82142	-6.89658	5.5374e-08	5.51754e-06	7.49968	down	3	null	null
		AP〇PLEC〇ID〇085512	PLEC	AP	0.0593793	0.201686	0.294415	-1.76408	-8.15163	1.45885e-09	2.79171e-07	11.1669	down	8	null	null
		AP〇GSN〇ID〇087422	GSN	AP	0.0789515	0.2146	0.367901	-1.44261	-4.45363	6.73798e-05	0.00182646	0.307114	down	14	null	null
		AD〇GSN〇ID〇087425	GSN	AD	0.186197	0.392888	0.473919	-1.07729	-3.08909	0.00366337	0.0373524	-3.54573	down	26.2	26.1	27
		AA〇FAM3A〇ID〇090637	FAM3A	AA	0.124345	0.388325	0.32021	-1.64291	-6.16892	2.84998e-07	2.21379e-05	5.72217	down	3.1	2	3.2
		ES〇FAM3A〇ID〇090638	FAM3A	ES	0.0718242	0.166937	0.430246	-1.21677	-3.6832	0.000687763	0.0109316	-1.95108	down	3.1:3.2	2	4
		ES〇UPP1〇ID〇097462	UPP1	ES	0.0792484	0.196667	0.402958	-1.3113	-5.36961	6.43308e-06	0.000285985	3.10364	down	6.1:6.2:7	4	9
		ES〇UPP1〇ID〇097464	UPP1	ES	0.161689	0.361667	0.447066	-1.16144	-5.34738	7.51513e-06	0.000320291	2.691	down	5:6.1:6.2	4	9
		ES〇SCRIB〇ID〇098107	SCRIB	ES	0.350731	0.707583	0.495675	-1.01253	-5.8009	1.21474e-06	7.42439e-05	4.42693	down	17	16	18
DEG_up_setdiff	1864		PKM
			SOGA1
			SPINT1
			IQCE
			ZDHHC13
			KLC2
			KIAA0556
			CCDC112
			SMARCA4
			PRSS16
			SRCAP
			SPINT2
			TMED3
			ANKRD52
			YEATS2
			STK39
			RAB3D
			MCM6
			KNOP1
			CHMP3
			MCM2
			FBXL19
			RUNDC1
			SIPA1L3
			ITPR3
			ILF3
			MFSD6
			MCM3
			ZNF213
			SEZ6L2
			ZNF646
			ZNF142
			SPATS2
			FANCI
			CNOT6
			ESRP1
			PIP5K1C
			CDT1
			MYEF2
			CTBP2
			PFKP
			E2F1
			RCC2
			SH2D3A
			DTL
			DLG3
			SLFN13
			CENPL
			MKI67
			MAPK13
			TES
			EPS8L3
			PLP2
			TRIM59
			CD24
			ABR
			RHPN1
			ANKS6
			PSORS1C1
			RMI2
			CDCA5
			TSPAN15
			IGSF3
			TCF19
			PLPP2
			DBN1
			PAQR4
			PCNX2
			ADGRG1
			ASNS
			PKMYT1
			NCAPH
			ECT2
			PTP4A3
			DIAPH3
			RBL1
			POLD3
			NCAPD2
			SLC38A1
			PLEKHN1
			CDC42BPG
			MELK
			RUSC1
			MTMR2
			UHRF1
			ILDR1
			HIST3H2A
			POF1B
			IFT52
			MEAK7
			CSNK1G1
			CEP41
			CHAF1B
			PRC1
			CCNB2
			OSBP2
			MGAT5
			HMGN4
			MCM10
			ANO9
			PSMC3IP
			FSCN2
			USH1C
			PLXNA1
			BUB1
			SEL1L3
			SPDL1
			LMNB2
			FAM111B
			HDAC7
			GPRIN1
			NCK2
			MFSD10
			CEP55
			CCNB1
			CENPM
			SHCBP1
			NUP62
			DCAF16
			PHLDA3
			H2AFY
			PLXNA3
			BAIAP2L2
			RNF44
			PAFAH1B3
			FOXM1
			AACS
			DCTN5
			CDC6
			SLC39A10
			KIFC1
			PACS1
			CEP89
			JADE2
			SPECC1
			DLGAP5
			RACGAP1
			ELF4
			ORAI2
			RAI1
			EPCAM
			KIAA0100
			SINHCAF
			PERM1
			LIMK1
			BUB1B
			PRR12
			MIER2
			DUSP18
			GINS1
			FAM189B
			CBX1
			CENPF
			NCAPG
			MSH2
			TEAD4
			GIT1
			ST14
			MMP14
			CDC45
			RHNO1
			ARFGEF3
			ABCC10
			AP4M1
			STIL
			CYB561D1
			ATP13A2
			CHAF1A
			FAM241B
			TOP2A
			CDK16
			C11orf80
			FBLIM1
			RPGRIP1L
			RNF24
			TMEM184B
			FBXL2
			EZH2
			MAPRE1
			MYBL2
			DCLRE1C
			CCDC34
			TRIM65
			S100A6
			TMEM206
			ASF1B
			PDE4A
			FANCD2
			CYB561
			TBC1D10B
			RAD54L
			SPC25
			SLC4A3
			PLCD3
			AC027237.1
			LCMT1
			SLC37A1
			SLC52A2
			C11orf49
			KIF2C
			SLC7A1
			CUEDC1
			NEK11
			KIAA1841
			LLGL1
			CANT1
			AP2B1
			ZFP62
			KIF18A
			UBE2T
			PYGB
			XXYLT1
			S100A11
			B4GALNT4
			CENPO
			ZFP41
			PCLAF
			PTPN14
			MSI2
			PROSER3
			SLC25A24
			EPS8L1
			TCTN2
			N4BP3
			NAA40
			TMC4
			TRIP10
			CERS5
			CDK1
			DNAJC10
			B3GNT3
			TAX1BP3
			TAGLN2
			MPZL1
			ATP1B3
			STK11IP
			ARMC9
			SRC
			ANLN
			C3orf52
			UBE2C
			KNTC1
			KIF11
			NDRG3
			FA2H
			TESMIN
			UNC119B
			FAM81A
			PLK1
			CBFA2T2
			MPP3
			BARD1
			WDHD1
			CEP131
			MMP11
			TEAD2
			CDCP1
			P3H4
			IQGAP3
			GABBR1
			ARHGEF10
			NCOR2
			EXO1
			DDR1
			UCK2
			GPSM2
			COG2
			ENPP5
			E2F8
			XRCC2
			OTX1
			YKT6
			DENND6B
			SFI1
			KIF18B
			ZWINT
			TMEM164
			CASP2
			ANXA2
			HDGFL3
			CMTM4
			PCNX3
			UBE2Z
			TTF2
			PCGF2
			SCRN1
			RHBDF1
			MRTFA
			ABCC1
			TPM4
			E2F5
			TANC2
			TMSB10
			ZNF431
			KCTD17
			RFC4
			CDC20
			ALDOA
			PMEPA1
			SEMA4F
			LIN9
			GLB1L2
			ORC1
			RIBC2
			C6orf132
			HMGA1
			PNMA1
			CCDC93
			MELTF
			CCDC191
			CYTH2
			RHBDF2
			GRID2IP
			ATN1
			KIF20A
			BACE2
			C15orf39
			INAVA
			DNAL4
			BICD1
			LAMB3
			ASPHD1
			IFT140
			SFN
			JRK
			SLC52A3
			MNX1
			SFXN3
			METTL9
			TRIM11
			MBOAT2
			CCNA2
			GOLGA7B
			RAB25
			RAP1GAP2
			MCM7
			FAAP24
			RCN2
			LPCAT4
			BIRC5
			TOR4A
			FOXK1
			ZBED8
			LAD1
			PLEKHG2
			KRBA1
			SOX4
			L3MBTL1
			HELLS
			CTHRC1
			CD2BP2
			EPHA10
			NR2C2AP
			CENPU
			IGBP1
			GLS
			WDR76
			DBNDD2
			CKAP2L
			MTHFD1L
			FUT4
			ILF2
			NIPSNAP2
			AP3M2
			FANCG
			B3GALT4
			CCNE1
			LRFN4
			RAD51D
			FAM57A
			FHOD1
			MVP
			PDGFA
			ZBED5
			TMEM136
			CDCA2
			GRAMD1B
			CHD3
			INPP5J
			MED15
			BEX2
			RAB36
			SMG9
			PLXDC1
			SLC45A4
			PPP1R9A
			THY1
			IRAK1
			GOLPH3L
			TMEM132A
			FAM155B
			ARHGAP27
			SKA3
			ZNF711
			PLEKHB1
			SAPCD2
			RFWD3
			TLDC2
			CASTOR3
			ADAM9
			CENPI
			RRM2
			SLC6A8
			MDFI
			OLFML2A
			PDLIM7
			CAPG
			ANXA11
			CAPN2
			DNAAF4
			CARMIL1
			C12orf49
			DNMT1
			DYRK2
			CDR2L
			G6PC3
			MCM8
			POLA1
			CACNB3
			PLK4
			TBC1D16
			SH3PXD2B
			TTLL1
			KRTAP5_1
			NUF2
			STX6
			LRRC37B
			MCM4
			MED22
			FCHSD1
			PWWP2B
			OVOL2
			CDH24
			PRKX
			CDCA8
			NCEH1
			CENPE
			RAD51AP1
			JAG2
			GLIS2
			GTSE1
			CDC25C
			MND1
			TMEM163
			YWHAZ
			CDS1
			NUP93
			NT5C3A
			ORC6
			LRRC56
			DLX4
			FAM227A
			CRMP1
			NTM
			MFGE8
			OSBPL5
			ABHD17C
			MST1R
			2019-09-02
			FLNA
			CDKN3
			RAVER2
			SGPP2
			SKA1
			TIGD1
			DDX39A
			RTL8A
			ZNF320
			OLFML2B
			ITGA2
			GTPBP2
			OFD1
			CENPA
			NDC80
			TACC3
			STXBP4
			STC2
			C12orf75
			BLVRA
			MISP
			MTBP
			HJURP
			PBK
			TMEM106C
			ACTL10
			IQANK1
			ZNF185
			CENPH
			ATAD5
			TRAIP
			EHMT2
			ZNF532
			RHOV
			TEDC2
			NUSAP1
			DOK1
			AURKB
			EXOC6B
			ABCC4
			WDR54
			PHF21A
			CRAMP1
			SOCS7
			NT5DC2
			MICALL2
			NFE2L3
			ZNF512
			TRIM45
			TP53BP1
			KIF24
			POLR3D
			BMP8B
			C5orf34
			E2F2
			2019-09-08
			TICRR
			DNAH7
			GPR35
			PRKD2
			ANKRD27
			DCTPP1
			NRSN2
			NDE1
			ANXA3
			RNF227
			ESCO2
			PYGO2
			CCDC137
			MARK2
			KIF15
			TESC
			MOB3A
			FSD1L
			ZDHHC7
			BICDL1
			CCDC6
			ELMO3
			COL4A2
			ZDHHC1
			TSPAN17
			OBSCN
			RAB11FIP4
			MAFG
			PIMREG
			SF3B4
			SCNM1
			C5orf30
			SOX9
			NCS1
			ZNF296
			SMKR1
			PYCR1
			DLGAP4
			SRGAP1
			NUDT1
			ERCC6L
			CBX5
			DEPDC1
			MCM5
			FAM222B
			EHF
			C2orf15
			TULP3
			HES4
			PCLO
			NQO1
			UBAP2L
			KIAA1522
			PRR11
			RABL6
			ZNF107
			NIPA1
			USP21
			GPSM1
			TK1
			HOMER3
			MYOF
			SLC25A36
			BCAS4
			HKDC1
			ANKRD13D
			IFT22
			CNNM4
			DZANK1
			GPRIN2
			RBMS2
			PLEKHB2
			AGAP1
			ZNF519
			SGO2
			NIPAL3
			CCDC74B
			TMEM61
			TFAP2A
			ANKRD13B
			ZBTB12
			EME1
			FHDC1
			CLIC1
			NCDN
			CDCA3
			DPCD
			SLC35E4
			MAD2L1
			CPNE7
			ARMCX6
			FAR1
			HID1
			MTFR2
			PLEKHG4
			KRT80
			KCNQ1
			IQCD
			XKR6
			TTC13
			CERCAM
			C1orf198
			ZSWIM4
			KCTD7
			NMB
			DSTYK
			SLC10A3
			C17orf53
			DSCC1
			DUSP4
			FRMD8
			RARG
			NRM
			GNAZ
			MYO5C
			NPTXR
			CD58
			AFAP1
			KRT19
			AAK1
			CCDC74A
			FKBP10
			G6PD
			IQGAP1
			COL15A1
			HAGHL
			ADGRB2
			WDR62
			TMEM87A
			SLC16A3
			BCAN
			PARPBP
			SPC24
			RAB11FIP5
			MFSD5
			PLVAP
			TNFAIP6
			KCTD1
			ZBTB4
			TTK
			ITGA3
			IKBKE
			LAMC1
			2019-09-09
			GJC1
			TRIP13
			RTL6
			SH3YL1
			IDUA
			IFT80
			EME2
			GPD2
			ZNF714
			KIAA1549
			RIMKLA
			CHTF18
			EFCAB7
			ZC3HAV1L
			AC087289.1
			PRELID3A
			ARNT2
			WDR90
			NOTCH3
			SPATA17
			GRIP1
			LMTK3
			CTSV
			RFX5
			ATP1A1
			ARHGEF18
			RGS17
			BAK1
			SYNGR2
			COLCA2
			CCDC30
			ELOVL7
			JRKL
			NSD2
			KCNJ11
			CCNF
			ZNF74
			SLC4A11
			BDKRB1
			CFAP36
			TONSL
			SH3D21
			REEP4
			PITX1
			RECQL4
			DYRK1B
			CRACR2B
			LRRC49
			SLC39A6
			GALNT10
			PRR36
			FAM117B
			SPA17
			TSEN54
			SPINDOC
			FLVCR1
			TMEM51
			BSPRY
			C1orf116
			BICDL2
			AC005041.1
			CUL7
			CDC7
			GMNN
			EPRS
			MACC1
			DMPK
			AC092161.1
			ZMIZ2
			KIF14
			MLLT6
			CCDC9B
			SLC26A2
			PPDPF
			F2RL3
			NBEAL2
			HES2
			ZNF468
			LGALS9
			CLDN4
			MTMR11
			BBC3
			PLLP
			BLM
			MC1R
			FBXO41
			LZTS2
			GOLM1
			EDIL3
			CCDC78
			BDKRB2
			TRIM16
			AGRN
			TIAM2
			COL1A1
			JAG1
			WNT7B
			NOX4
			NPEPL1
			POGK
			RAVER1
			AP1G2
			KCNMB3
			ZNF28
			TTLL3
			KIAA0753
			WNT9A
			FAM171A2
			TYRO3
			GIPC1
			INCENP
			LOXL2
			DYNC1I2
			IQCK
			ZNF14
			GALNT12
			CAD
			NPHP1
			STMN1
			SLC36A1
			GRAMD1A
			GCNT3
			KIF3C
			MTCL1
			IL11
			ABCC5
			DAND5
			MAP1A
			UBALD2
			B4GALNT2
			KIF3A
			TMEM267
			SLC6A6
			CNFN
			AGO2
			LEF1
			FGD6
			PRSS22
			ZNF219
			HIST3H2BB
			LNPEP
			TRAF5
			CELSR1
			RAB3IP
			DBF4B
			TTC30B
			CLDN7
			CLBA1
			HK1
			SYT13
			MAPK15
			CTTNBP2NL
			TAP1
			STK36
			MYLIP
			POLQ
			UXS1
			SLC9A1
			ASPHD2
			2019-09-05
			HIST1H4H
			COMP
			LRP10
			TP53I3
			MKRN2OS
			FANK1
			NEO1
			PEA15
			TMEM44
			SPACA6
			LRRC75A
			EPN3
			CIP2A
			PGM2L1
			ARHGEF38
			PLCB3
			GINS2
			CDC42SE1
			FAXC
			MOB3B
			HS3ST1
			ITGA6
			NRSN1
			TRPM4
			ELOVL1
			PADI2
			ADRA2C
			ZNF738
			AURKA
			JPT1
			IMPDH1
			SMOX
			C20orf194
			AC003665.1
			BEND3
			SPRED3
			CCNG2
			ACLY
			ADAM28
			COL4A1
			CHST10
			ATIC
			XPR1
			DAGLA
			SMIM22
			TUBB6
			MAP7D1
			ARL2
			ARHGEF17
			PRR15L
			TRIO
			SLC41A1
			SSH3
			AP1M2
			SMAD3
			PDE5A
			TNFRSF11A
			TMC5
			RNF144A
			ARHGAP11A
			BCL9
			KRTCAP3
			PIAS3
			HIP1R
			ZNF618
			PTGFRN
			TMEM159
			LINC00672
			FGFR1
			FEN1
			EFHC1
			ICA1L
			TMEM67
			TPX2
			CLCF1
			B4GALNT3
			TMTC2
			AK8
			FMN1
			ATP6V1FNB
			KCNQ3
			CREB5
			ARHGAP39
			TIGD5
			NECTIN4
			ATP10A
			SLC25A6
			CTXN1
			KIFC2
			GABRD
			ASPM
			ZNF581
			SLC35F2
			HUNK
			ZNF239
			TNFSF15
			LPCAT1
			ULBP1
			RASAL2
			2019-09-03
			FKBP9
			TUBA1A
			GON4L
			VASP
			TPBG
			ZNF506
			TMEM65
			ZNF514
			RAB6B
			ADCY6
			LENG8
			ADAMTS9
			PYCARD
			CIB2
			LAMA3
			CDCA4
			MAP9
			PDZK1IP1
			DEGS2
			SUCO
			ZG16B
			TMEM125
			AMPD3
			PRTFDC1
			TNNT1
			COL7A1
			KSR2
			NRARP
			PTHLH
			ST6GALNAC4
			SBK1
			C4orf48
			DEPDC1B
			FBXO32
			HMMR
			FAM83B
			WNK2
			LIMK2
			VN1R1
			CHML
			CS
			TPM2
			ABHD11
			MN1
			CSGALNACT1
			KDM5B
			DGKH
			SCAMP3
			GMIP
			TMEM246
			CCDC40
			FOXS1
			ADAP1
			GPR160
			NECTIN1
			PHEX
			FAP
			TRNP1
			SRRM3
			PPP1R14C
			ARHGEF16
			E2F7
			ENAH
			S100A3
			LYPD6B
			PIP5KL1
			SPOCK1
			SMAGP
			PHF19
			STX1A
			ZNF692
			FBXW9
			UBASH3B
			TMEM54
			KRT23
			MXD3
			ESYT3
			PITPNM1
			GPR27
			RTKN2
			SLC34A2
			MAML2
			NAT14
			UAP1L1
			KIAA1211L
			ZNF469
			CDCA7
			CTSC
			GRB7
			CAMSAP2
			IFI27L2
			SMARCD3
			ZNF607
			MLLT3
			ZNF71
			COL22A1
			SERPINH1
			SLC1A5
			SPRED1
			TSPO
			PHLDB1
			FBF1
			PPP2R2C
			ZNF496
			ITGB8
			FOXF2
			PTPRE
			CFAP45
			PLIN3
			PLCD4
			PDZD7
			SYCE1L
			ADCY3
			PDPR
			ETV4
			UBE2Q2
			CD177
			MUC13
			LIPH
			KLC3
			NAP1L1
			TMCO3
			KHDC4
			FRAS1
			LXN
			GAB2
			GINS3
			SLC35F3
			FAM129B
			GAREM2
			ADM2
			PCYOX1L
			PKN1
			MUC1
			B3GNT5
			RIN1
			ARPC1B
			ERMP1
			ME3
			FAM167A
			PAQR5
			UFC1
			DOK7
			CRYBG2
			MYRF
			RHOF
			KCNF1
			CCDC102A
			EFNA4
			LAMB1
			CBX8
			TTLL4
			HEATR1
			HIST1H2BG
			NPNT
			TMEM237
			KIF26B
			SLC7A6
			SLC22A5
			IL17RD
			HAPLN3
			PIK3C2B
			CHIC1
			COL8A1
			SPSB2
			MAP3K1
			SULF1
			LYPD1
			ZNF701
			ASAP1
			TGFA
			TARBP1
			PPP1R37
			DSG2
			TFCP2L1
			SLC7A11
			CHMP4C
			SPP1
			TC2N
			TMEM178B
			IFT57
			GAS2L3
			RGL2
			PI15
			ZNF888
			H2AFX
			FRMD5
			MINDY4
			CCDC24
			IGF2BP2
			ZSCAN16
			MMP7
			BRI3BP
			TFRC
			BICC1
			POU5F1
			VWA7
			ENTPD2
			PLA2G4F
			PQLC2L
			RNASEH2A
			SELENOM
			E2F3
			MSH5
			PDGFD
			AHNAK2
			TUFT1
			ARRDC2
			GAL3ST4
			TMCC2
			LOXL4
			CLSTN1
			TYMS
			GALNT3
			RNFT2
			SCTR
			ATAT1
			PRR7
			COL16A1
			CMTM3
			C18orf54
			NUDT17
			ZNF117
			CTNND2
			SLC22A15
			EEF1E1
			FZD6
			FMNL2
			PRRX1
			RAB38
			RTN2
			FOXO6
			SPEF2
			MMP24
			ADGRL1
			S100A2
			TNFRSF21
			ASIC1
			C20orf204
			VCAN
			C21orf58
			UBE2S
			DAB2IP
			DYNC2LI1
			ARHGAP8
			HCN4
			THBS3
			FAM110A
			ENDOD1
			TMC7
			LGALS3BP
			DNM1
			DMBX1
			FNDC10
			MFSD4A
			GTF2IRD1
			ITGAV
			HIST2H2BF
			MFAP2
			KRT86
			EEF1A2
			RSPH1
			KLHL29
			EVC2
			SLC6A9
			SLC44A3
			ABCB9
			CKAP2
			ALOXE3
			RALGPS1
			TNFSF9
			TNFRSF10C
			NEURL3
			LOXL1
			ARMCX2
			PIFO
			RSPH14
			YBX3
			KIAA1549L
			DUOX1
			PDGFB
			SCX
			B4GALNT1
			DBNDD1
			CAPS
			NPTX1
			HTRA3
			UNC13D
			COL5A1
			VANGL1
			MEX3B
			PKN3
			TTYH3
			UBD
			SLCO3A1
			CFAP221
			KAAG1
			LETM2
			PLEKHG4B
			ARHGAP44
			CDKN2A
			ZNF775
			HOPX
			ARL14
			TGFB2
			DCDC2
			PDP1
			PAQR8
			LRRN2
			VANGL2
			CLDN10
			PDE7A
			LARP6
			RAB11FIP1
			LZTS1
			AATK
			GAS8
			COL1A2
			SYNGR3
			NXPH4
			ASAP2
			C20orf96
			PHLDA2
			NPAS2
			GRIN2A
			JHY
			S100A10
			SLC22A4
			FAIM
			KCNC4
[truncated: 2,870 more rows]
