# Supplementary material for: Alternative Splicing-Based Differences Between Hepatocellular Carcinoma and Intrahepatic Cholangiocarcinoma: Genes, Immune Microenvironment, and Survival Prognosis
Source: Front Oncol. 2021 Oct 25;11:731993. doi: 10.3389/fonc.2021.731993 (PMC8574058; doi:10.3389/fonc.2021.731993)
Supplement: Supplementary file 1 [file DataSheet_1.zip › Table S7.xlsx]

## Sheet: Supplementary Table S7
Table S7. Different expression of immune checkpoints between HCC and ICC
CellType	group1	group2	p	p.adj	p.format	p.signif	method	kruskal.test
BTN3A1	1	2	1.83988e-09	1.8e-09	1.8e-09	****	Wilcoxon	1.83e-09
TNFRSF9	1	2	0.0438648	0.044	0.044	*	Wilcoxon	0.0438
PVR	1	2	0.0412037	0.041	0.041	*	Wilcoxon	0.0411
CEACAM1	1	2	3.30534e-09	3.3e-09	3.3e-09	****	Wilcoxon	3.29e-09
CD209	1	2	0.00126222	0.0013	0.0013	**	Wilcoxon	0.00126
CD200	1	2	1.35071e-05	1.4e-05	1.4e-05	****	Wilcoxon	1.35e-05
IL2RB	1	2	0.0372306	0.037	0.037	*	Wilcoxon	0.0372
CD40	1	2	0.00913768	0.0091	0.0091	**	Wilcoxon	0.00911
CD276	1	2	1.66218e-13	1.7e-13	1.7e-13	****	Wilcoxon	1.65e-13
BTN2A1	1	2	1.69979e-15	1.7e-15	1.7e-15	****	Wilcoxon	1.69e-15
CD86	1	2	0.00163478	0.0016	0.0016	**	Wilcoxon	0.00163
CD160	1	2	0.000299356	0.0003	0.0003	***	Wilcoxon	0.000298
TNFSF4	1	2	0.0449692	0.045	0.045	*	Wilcoxon	0.0449
CD274	1	2	9.57612e-06	9.6e-06	9.6e-06	****	Wilcoxon	9.54e-06
TNFSF18	1	2	0.00267589	0.0027	0.0027	**	Wilcoxon	0.00267
CD80	1	2	7.96267e-07	8e-07	8e-07	****	Wilcoxon	7.93e-07
BTN2A2	1	2	1.15046e-08	1.2e-08	1.2e-08	****	Wilcoxon	1.14e-08
TNFSF9	1	2	4.87663e-09	4.9e-09	4.9e-09	****	Wilcoxon	4.85e-09
CD70	1	2	0.000727595	0.00073	0.00073	***	Wilcoxon	0.000725
TNFSF14	1	2	0.00877296	0.0088	0.0088	**	Wilcoxon	0.00875
ADORA2A	1	2	4.38813e-13	4.4e-13	4.4e-13	****	Wilcoxon	4.36e-13
LGALS3	1	2	1.36915e-11	1.4e-11	1.4e-11	****	Wilcoxon	1.36e-11
VTCN1	1	2	2.59595e-15	2.6e-15	2.6e-15	****	Wilcoxon	2.58e-15
IL2RA	1	2	0.00232486	0.0023	0.0023	**	Wilcoxon	0.00232
HAVCR2	1	2	5.71484e-07	5.7e-07	5.7e-07	****	Wilcoxon	5.69e-07
CD226	1	2	0.0275763	0.028	0.028	*	Wilcoxon	0.0275
TDO2	1	2	1.9154e-10	1.9e-10	1.9e-10	****	Wilcoxon	1.9e-10
CD96	1	2	0.016796	0.017	0.017	*	Wilcoxon	0.0168
TNFRSF14	1	2	1.41651e-05	1.4e-05	1.4e-05	****	Wilcoxon	1.41e-05
CTLA4	1	2	0.0217049	0.022	0.022	*	Wilcoxon	0.0217
BTNL9	1	2	3.06223e-06	3.1e-06	3.1e-06	****	Wilcoxon	3.05e-06
LAIR1	1	2	0.000783988	0.00078	0.00078	***	Wilcoxon	0.000782
LGALS9	1	2	1.33656e-14	1.3e-14	1.3e-14	****	Wilcoxon	1.33e-14
HLA-DQB1	1	2	0.000349102	0.00035	0.00035	***	Wilcoxon	0.000348
TNFRSF18	1	2	3.22617e-05	3.2e-05	3.2e-05	****	Wilcoxon	3.21e-05
PDCD1	1	2	0.00329129	0.0033	0.0033	**	Wilcoxon	0.00328
KIR2DL4	1	2	0.000679046	0.00068	0.00068	***	Wilcoxon	0.000677
HLA-DRB1	1	2	0.00162507	0.0016	0.0016	**	Wilcoxon	0.00162
HLA-DQA1	1	2	0.00249148	0.0025	0.0025	**	Wilcoxon	0.00248
CD47	1	2	2.87282e-12	2.9e-12	2.9e-12	****	Wilcoxon	2.86e-12
SIRPA	1	2	2.26134e-11	2.3e-11	2.3e-11	****	Wilcoxon	2.25e-11
HLA-DRB5	1	2	0.00280955	0.0028	0.0028	**	Wilcoxon	0.0028
HLA-DOA	1	2	2.98543e-06	3e-06	3e-06	****	Wilcoxon	2.97e-06
HLA-DMA	1	2	0.00571977	0.0057	0.0057	**	Wilcoxon	0.0057
HLA-DRA	1	2	0.00318216	0.0032	0.0032	**	Wilcoxon	0.00317
HLA-C	1	2	0.0418996	0.042	0.042	*	Wilcoxon	0.0418
HLA-A	1	2	0.00545123	0.0055	0.0055	**	Wilcoxon	0.00544
HLA-DPB1	1	2	0.0003856	0.00039	0.00039	***	Wilcoxon	0.000384
HLA-DPA1	1	2	0.000274263	0.00027	0.00027	***	Wilcoxon	0.000273
HLA-B	1	2	0.00759672	0.0076	0.0076	**	Wilcoxon	0.00758
KIR3DL2	1	2	0.0140559	0.014	0.014	*	Wilcoxon	0.014
HLA-DOB	1	2	0.000173323	0.00017	0.00017	***	Wilcoxon	0.000173
KIR3DL3	1	2	0.0388163	0.039	0.039	*	Wilcoxon	0.0387
HLA-DMB	1	2	0.000149705	0.00015	0.00015	***	Wilcoxon	0.000149
KIR2DL3	1	2	0.0254779	0.025	0.025	*	Wilcoxon	0.0254
