# Supplementary material for: Alternative Splicing-Based Differences Between Hepatocellular Carcinoma and Intrahepatic Cholangiocarcinoma: Genes, Immune Microenvironment, and Survival Prognosis
Source: Front Oncol. 2021 Oct 25;11:731993. doi: 10.3389/fonc.2021.731993 (PMC8574058; doi:10.3389/fonc.2021.731993)
Supplement: Supplementary file 1 [file DataSheet_1.zip › Table S8 + Table S9.xlsx]

## Sheet: HCC_Checkpoints
Table S8. Different expression of immune checkpoints among HCC subgroups
CellType	group1	group2	p	p.adj	p.format	p.signif	method	kruskal.test
BTN2A1	1	2	2.69906e-11	5.4e-11	2.7e-11	****	Wilcoxon	4.01e-20
BTN2A1	1	3	1.37065e-14	4.1e-14	1.4e-14	****	Wilcoxon	4.01e-20
BTN2A1	2	3	9.16485e-09	9.2e-09	9.2e-09	****	Wilcoxon	4.01e-20
TNFSF4	1	2	1.98289e-16	5.9e-16	< 2e-16	****	Wilcoxon	7.68e-20
TNFSF4	1	3	9.46363e-12	1.9e-11	9.5e-12	****	Wilcoxon	7.68e-20
TNFSF4	2	3	0.0198147	0.02	0.02	*	Wilcoxon	7.68e-20
BTNL9	1	2	2.5123e-13	7.5e-13	2.5e-13	****	Wilcoxon	2.33e-16
BTNL9	1	3	0.131903	0.13	0.13	ns	Wilcoxon	2.33e-16
BTNL9	2	3	7.34626e-11	1.5e-10	7.3e-11	****	Wilcoxon	2.33e-16
CD276	1	2	3.78874e-16	1.1e-15	3.8e-16	****	Wilcoxon	5.36e-15
CD276	1	3	0.0068391	0.014	0.0068	**	Wilcoxon	5.36e-15
CD276	2	3	0.0100967	0.014	0.0101	*	Wilcoxon	5.36e-15
TNFRSF18	1	2	5.0082e-11	1.5e-10	5e-11	****	Wilcoxon	3.03e-14
TNFRSF18	1	3	0.0236812	0.024	0.024	*	Wilcoxon	3.03e-14
TNFRSF18	2	3	5.53347e-10	1.1e-09	5.5e-10	****	Wilcoxon	3.03e-14
BTN3A1	1	2	0.980692	0.98	0.98	ns	Wilcoxon	3.96e-10
BTN3A1	1	3	3.58782e-09	7.2e-09	3.6e-09	****	Wilcoxon	3.96e-10
BTN3A1	2	3	9.97446e-11	3e-10	1e-10	****	Wilcoxon	3.96e-10
BTN2A2	1	2	0.000479902	0.00048	0.00048	***	Wilcoxon	4.2e-10
BTN2A2	1	3	3.03303e-09	9.1e-09	3e-09	****	Wilcoxon	4.2e-10
BTN2A2	2	3	1.6157e-06	3.2e-06	1.6e-06	****	Wilcoxon	4.2e-10
TNFRSF4	1	2	7.83156e-09	2.3e-08	7.8e-09	****	Wilcoxon	1.62e-09
TNFRSF4	1	3	0.318887	0.32	0.32	ns	Wilcoxon	1.62e-09
TNFRSF4	2	3	1.11294e-05	2.2e-05	1.1e-05	****	Wilcoxon	1.62e-09
TNFSF9	1	2	1.35131e-09	4.1e-09	1.4e-09	****	Wilcoxon	5.25e-09
TNFSF9	1	3	0.62854	0.63	0.6285	ns	Wilcoxon	5.25e-09
TNFSF9	2	3	0.00113586	0.0023	0.0011	**	Wilcoxon	5.25e-09
CTLA4	1	2	1.73489e-09	5.2e-09	1.7e-09	****	Wilcoxon	7.15e-09
CTLA4	1	3	0.35121	0.35	0.351	ns	Wilcoxon	7.15e-09
CTLA4	2	3	0.00198935	0.004	0.002	**	Wilcoxon	7.15e-09
LGALS9	1	2	1.00131e-06	3e-06	1e-06	****	Wilcoxon	4.93e-08
LGALS9	1	3	0.235153	0.24	0.24	ns	Wilcoxon	4.93e-08
LGALS9	2	3	4.16744e-06	8.3e-06	4.2e-06	****	Wilcoxon	4.93e-08
TNFRSF14	1	2	6.76405e-07	2e-06	6.8e-07	****	Wilcoxon	9.67e-08
TNFRSF14	1	3	0.556385	0.56	0.56	ns	Wilcoxon	9.67e-08
TNFRSF14	2	3	1.47394e-05	2.9e-05	1.5e-05	****	Wilcoxon	9.67e-08
CD70	1	2	3.25298e-05	6.5e-05	3.3e-05	****	Wilcoxon	6.35e-07
CD70	1	3	0.104817	0.1	0.1	ns	Wilcoxon	6.35e-07
CD70	2	3	4.1109e-06	1.2e-05	4.1e-06	****	Wilcoxon	6.35e-07
CD200	1	2	0.611292	0.61	0.61	ns	Wilcoxon	9.16e-07
CD200	1	3	8.28862e-07	2.2e-06	8.3e-07	****	Wilcoxon	9.16e-07
CD200	2	3	7.42335e-07	2.2e-06	7.4e-07	****	Wilcoxon	9.16e-07
TNFSF18	1	2	0.0453534	0.045	0.045	*	Wilcoxon	1.94e-06
TNFSF18	1	3	6.48684e-07	1.9e-06	6.5e-07	****	Wilcoxon	1.94e-06
TNFSF18	2	3	7.90279e-05	0.00016	7.9e-05	****	Wilcoxon	1.94e-06
PDCD1	1	2	3.16697e-07	9.5e-07	3.2e-07	****	Wilcoxon	2.08e-06
PDCD1	1	3	0.226781	0.23	0.227	ns	Wilcoxon	2.08e-06
PDCD1	2	3	0.0341832	0.068	0.034	*	Wilcoxon	2.08e-06
TDO2	1	2	3.09065e-05	9.3e-05	3.1e-05	****	Wilcoxon	2.52e-06
TDO2	1	3	0.162696	0.16	0.16	ns	Wilcoxon	2.52e-06
TDO2	2	3	4.03884e-05	9.3e-05	4e-05	****	Wilcoxon	2.52e-06
LAG3	1	2	1.38108e-05	4.1e-05	1.4e-05	****	Wilcoxon	3.61e-06
LAG3	1	3	0.284409	0.28	0.28441	ns	Wilcoxon	3.61e-06
LAG3	2	3	0.000177586	0.00036	0.00018	***	Wilcoxon	3.61e-06
ICOS	1	2	4.17709e-06	1.3e-05	4.2e-06	****	Wilcoxon	2.62e-05
ICOS	1	3	0.150129	0.22	0.15	ns	Wilcoxon	2.62e-05
ICOS	2	3	0.109174	0.22	0.11	ns	Wilcoxon	2.62e-05
IL2RB	1	2	0.130384	0.13	0.1304	ns	Wilcoxon	8.37e-05
IL2RB	1	3	2.02696e-05	6.1e-05	2e-05	****	Wilcoxon	8.37e-05
IL2RB	2	3	0.000700063	0.0014	0.0007	***	Wilcoxon	8.37e-05
TNFRSF9	1	2	2.68153e-05	8e-05	2.7e-05	****	Wilcoxon	0.000117
TNFRSF9	1	3	0.0443901	0.089	0.044	*	Wilcoxon	0.000117
TNFRSF9	2	3	0.377183	0.38	0.377	ns	Wilcoxon	0.000117
CD80	1	2	0.000163211	0.00049	0.00016	***	Wilcoxon	0.000129
CD80	1	3	0.00234634	0.0047	0.00235	**	Wilcoxon	0.000129
CD80	2	3	0.477016	0.48	0.47702	ns	Wilcoxon	0.000129
TIGIT	1	2	4.38854e-05	0.00013	4.4e-05	****	Wilcoxon	0.000252
TIGIT	1	3	0.258971	0.26	0.26	ns	Wilcoxon	0.000252
TIGIT	2	3	0.130335	0.26	0.13	ns	Wilcoxon	0.000252
SIRPA	1	2	0.000389858	0.0012	0.00039	***	Wilcoxon	0.000283
SIRPA	1	3	0.00257137	0.0051	0.00257	**	Wilcoxon	0.000283
SIRPA	2	3	0.531919	0.53	0.53192	ns	Wilcoxon	0.000283
KIR3DL2	1	2	0.505835	0.51	0.50583	ns	Wilcoxon	0.000331
KIR3DL2	1	3	6.10004e-05	0.00018	6.1e-05	****	Wilcoxon	0.000331
KIR3DL2	2	3	0.000478416	0.00096	0.00048	***	Wilcoxon	0.000331
CD274	1	2	0.185385	0.19	0.1854	ns	Wilcoxon	0.000358
CD274	1	3	0.00390413	0.0078	0.0039	**	Wilcoxon	0.000358
CD274	2	3	3.63048e-05	0.00011	3.6e-05	****	Wilcoxon	0.000358
CD47	1	2	0.000119727	0.00036	0.00012	***	Wilcoxon	0.000388
CD47	1	3	0.0248432	0.05	0.02484	*	Wilcoxon	0.000388
CD47	2	3	0.905863	0.91	0.90586	ns	Wilcoxon	0.000388
CD27	1	2	0.000191699	0.00058	0.00019	***	Wilcoxon	0.000449
CD27	1	3	0.896135	0.9	0.89614	ns	Wilcoxon	0.000449
CD27	2	3	0.0159656	0.032	0.01597	*	Wilcoxon	0.000449
CD160	1	2	0.184494	0.18	0.18449	ns	Wilcoxon	0.000654
CD160	1	3	0.000158992	0.00048	0.00016	***	Wilcoxon	0.000654
CD160	2	3	0.00280151	0.0056	0.0028	**	Wilcoxon	0.000654
CD200R1	1	2	0.0487155	0.049	0.04872	*	Wilcoxon	0.00079
CD200R1	1	3	0.000277673	0.00083	0.00028	***	Wilcoxon	0.00079
CD200R1	2	3	0.0139384	0.028	0.01394	*	Wilcoxon	0.00079
LGALS3	1	2	0.000287642	0.00086	0.00029	***	Wilcoxon	0.000897
LGALS3	1	3	0.804702	0.8	0.8047	ns	Wilcoxon	0.000897
LGALS3	2	3	0.034445	0.069	0.03444	*	Wilcoxon	0.000897
HLA-DMA	1	2	0.0979022	0.098	0.0979	ns	Wilcoxon	0.00194
HLA-DMA	1	3	0.0218492	0.044	0.02185	*	Wilcoxon	0.00194
HLA-DMA	2	3	0.000386286	0.0012	0.00039	***	Wilcoxon	0.00194
HLA-DPB1	1	2	0.0670644	0.093	0.06706	ns	Wilcoxon	0.00287
HLA-DPB1	1	3	0.0463756	0.093	0.04638	*	Wilcoxon	0.00287
HLA-DPB1	2	3	0.000676898	0.002	0.00068	***	Wilcoxon	0.00287
HLA-A	1	2	0.225736	0.23	0.22574	ns	Wilcoxon	0.00318
HLA-A	1	3	0.0140581	0.028	0.01406	*	Wilcoxon	0.00318
HLA-A	2	3	0.000521589	0.0016	0.00052	***	Wilcoxon	0.00318
VTCN1	1	2	0.00867782	0.017	0.0087	**	Wilcoxon	0.0037
VTCN1	1	3	0.0040855	0.012	0.0041	**	Wilcoxon	0.0037
VTCN1	2	3	0.341391	0.34	0.3414	ns	Wilcoxon	0.0037
CD28	1	2	0.817114	0.82	0.8171	ns	Wilcoxon	0.00459
CD28	1	3	0.00207474	0.0062	0.0021	**	Wilcoxon	0.00459
CD28	2	3	0.00209624	0.0062	0.0021	**	Wilcoxon	0.00459
HAVCR2	1	2	0.00132401	0.004	0.0013	**	Wilcoxon	0.00503
HAVCR2	1	3	0.341771	0.34	0.3418	ns	Wilcoxon	0.00503
HAVCR2	2	3	0.165489	0.33	0.1655	ns	Wilcoxon	0.00503
IL2RA	1	2	0.00121674	0.0037	0.0012	**	Wilcoxon	0.00513
IL2RA	1	3	0.152761	0.31	0.1528	ns	Wilcoxon	0.00513
IL2RA	2	3	0.498218	0.5	0.4982	ns	Wilcoxon	0.00513
CEACAM1	1	2	0.168992	0.17	0.169	ns	Wilcoxon	0.0107
CEACAM1	1	3	0.0706594	0.14	0.0707	ns	Wilcoxon	0.0107
CEACAM1	2	3	0.00163289	0.0049	0.0016	**	Wilcoxon	0.0107
ADORA2A	1	2	0.00463203	0.014	0.0046	**	Wilcoxon	0.0131
ADORA2A	1	3	0.087953	0.18	0.088	ns	Wilcoxon	0.0131
ADORA2A	2	3	0.80708	0.81	0.8071	ns	Wilcoxon	0.0131
LAIR1	1	2	0.00461259	0.014	0.0046	**	Wilcoxon	0.0158
LAIR1	1	3	0.42184	0.42	0.4218	ns	Wilcoxon	0.0158
LAIR1	2	3	0.199699	0.4	0.1997	ns	Wilcoxon	0.0158
HLA-E	1	2	0.0102672	0.031	0.01	*	Wilcoxon	0.0193
HLA-E	1	3	0.0543067	0.11	0.054	ns	Wilcoxon	0.0193
HLA-E	2	3	0.762228	0.76	0.762	ns	Wilcoxon	0.0193
HLA-DOB	1	2	0.0097232	0.029	0.0097	**	Wilcoxon	0.0333
HLA-DOB	1	3	0.826165	0.83	0.8262	ns	Wilcoxon	0.0333
HLA-DOB	2	3	0.193313	0.39	0.1933	ns	Wilcoxon	0.0333
KIR3DL1	1	2	0.311673	0.31	0.312	ns	Wilcoxon	0.0371
KIR3DL1	1	3	0.0473009	0.095	0.047	*	Wilcoxon	0.0371
KIR3DL1	2	3	0.0128	0.038	0.013	*	Wilcoxon	0.0371
PDCD1LG2	1	2	0.0930914	0.19	0.093	ns	Wilcoxon	0.0463
PDCD1LG2	1	3	0.226782	0.23	0.227	ns	Wilcoxon	0.0463
PDCD1LG2	2	3	0.0246461	0.074	0.025	*	Wilcoxon	0.0463

## Sheet: ICC_Checkpoints
Table S9. Different expression of immune checkpoints among ICC subgroups
CellType	group1	group2	p	p.adj	p.format	p.signif	method	kruskal.test
TDO2	1	3	2.47739e-05	7.4e-05	2.5e-05	****	Wilcoxon	0.00195
TDO2	2	3	0.015873	0.032	0.016	*	Wilcoxon	0.00195
TNFRSF4	1	2	0.559866	0.57	0.5599	ns	Wilcoxon	0.0103
TNFRSF4	1	3	0.000297287	0.00089	0.0003	***	Wilcoxon	0.0103
TNFRSF4	2	3	0.285714	0.57	0.2857	ns	Wilcoxon	0.0103
PVR	1	2	0.0161873	0.049	0.016	*	Wilcoxon	0.0196
PVR	1	3	0.165292	0.17	0.165	ns	Wilcoxon	0.0196
PVR	2	3	0.031746	0.063	0.032	*	Wilcoxon	0.0196
KIR2DL1	1	2	0.0237996	0.071	0.024	*	Wilcoxon	0.0315
KIR2DL1	1	3	0.336658	0.34	0.337	ns	Wilcoxon	0.0315
KIR2DL1	2	3	0.0342039	0.071	0.034	*	Wilcoxon	0.0315
CEACAM1	1	2	0.0207358	0.048	0.021	*	Wilcoxon	0.0346
CEACAM1	1	3	0.484752	0.48	0.485	ns	Wilcoxon	0.0346
CEACAM1	2	3	0.015873	0.048	0.016	*	Wilcoxon	0.0346
TNFSF9	1	2	0.972575	0.97	0.973	ns	Wilcoxon	0.0411
TNFSF9	1	3	0.0126099	0.038	0.013	*	Wilcoxon	0.0411
TNFSF9	2	3	0.0634921	0.13	0.063	ns	Wilcoxon	0.0411
TNFRSF14	1	2	0.130167	0.26	0.13	ns	Wilcoxon	0.0482
TNFRSF14	1	3	0.129246	0.26	0.129	ns	Wilcoxon	0.0482
TNFRSF14	2	3	0.015873	0.048	0.016	*	Wilcoxon	0.0482
